# Supplementary material for: Evolutionary Dynamics and Expression Divergence of the MADS-Box Gene Family During Recent Speciation of AA-Genome Oryza Species
Source: Plants (Basel). 2025 Jan 26;14(3):379. doi: 10.3390/plants14030379 (PMC11820988; doi:10.3390/plants14030379)
Supplement: Supplementary file 1 [file plants-14-00379-s001.zip]

Archive with 17 entries (17 files):
- Supplementary Figure S1.pdf
- Supplementary Figure S2.pdf
- Supplementary Figure S3.pdf
- Supplementary Figure S4.pdf
- Supplementary Figure S5.pdf
- Supplementary Figure S6.pdf
- Table S1.xlsx
- Table S10.xlsx
- Table S11.xlsx
- Table S2.xlsx
- Table S3.xlsx
- Table S4.xlsx
- Table S5.xlsx
- Table S6.xlsx
- Table S7.xlsx
- Table S8.xlsx
- Table S9.xlsx
