# Supplementary material for: Evolutionary Dynamics and Expression Divergence of the MADS-Box Gene Family During Recent Speciation of AA-Genome Oryza Species
Source: Plants (Basel). 2025 Jan 26;14(3):379. doi: 10.3390/plants14030379 (PMC11820988; doi:10.3390/plants14030379)
Supplement: Supplementary file 1 [file plants-14-00379-s001.zip › Table S1.xlsx]

## Sheet: Sheet1
Table S1 Detailed information of the 15 rice genomes examined in this study
Species	Subpopulation	Accession Name	Assembled genome size(Mb)	Assembly level	GC(%)	Contig N50(bp)	Contig N90(bp)	Scafflod N50(bp)	Scafflod N90(bp)
O. sativa	Geng-japonica-temp	Nipponbare	385.711	T2T	0.4372
O. sativa	Geng-japonica-subtrp	CHAO MEO::IRGC 80273-1	383.243	Chromosome	0.435	11025322	3641273	11025322	3641273
O. sativa	Geng-japonica-trop	Azucena	381.57	Chromosome	0.435	22940949	8726873	22940949	8726873
O. sativa	circum-Aus1	N22	388.175	Chromosome	0.435	14589500	5050139	14589500	5050139
O. sativa	circum-Basmati	ARC 10497::IRGC 12485-1	380.354	Chromosome	0.435	17921520	5533146	17921520	5533146
O. sativa	Xian-indica-adm	Minghui 63	395,765,488	Chromosome	0.435	27020111	12074455	3097358	12074455
O. rufipogon		GWH:GWHACCP00000000	441.41	Chromosome	0.4252	18879	4751	1935928	420811
O. glumaepatula		AGI::ALNU03000000	388.59	Chromosome	0.4407	18238801	6843210	31489372	24753583
O. longistaminata		IRGC110404	352.24	Chromosome	0.4271	517691	89674	27213664	19484638
O. barthii		AGI::ABRL03000000	347.72	Chromosome	0.4287	14688426	1003082	27336505	21777534
O. nivara		AGI::AWHD02000000	395.53	Chromosome	0.4358	18986252	9005670	31959707	26869529
O. meridionalis		AGI::ALNW03000000	393.64	Chromosome	0.4339	16096529	7733148	30507914	24084775
O. glaberrima		IRGC:96717	347.32	Chromosome	0.4287	15217274	1027724	26599614	22418184
O. punctata		AGI::AVCL0200000	422.39	Chromosome	43.32	18594736	1082217	33104438	28723895
O. brachyantha		AGI::AGAT0200000	263.2	Chromosome	41.55	11392507	6159934	21827379	16246320
