# Supplementary material for: Evolutionary Dynamics and Expression Divergence of the MADS-Box Gene Family During Recent Speciation of AA-Genome Oryza Species
Source: Plants (Basel). 2025 Jan 26;14(3):379. doi: 10.3390/plants14030379 (PMC11820988; doi:10.3390/plants14030379)
Supplement: Supplementary file 1 [file plants-14-00379-s001.zip › Table S10.xlsx]

## Sheet: Sheet1
Table S10. Intraspecies gene duplication modes and evolutionary analysis of MADS-box genes in Oryza species.
Gene Pairs	Ka	Ks	Ka/Ks Ratio	Duplication Mode
Obrac_015377-RB/Obrac_003558-RC	0.0899512	3.34935	0.0268564	SD
Obrac_018881-RB/Obrac_007189-RA	0.126819	1.80175	0.0703869	SD
Obrac_004989-RB/Obrac_016756-RB	0.123861	1.73726	0.0712967	dispersed
Obrac_023547-RD/Obrac_003582-RA	0.263631	3.50966	0.0751159	dispersed
Obrac_022539-RB/Obrac_017102-RB	0.264246	3.42826	0.0770787	dispersed
Obrac_025848-RA/Obrac_022739-RB	0.109996	1.42349	0.0772723	SD
Obrac_021138-RB/Obrac_012324-RA	0.290618	3.55041	0.0818549	dispersed
Obrac_014551-RA/Obrac_023547-RD	0.301193	3.57946	0.0841448	SD
Obrac_013403-RA/Obrac_008381-RA	0.346847	3.65179	0.0949799	SD
Obrac_029481-RB/Obrac_016431-RA	0.386642	3.53518	0.10937	SD
Obrac_004188-RA/Obrac_004164-RA	0.33448	2.62736	0.127307	dispersed
Obrac_013174-RA/Obrac_010337-RB	0.162956	1.2054	0.135189	SD
Obrac_012468-RC/Obrac_009755-RA	0.172505	1.02512	0.168277	SD
Obrac_001109-RA/Obrac_006371-RA	0.409002	2.30349	0.177557	TD
Obrac_003817-RA/Obrac_022740-RA	0.357018	1.75807	0.203074	SD
Obrac_017739-RA/Obrac_015143-RA	0.0735728	0.250183	0.294076	proximal
Obrac_000676-RA/Obrac_018976-RA	0.587122	1.49673	0.39227	dispersed
Obrac_003692-RA/Obrac_019252-RA	0.0462593	0.0970344	0.476731	dispersed
Opunc_019023-RA/Opunc_005614-RA	0.115031	3.55588	0.0323495	dispersed
Opunc_004087-RA/Opunc_017401-RB	0.0846561	2.37054	0.0357117	SD
Opunc_019363-RB/Opunc_012288-RA	0.0902281	1.24627	0.0723984	SD
Opunc_008098-RB/Opunc_021427-RA	0.112345	1.50564	0.0746162	SD
Opunc_016423-RA/Opunc_000687-RA	0.213948	2.84549	0.0751884	SD
Opunc_029585-RA/Opunc_004112-RA	0.333809	3.7032	0.0901408	dispersed
Opunc_032557-RA/Opunc_026310-RB	0.105236	1.16659	0.0902081	SD
Opunc_009447-RA/Opunc_015138-RA	0.332235	3.53397	0.0940119	SD
Opunc_004744-RA/Opunc_031063-RA	0.106334	1.06536	0.09981	dispersed
Opunc_008918-RA/Opunc_018634-RA	0.27498	2.71446	0.101302	dispersed
Opunc_019414-RA/Opunc_026048-RD	0.442191	3.87642	0.114072	dispersed
Opunc_014890-RA/Opunc_011724-RA	0.14685	1.17113	0.125391	SD
Opunc_024284-RA/Opunc_013945-RA	0.280182	2.03464	0.137706	dispersed
Opunc_020172-RA/Opunc_020177-RA	0.199288	1.11485	0.178758	TD
Opunc_020176-RA/Opunc_020172-RA	0.178672	0.999298	0.178797	TD
Opunc_004285-RA/Opunc_004303-RA	0.646491	3.61436	0.178867	TD
Opunc_011069-RA/Opunc_012073-RA	0.251685	1.28517	0.195837	SD
Opunc_001484-RA/Opunc_001483-RA	0.208746	0.885886	0.235636	TD
Opunc_026171-RA/Opunc_026313-RB	0.148257	0.567545	0.261224	SD
Opunc_025579-RA/Opunc_007118-RA	0.154586	0.387025	0.399421	dispersed
Opunc_000750-RA/Opunc_021635-RA	0.577225	1.1736	0.49184	dispersed
Omeri_004940-RA/Omeri_031223-RB	0.160145	2.86484	0.0559001	SD
Omeri_000786-RB/Omeri_022638-RA	0.169055	2.19182	0.0771299	SD
Omeri_025247-RA/Omeri_027893-RB	0.317564	3.75402	0.0845931	SD
Omeri_031220-RC/Omeri_038770-RA	0.155741	1.72627	0.0902187	SD
Omeri_019081-RA/Omeri_006385-RB	0.220174	2.36281	0.0931832	dispersed
Omeri_014379-RA/Omeri_019462-RB	0.102032	1.07006	0.0953514	SD
Omeri_041383-RA/Omeri_010551-RA	0.443531	3.83123	0.115767	SD
Omeri_030943-RD/Omeri_019519-RB	0.462524	3.99257	0.115846	dispersed
Omeri_017641-RB/Omeri_013812-RA	0.162226	1.29329	0.125437	SD
Omeri_016240-RA/Omeri_016243-RA	0.0503194	0.342459	0.146936	SD
Omeri_005391-RA/Omeri_036985-RA	0.154851	0.998737	0.155047	dispersed
Omeri_013072-RA/Omeri_014160-RA	0.246042	1.38229	0.177996	SD
Omeri_023911-RB/Omeri_008288-RB	0.0316564	0.142224	0.222581	SD
Omeri_035579-RA/Omeri_035576-RA	0.146012	0.607317	0.240422	proximal
Omeri_016618-RA/Omeri_016621-RA	0.0378848	0.142335	0.266167	proximal
Omeri_001634-RA/Omeri_001635-RA	0.243165	0.590233	0.411981	TD
Omeri_000865-RA/Omeri_025434-RA	0.536885	1.17123	0.458395	dispersed
Omeri_030516-RA/Omeri_008494-RA	0.173623	0.364629	0.476162	dispersed
Omeri_016069-RA/Omeri_015895-RA	0.075517	0.119471	0.632093	dispersed
Olon019098.t1/Olon004464.t1	0.0877174	3.32772	0.0263596	SD
Olon012983.t1/Olon023528.t1	0.125629	2.67128	0.0470296	SD
Olon020769.t1/Olon010212.t1	0.123971	2.13333	0.0581114	proximal
Olon030955.t1/Olon029007.t1	0.1094	1.30102	0.0840879	SD
Olon028741.t1/Olon021174.t1	0.34468	3.84785	0.0895772	dispersed
Olon021124.t1/Olon008812.t1	0.103363	1.106	0.0934563	SD
Olon026751.t1/Olon015412.t1	0.288856	3.02279	0.0955595	dispersed
Olon005692.t1/Olon016647.t1	0.372785	3.65405	0.10202	SD
Olon036702.t1/Olon004508.t1	0.402166	3.83221	0.104944	dispersed
Olon022094.t1/Olon022099.t1	0.0306002	0.25915	0.118079	proximal
Olon022097.t1/Olon022102.t1	0.00568977	0.0375145	0.151669	TD
Olon007485.t1/Olon015547.t1	0.102245	0.650012	0.157297	SD
Olon005191.t1/Olon029378.t1	0.145837	0.910779	0.160123	proximal
Olon005247.t1/Olon020398.t1	0.277309	1.56613	0.177066	SD
Olon009539.t1/Olon033208.t1	0.2273	1.25181	0.181576	SD
Olon016380.t1/Olon016398.t1	0.00355438	0.0168566	0.21086	SD
Olon015033.t1/Olon015034.t1	0.0625609	0.26317	0.23772	SD
Olon021811.t1/Olon021810.t1	0.126556	0.435392	0.290671	TD
Olon037106.t1/Olon037103.t1	0.202882	0.552723	0.36706	proximal
Olon001633.t1/Olon001638.t1	0.0663964	0.156715	0.423676	TD
Olon039916.t1/Olon014652.t1	0.213928	0.436199	0.490438	dispersed
Olon029008.t1/Olon004756.t1	0.506414	0.987767	0.512685	SD
Olon000861.t1/Olon023730.t1	0.584004	0.968016	0.6033	dispersed
Olon014704.t1/Olon014855.t1	0.0659194	0.098765	0.667437	TD
Olon037473.t1/Olon037483.t1	0.0939787	0.115176	0.815955	dispersed
Olon027790.t1/Olon038660.t1	0.00983233	0.0070629	1.39211	SD
Oglum_004852-RA/Oglum_020327-RA	0.0869245	3.28975	0.0264228	SD
Oglum_022129-RA/Oglum_006544-RA	0.126114	3.54827	0.0355423	dispersed
Oglum_025146-RA/Oglum_009515-RB	0.118597	2.77889	0.0426776	SD
Oglum_017408-RA/Oglum_013616-RA	0.164654	3.74304	0.0439894	SD
Oglum_030812-RA/Oglum_005147-RA	0.15489	2.40405	0.064429	SD
Oglum_030527-RC/Oglum_022574-RA	0.358532	3.82039	0.0938469	dispersed
Oglum_034638-RA/Oglum_004875-RA	0.335418	3.47694	0.0964692	dispersed
Oglum_010961-RA/Oglum_017671-RA	0.370467	3.6973	0.100199	SD
Oglum_036494-RA/Oglum_005565-RA	0.157369	1.17421	0.134021	proximal
Oglum_014195-RA/Oglum_006280-RA	0.311044	2.0013	0.155421	SD
Oglum_016022-RA/Oglum_016024-RA	0.0557152	0.277902	0.200485	SD
Oglum_016535-RC/Oglum_012884-RA	0.175488	0.8731	0.200994	SD
Oglum_023622-RA/Oglum_039996-RA	0.0781294	0.328304	0.237979	proximal
Oglum_035096-RA/Oglum_035091-RA	0.154383	0.555729	0.277803	proximal
Oglum_001797-RA/Oglum_001798-RA	0.227108	0.599718	0.378691	TD
Oglum_016395-RA/Oglum_016392-RA	0.0643021	0.158396	0.405957	proximal
Oglum_015678-RA/Oglum_015883-RA	0.034986	0.0820112	0.426601	TD
Oglum_030094-RA/Oglum_008346-RA	0.176761	0.349932	0.505129	dispersed
Oglum_000926-RA/Oglum_025306-RA	0.529759	0.988443	0.535953	dispersed
Oglum_019061-RA/Oglum_019062-RA	0.116175	0.183427	0.633355	TD
Oglum_030807-RA/Oglum_030811-RA	0.0330073	0.0264149	1.24957	TD
Obart_004607-RA/Obart_019900-RB	0.0872319	4.29379	0.0203158	SD
Obart_021647-RA/Obart_006231-RA	0.120959	3.21998	0.0375652	dispersed
Obart_004909-RA/Obart_030175-RA	0.148331	2.43192	0.0609933	SD
Obart_017072-RB/Obart_013269-RA	0.164926	2.25469	0.0731479	SD
Obart_024519-RA/Obart_009116-RB	0.129701	1.65657	0.0782951	SD
Obart_037612-RA/Obart_030174-RB	0.0942244	1.14566	0.0822443	SD
Obart_034013-RC/Obart_004633-RB	0.335245	3.67217	0.0912935	dispersed
Obart_029890-RA/Obart_022069-RA	0.353929	3.79759	0.0931984	dispersed
Obart_010586-RA/Obart_017322-RC	0.356087	3.66301	0.0972114	SD
Obart_040143-RB/Obart_009980-RA	0.446341	3.83902	0.116264	SD
Obart_005294-RA/Obart_035849-RA	0.149744	1.10906	0.135019	proximal
Obart_005995-RA/Obart_013871-RA	0.315046	2.13719	0.147411	SD
Obart_016223-RB/Obart_012557-RB	0.0964111	0.621514	0.155123	SD
Obart_015717-RA/Obart_015715-RA	0.0495577	0.230173	0.215306	SD
Obart_034454-RA/Obart_034450-RA	0.158049	0.568256	0.278129	proximal
Obart_001697-RA/Obart_001698-RA	0.234951	0.618312	0.379988	TD
Obart_000836-RA/Obart_024711-RA	0.544882	1.02882	0.529616	dispersed
Obart_029445-RA/Obart_007984-RA	0.196464	0.362209	0.542404	dispersed
Obart_015536-RA/Obart_015310-RA	0.063703	0.0918841	0.693297	dispersed
Oglab_004570-RA/Oglab_023157-RB	0.0893277	4.06937	0.0219512	SD
Oglab_018431-RA/Oglab_006219-RA	0.120959	3.21998	0.0375652	dispersed
Oglab_004871-RA/Oglab_040276-R1	0.145015	2.35802	0.0614985	SD
Oglab_013232-RA/Oglab_017055-RA	0.16671	2.59612	0.064215	SD
Oglab_034825-RB/Oglab_040275-R2	0.102934	1.36774	0.0752587	SD
Oglab_024505-RA/Oglab_009113-RB	0.129701	1.65657	0.0782951	SD
Oglab_031187-RC/Oglab_004593-RB	0.339279	4.25403	0.0797547	proximal
Oglab_031627-RA/Oglab_031629-RA	0.00671992	0.0723067	0.0929364	proximal
Oglab_039996-R1/Oglab_018846-RC	0.353199	3.79422	0.0930887	dispersed
Oglab_010569-RA/Oglab_017309-RC	0.356087	3.66301	0.0972114	SD
Oglab_018797-RB/Oglab_013834-RA	0.104838	0.898467	0.116685	SD
Oglab_037426-RC/Oglab_009977-RA	0.450666	3.8421	0.117297	SD
Oglab_005261-RA/Oglab_032998-RA	0.149744	1.10906	0.135019	dispersed
Oglab_016198-RB/Oglab_012520-RA	0.0964111	0.621514	0.155123	SD
Oglab_015658-RA/Oglab_015660-RA	0.0495577	0.230173	0.215306	SD
Oglab_016060-RA/Oglab_016063-RA	0.0497775	0.172155	0.289145	proximal
Oglab_001668-RA/Oglab_001669-RA	0.233758	0.617813	0.378364	TD
Oglab_000834-RA/Oglab_024688-RA	0.541574	1.03758	0.521957	dispersed
Oglab_039588-R1/Oglab_007977-RA	0.193184	0.354439	0.545041	dispersed
Oglab_015477-RA/Oglab_015266-RA	0.0690887	0.0826045	0.836379	dispersed
RUF004161.t1/RUF018407.t1	0.0870983	3.29848	0.0264056	SD
RUF015713.t1/RUF007801.t1	0.164654	3.74304	0.0439894	SD
RUF020034.t1/RUF009723.t1	0.172736	3.17936	0.0543303	dispersed
RUF024989.t1/RUF022745.t1	0.317033	3.75227	0.0844909	dispersed
RUF027792.t1/RUF020438.t1	0.329602	3.77678	0.0872707	dispersed
RUF020388.t1/RUF008358.t1	0.100868	0.956348	0.105472	SD
RUF032391.t1/RUF004872.t1	0.412259	3.71913	0.110848	SD
RUF038072.t1/RUF022264.t1	0.269755	2.40339	0.112239	dispersed
RUF014924.t1/RUF007107.t1	0.066979	0.589498	0.11362	SD
RUF038018.t1/RUF004183.t2	0.333085	2.89289	0.115139	dispersed
RUF029950.t1/RUF028077.t1	0.380438	3.23376	0.117646	SD
RUF017201.t1/RUF000729.t1	0.273429	2.02201	0.135226	SD
RUF014438.t1/RUF014440.t1	0.0613571	0.426256	0.143944	SD
RUF004811.t1/RUF028411.t1	0.152066	1.05236	0.1445	dispersed
RUF014782.t1/RUF014786.t1	0.0507472	0.177926	0.285215	proximal
RUF038438.t1/RUF038441.t1	0.173465	0.493992	0.35115	proximal
RUF001556.t1/RUF001557.t1	0.231273	0.588758	0.392815	TD
RUF027379.t1/RUF011377.t1	0.171044	0.345111	0.495621	dispersed
RUF000802.t1/RUF038649.t1	0.530749	0.97951	0.541852	dispersed
Oniv_004805-RA/Oniv_023886-RB	0.0871034	3.29841	0.0264077	SD
Oniv_018837-RA/Oniv_006462-RA	0.123641	2.44762	0.0505147	dispersed
Oniv_013645-RA/Oniv_017437-RA	0.167076	3.13865	0.0532319	SD
Oniv_025219-RD/Oniv_009441-RA	0.1255	2.31981	0.0540995	SD
Oniv_005105-RA/Oniv_034246-RB	0.148331	2.43192	0.0609933	SD
Oniv_038157-RB/Oniv_004826-RA	0.336446	4.68193	0.0718607	dispersed
Oniv_034245-RB/Oniv_041839-RA	0.14556	1.65221	0.0881005	SD
Oniv_033955-RA/Oniv_019331-RA	0.358431	3.84869	0.0931305	dispersed
Oniv_010921-RA/Oniv_021377-RA	0.299826	3.14968	0.0951923	SD
Oniv_019282-RA/Oniv_014227-RA	0.0992561	0.979923	0.10129	SD
Oniv_016427-RA/Oniv_031729-RB	0.276989	2.26523	0.122279	proximal
Oniv_020363-RA/Oniv_038630-RA	0.197376	1.51254	0.130493	proximal
Oniv_016567-RB/Oniv_012899-RA	0.0940258	0.660616	0.14233	SD
Oniv_022649-RA/Oniv_000827-RA	0.26852	1.83316	0.146479	SD
Oniv_005515-RA/Oniv_040041-RA	0.154246	1.01229	0.152372	dispersed
Oniv_016024-RA/Oniv_016026-RA	0.0495146	0.296862	0.166793	SD
Oniv_001816-RA/Oniv_001817-RA	0.234423	0.558156	0.419995	TD
Oniv_015684-RA/Oniv_015689-RA	0.0829014	0.178001	0.465737	proximal
Oniv_033541-RA/Oniv_008259-RA	0.175302	0.349766	0.501198	dispersed
Oniv_000914-RA/Oniv_025423-RA	0.531973	0.975988	0.545061	dispersed
Oniv_030523-RA/Oniv_031286-RA	0.105558	0.179547	0.587911	SD
Osmh63.06G004400_01/Osmh63.03G008370_01	0.132078	3.51733	0.0375505	dispersed
Osmh63.01G042440_01/Osmh63.05G017640_02	0.151132	3.28316	0.0460324	SD
Osmh63.07G000560_01/Osmh63.03G034690_01	0.12738	2.73223	0.0466214	SD
Osmh63.04G024630_02/Osmh63.02G029250_01	0.16961	3.37476	0.0502585	SD
Osmh63.06G016860_01/Osmh63.12G010390_01	0.189415	3.01429	0.0628389	proximal
Osmh63.12G006670_02/Osmh63.01G042650_01	0.335307	3.68492	0.0909942	dispersed
Osmh63.08G020540_01/Osmh63.06G008260_01	0.355398	3.78244	0.0939599	dispersed
Osmh63.02G034630_02/Osmh63.06G007830_02	0.100039	0.982124	0.10186	SD
Osmh63.02G000370_01/Osmh63.10G018220_01	0.389796	3.65032	0.106784	SD
Osmh63.09G016320_01/Osmh63.08G023150_01	0.155134	1.42478	0.108883	SD
Osmh63.01G007300_01/Osmh63.05G006900_03	0.286143	2.53501	0.112877	SD
Osmh63.04G015270_01/Osmh63.08G000950_02	0.274159	2.05831	0.133196	proximal
Osmh63.01G048730_01/Osmh63.09G000970_01	0.152066	1.05236	0.1445	dispersed
Osmh63.04G016560_02/Osmh63.02G022590_02	0.0969977	0.617275	0.157139	SD
Osmh63.04G011540_01/Osmh63.04G011520_01	0.0614395	0.338627	0.181437	TD
Osmh63.03G008370_01/Osmh63.03G034700_01	0.27744	1.48	0.187459	dispersed
Osmh63.08G023160_01/Osmh63.01G045150_01	0.504499	1.35442	0.372483	SD
Osmh63.04G007980_01/Osmh63.04G008450_01	0.0269077	0.0619928	0.434045	proximal
Osmh63.01G008060_01/Osmh63.07G002100_01	0.530762	0.980085	0.541547	dispersed
Osmh63.04G007950_01/Osmh63.04G008500_01	0.15049	0.239718	0.627779	proximal
Osmh63.01G015350_01/Osmh63.01G015360_01	0.276441	0.429444	0.643719	TD
AGIS_Os01g058150.mRNA1/AGIS_Os05g030520.mRNA3	0.0872319	4.29379	0.0203158	SD
AGIS_Os07g000820.mRNA1/AGIS_Os03g046990.mRNA1	0.12738	2.73223	0.0466214	dispersed
AGIS_Os06g005550.mRNA1/AGIS_Os03g009790.mRNA1	0.123695	2.64021	0.0468504	dispersed
AGIS_Os09g038630.mRNA1/AGIS_Os08g039020.mRNA1	0.104751	1.33551	0.0784353	SD
AGIS_Os12g009080.mRNA2/AGIS_Os01g058400.mRNA2	0.332333	3.65709	0.0908736	proximal
AGIS_Os08g035720.mRNA1/AGIS_Os06g010600.mRNA1	0.348773	3.74599	0.0931058	dispersed
AGIS_Os06g009960.mRNA1/AGIS_Os02g047760.mRNA1	0.0961105	1.00919	0.0952349	SD
AGIS_Os06g027050.mRNA1/AGIS_Os12g018930.mRNA1	0.215263	2.19403	0.0981132	proximal
AGIS_Os04g043280.mRNA1/AGIS_Os02g041160.mRNA1	0.165329	1.33664	0.12369	SD
AGIS_Os01g009070.mRNA2/AGIS_Os05g009720.mRNA1	0.219142	1.75156	0.125113	SD
AGIS_Os04g032010.mRNA1/AGIS_Os08g001060.mRNA1	0.274824	2.04114	0.134642	dispersed
AGIS_Os04g046120.mRNA1/AGIS_Os06g041570.mRNA1	0.508331	3.6992	0.137416	SD
AGIS_Os01g065630.mRNA1/AGIS_Os09g012020.mRNA1	0.151725	1.04606	0.145045	dispersed
AGIS_Os02g032760.mRNA1/AGIS_Os02g045210.mRNA3	0.245065	1.54939	0.158169	SD
AGIS_Os02g000370.mRNA1/AGIS_Os02g000380.mRNA1	0.00890185	0.0252864	0.352041	SD
AGIS_Os08g039030.mRNA1/AGIS_Os01g061240.mRNA1	0.539463	1.4718	0.366532	SD
AGIS_Os01g020390.mRNA1/AGIS_Os01g020400.mRNA1	0.226824	0.591404	0.383535	TD
AGIS_Os01g009940.mRNA1/AGIS_Os07g003070.mRNA1	0.533369	0.97995	0.544282	dispersed
AGIS_Os04g021450.mRNA1/AGIS_Os04g021460.mRNA1	0.0169867	0.0134423	1.26367	SD
OsCMeo_04g0024570.01/OsCMeo_02g0029080.01	0.164654	3.74304	0.0439894	SD
OsCMeo_01g0042560.02/OsCMeo_05g0017540.01	0.150939	3.27731	0.0460558	SD
OsCMeo_07g0000540.01/OsCMeo_03g0034800.01	0.12738	2.73223	0.0466214	SD
OsCMeo_06g0004490.01/OsCMeo_03g0008560.01	0.123434	2.29556	0.053771	dispersed
OsCMeo_12g0010600.01/OsCMeo_06g0017120.01	0.192341	3.01517	0.063791	proximal
OsCMeo_08g0023070.01/OsCMeo_01g0045200.01	0.162125	2.40069	0.0675326	SD
OsCMeo_02g0000370.01/OsCMeo_06g0000580.01	0.246243	3.15718	0.0779947	SD
OsCMeo_08g0020380.01/OsCMeo_06g0008320.01	0.332884	3.76653	0.0883794	dispersed
OsCMeo_12g0006720.05/OsCMeo_01g0042770.01	0.335693	3.67825	0.0912644	dispersed
OsCMeo_01g0007470.02/OsCMeo_05g0006760.03	0.200364	2.10097	0.0953677	SD
OsCMeo_02g0034500.01/OsCMeo_06g0007910.01	0.100241	0.962876	0.104106	SD
OsCMeo_09g0016130.01/OsCMeo_08g0023060.01	0.150218	1.43396	0.104757	SD
OsCMeo_08g0000920.01/OsCMeo_12g0006700.01	0.314019	2.23247	0.140659	dispersed
OsCMeo_01g0048830.01/OsCMeo_09g0000820.01	0.152066	1.05236	0.1445	dispersed
OsCMeo_04g0015160.01/OsCMeo_04g0015130.01	0.0241331	0.153433	0.157288	proximal
OsCMeo_04g0016450.01/OsCMeo_02g0022510.02	0.0971343	0.61722	0.157374	SD
OsCMeo_04g0011660.01/OsCMeo_04g0011640.01	0.0614395	0.338627	0.181437	TD
OsCMeo_03g0008560.01/OsCMeo_03g0034810.01	0.308576	1.3529	0.228085	dispersed
OsCMeo_01g0015660.01/OsCMeo_01g0015670.01	0.226824	0.591404	0.383535	TD
OsCMeo_01g0008220.01/OsCMeo_07g0001950.01	0.533326	1.09027	0.489168	dispersed
OsCMeo_04g0008350.01/OsCMeo_04g0008020.01	0.040674	0.0420735	0.966736	proximal
OsCMeo_04g0008060.01/OsCMeo_04g0008380.01	0.00924201	0.00764212	1.20935	proximal
OsAzu_04g0024130.02/OsAzu_02g0029150.01	0.164654	3.74304	0.0439894	SD
OsAzu_01g0042660.01/OsAzu_05g0017720.01	0.151083	3.28196	0.0460342	SD
OsAzu_07g0000560.03/OsAzu_03g0035040.01	0.12738	2.73223	0.0466214	SD
OsAzu_06g0004640.01/OsAzu_03g0008510.02	0.123434	2.29556	0.053771	dispersed
OsAzu_08g0023270.01/OsAzu_01g0045290.01	0.162125	2.40069	0.0675326	SD
OsAzu_06g0017180.01/OsAzu_12g0010440.01	0.199692	2.69416	0.0741206	TD
OsAzu_09g0015900.01/OsAzu_08g0023260.03	0.144736	1.79689	0.0805479	SD
OsAzu_08g0020590.01/OsAzu_06g0008460.01	0.332884	3.76653	0.0883794	dispersed
OsAzu_12g0006640.04/OsAzu_01g0042870.01	0.335693	3.67825	0.0912644	dispersed
OsAzu_02g0034530.01/OsAzu_06g0008050.01	0.100241	0.962876	0.104106	SD
OsAzu_02g0000370.01/OsAzu_06g0000600.01	0.249108	2.07244	0.1202	SD
OsAzu_04g0026400.01/OsAzu_06g0025690.05	0.475194	3.72725	0.127492	SD
OsAzu_08g0000910.01/OsAzu_12g0006620.01	0.314019	2.23247	0.140659	dispersed
OsAzu_01g0048940.01/OsAzu_09g0000830.01	0.152066	1.05236	0.1445	dispersed
OsAzu_01g0007500.02/OsAzu_05g0006840.03	0.234122	1.55723	0.150345	SD
OsAzu_04g0014580.01/OsAzu_04g0014550.01	0.0241331	0.153433	0.157288	proximal
OsAzu_04g0015980.01/OsAzu_02g0022420.01	0.0971343	0.61722	0.157374	SD
OsAzu_04g0011160.01/OsAzu_04g0011180.01	0.0678714	0.309563	0.219249	proximal
OsAzu_03g0008510.02/OsAzu_03g0035050.01	0.302849	1.32273	0.228958	dispersed
OsAzu_01g0015630.01/OsAzu_01g0015640.01	0.229829	0.591267	0.388706	TD
OsAzu_01g0008210.01/OsAzu_07g0002050.01	0.530749	0.97951	0.541852	dispersed
OsAzu_04g0008220.01/OsAzu_04g0007630.01	0.0448498	0.0336014	1.33476	SD
OsARC_01g0042030.01/OsARC_05g0017560.01	0.0872319	4.29379	0.0203158	SD
OsARC_04g0024350.02/OsARC_02g0028670.01	0.164654	3.74304	0.0439894	SD
OsARC_07g0000540.03/OsARC_03g0035110.01	0.12738	2.73223	0.0466214	SD
OsARC_09g0015900.01/OsARC_08g0023300.01	0.117	2.03323	0.0575439	SD
OsARC_12g0006620.04/OsARC_01g0042240.01	0.338507	3.68907	0.0917594	dispersed
OsARC_08g0020580.01/OsARC_06g0008460.01	0.357013	3.77897	0.0944737	dispersed
OsARC_06g0017120.01/OsARC_12g0010410.01	0.207454	2.14796	0.0965816	proximal
OsARC_02g0034090.01/OsARC_03g0006380.01	0.371532	3.62053	0.102618	SD
OsARC_06g0000580.01/OsARC_10g0018650.03	0.378715	3.59123	0.105455	dispersed
OsARC_04g0026620.01/OsARC_06g0025280.05	0.475194	3.72725	0.127492	SD
OsARC_08g0000920.01/OsARC_12g0006600.01	0.314019	2.23247	0.140659	dispersed
OsARC_01g0048380.01/OsARC_09g0000750.01	0.152066	1.05236	0.1445	dispersed
OsARC_01g0007000.02/OsARC_05g0006820.03	0.234351	1.57651	0.148652	SD
OsARC_02g0022210.01/OsARC_04g0016180.01	0.0987496	0.631872	0.156281	SD
OsARC_04g0014740.01/OsARC_04g0014710.01	0.0241331	0.153433	0.157288	proximal
OsARC_04g0011310.01/OsARC_04g0011330.01	0.0614395	0.338627	0.181437	SD
OsARC_03g0035120.01/OsARC_03g0008570.01	0.27744	1.48	0.187459	TD
OsARC_01g0015110.01/OsARC_01g0015120.01	0.227631	0.708931	0.321091	TD
OsARC_01g0007740.01/OsARC_07g0002040.01	0.534207	0.974546	0.54816	dispersed
OsARC_04g0007750.01/OsARC_04g0008260.01	0.00412798	0.00712036	0.579744	proximal
OsARC_04g0008290.01/OsARC_04g0007720.01	0.0545886	0.0290186	1.88116	proximal
OsN22_01G042020_01/OsN22_05G017210_01	0.0871322	3.29958	0.026407	SD
OsN22_06G004310_01/OsN22_03G008450_01	0.134904	3.53135	0.0382018	dispersed
OsN22_03G034470_01/OsN22_07G000590_02	0.1255	2.31981	0.0540995	SD
OsN22_12G006480_04/OsN22_01G042230_01	0.336725	3.68004	0.0915005	dispersed
OsN22_08G020170_01/OsN22_06G008150_01	0.354745	3.7824	0.0937883	dispersed
OsN22_06G016870_01/OsN22_12G010280_01	0.212575	2.21395	0.0960161	proximal
OsN22_01G007110_01/OsN22_05G006650_03	0.201912	2.03143	0.0993942	SD
OsN22_03G001870_01/OsN22_03G001890_01	0.0246913	0.231267	0.106765	SD
OsN22_06G007750_01/OsN22_02G034540_01	0.10205	0.950789	0.107332	SD
OsN22_09G016180_01/OsN22_08G022790_02	0.152879	1.42303	0.107432	SD
OsN22_04G023560_01/OsN22_02G029120_01	0.167782	1.32078	0.127032	SD
OsN22_04G025860_01/OsN22_06G025400_01	0.462444	3.62757	0.12748	SD
OsN22_04G014150_01/OsN22_08G000940_01	0.274824	2.04114	0.134642	proximal
OsN22_01G048180_01/OsN22_09G000960_01	0.152138	0.995349	0.152849	dispersed
OsN22_04G010660_01/OsN22_04G010640_01	0.0614395	0.338627	0.181437	TD
OsN22_02G022490_01/OsN22_02G032430_01	0.24314	1.30078	0.18692	SD
OsN22_03G008450_01/OsN22_03G034480_01	0.277881	1.41868	0.195873	dispersed
OsN22_08G022800_01/OsN22_01G044600_01	0.504499	1.35442	0.372483	SD
OsN22_04G014120_01/OsN22_04G014150_01	0.0615729	0.165155	0.372819	proximal
OsN22_01G015260_01/OsN22_01G015270_01	0.240476	0.582778	0.412637	TD
OsN22_04G007690_01/OsN22_04G007660_01	0.0829014	0.178001	0.465737	proximal
OsN22_01G007820_01/OsN22_07G002170_01	0.534054	0.975888	0.547249	dispersed
