# Supplementary material for: Evolutionary Dynamics and Expression Divergence of the MADS-Box Gene Family During Recent Speciation of AA-Genome Oryza Species
Source: Plants (Basel). 2025 Jan 26;14(3):379. doi: 10.3390/plants14030379 (PMC11820988; doi:10.3390/plants14030379)
Supplement: Supplementary file 1 [file plants-14-00379-s001.zip › Table S11.xlsx]

## Sheet: Sheet1
Table S11. Evolutionary analysis of MADS-Box gene pairs across AA- genome Oryza species*
Species	Gene Pair	Ka	Ks	Ka/Ks Ratio	Duplication Mode	CLASS
Oryza meridionalis	OsMADS85/OmMADS6	0.0270364	0.0420316	0.643239	TD	Mβ
	OsMADS71/OmMADS53	0.0172035	0.0673737	0.255344	SD	GLO
	OsMADS76/OmMADS19	0.0853059	0.350911	0.243098	SD	GLO
	OsMADS68/OmMADS31	0.0274548	0.064173	0.427825	proximal	Mγ
	OsMADS5/OmMADS32	0.00393266	0.0184291	0.213394	proximal	Mγ
	OsMADS88/OmMADS34	0.0111643	0.0468346	0.238378	SD	GGM13
	OsMADS62/OmMADS36	0.0104026	0.0492438	0.211248	proximal	AGL12
	OsMADS2/OmMADS37	NA	0.0391327	0	proximal	AGL12
	OsMADS17/OmMADS46	0.00532902	0.028518	0.186865	proximal	Mα
	OsMADS6/OmMADS47	0.00173143	0.017698	0.0978322	proximal	Mα
	OsMADS87/OmMADS48	0.0216792	0.0761511	0.284686	proximal	Mα
	OsMADS96/OmMADS67	0.0906477	0.184217	0.49207	proximal	Mα
	OsMADS93/OmMADS70	0.025974	0.101245	0.256546	proximal	Mα
	OsMADS91/OmMADS71	0.0130079	0.0436697	0.297869	dispersed	Mα
Oryza longistaminata	OsMADS92/OlMADS4	0.0367764	0.142724	0.257675	TD	Mβ
	OsMADS93/OlMADS5	0.00408387	0.00552224	0.739531	TD	Mβ
	OsMADS94/OlMADS6	0.202779	0.945152	0.214546	TD	Mβ
	OsMADS83/OlMADS33	0.0494898	0.0641366	0.771632	TD	Mγ
	OsMADS17/OlMADS40	0.00504149	0.0271682	0.185566	SD	AGL6
	OsMADS5/OlMADS47	NA	0.0121029	0	proximal	SEP
	OsMADS71/OlMADS50	0.0125124	0.0271945	0.460108	TD	Mα
	OsMADS75/OlMADS54	0.011639	NA	NA	TD	Mα
	OsMADS76/OlMADS58	0.063054	0.290938	0.216726	TD	Mα
	OsMADS8/24/OlMADS71	0.00896607	0.113481	0.0790095	proximal	Mα
	OsMADS68/OlMADS77	0.00343791	0.0147411	0.23322	proximal	Mγ
	OsMADS20/OlMADS81	0.021257	0.0243051	0.874592	proximal	Mα
	OsMADS25/OlMADS83	0.196278	0.279426	0.702435	dispersed	AP1
Oryza glumipatula	OsMADS87/OuMADS76	0.0107335	0.0109521	0.980039	TD	Mβ
	OsMADS3/OuMADS39	0.109099	0.218901	0.498395	TD	Mβ
	OsMADS86/OuMADS4	0.0544499	0.161076	0.338038	TD	Mγ
	OsMADS63/OuMADS59	0.00224647	0.0215455	0.104266	proximal	AGL12
	OsMADS32/OuMADS69	NA	NA	NA	proximal	AGL12
	OsMADS18/28/OuMADS33	0.068075	0.135006	0.504235	TD	AG
	OsMADS15/OuMADS43	0.0014571	0.00499335	0.291808	proximal	Mα
	OsMADS58/OuMADS32	0.0374546	0.0844349	0.443592	proximal	Mα
	OsMADS16/OuMADS16	0.00431339	0.0160947	0.268	proximal	Mα
	OsMADS56/OuMADS58	0.0112076	0.0318195	0.352222	TD	SEP
	OsMADS75/OuMADS23	0.0267103	0.0136524	1.95646	TD	SEP
	OsMADS92/OuMADS5	NA	NA	NA	proximal	Mα
Oryza barthii	OsMADS18/28/ObMADS34	0.00359539	0.00529855	0.678561	SD	GGM13
	OsMADS13/ObMADS35	0.00149068	0.0219951	0.0677735	SD	GGM13
	OsMADS62/ObMADS36	0.00117562	NA	NA	proximal	AGL12
	OsMADS22/ObMADS37	0.0019318	0.0121697	0.158739	proximal	AGL12
	OsMADS3/ObMADS38	0.106973	0.200472	0.533606	proximal	AGL12
	OsMADS25/ObMADS42	0.0113962	0.0411403	0.277009	SD	AG
	OsMADS5/ObMADS43	0.00559147	0.0148075	0.37761	proximal	AG
	OsMADS17/ObMADS51	0.0138843	0.0273084	0.508425	proximal	Mα
	OsMADS57/ObMADS53	NA	0.0117235	0	TD	Mα
	OsMADS98/ObMADS70	0.00645769	NA	NA	proximal	Mα
	OsMADS91/ObMADS71	0.00322348	0.00352855	0.913544	proximal	Mα
	OsMADS88/ObMADS73	0.00933892	0.00556298	1.67876	proximal	Mα
	OsMADS87/ObMADS74	0.0153975	0.037228	0.413601	proximal	Mα
Oryza glaberrima	OsMADS80/OgMADS5	0.00607373	0.0089253	0.680507	TD	Mβ
	OsMADS30/OgMADS6	0.178061	0.393987	0.451946	TD	Mβ
	OsMADS22/OgMADS34	0.0019318	0.0121697	0.158739	SD	GGM13
	OsMADS75/OgMADS35	0.00371945	0.0337317	0.110266	SD	GGM13
	OsMADS47/OgMADS36	0.00337412	0.00644119	0.523835	proximal	AGL12
	OsMADS13/OgMADS37	0.00298864	0.0218561	0.136741	proximal	AGL12
	OsMADS33/OgMADS51	NA	0.0137621	0	SD	AG
	OsMADS59/OgMADS52	0.00633654	NA	NA	proximal	AG
	OsMADS37/OgMADS66	0.00245072	NA	NA	proximal	Mα
Oryza nivara	OsMADS92/OnMADS5	0.00288632	0.00568451	0.507751	TD	Mβ
	OsMADS69/OnMADS6	0.0553189	0.10334	0.535309	TD	Mβ
	OsMADS50/OnMADS7	0.143902	0.372332	0.386489	TD	Mβ
	OsMADS62/OnMADS32	0.00236114	0.00618153	0.381967	proximal	Mγ
	OsMADS20/OnMADS33	0.0104715	0.019251	0.543943	SD	GGM13
	OsMADS3/OnMADS35	0.107643	0.204633	0.526029	proximal	AGL12
	OsMADS22/OnMADS36	NA	0.00605312	0	proximal	AGL12
	OsMADS5/OnMADS44	NA	0.00602241	0	proximal	Mα
	OsMADS15/OnMADS45	0.00145713	0.00499301	0.291833	proximal	Mα
	OsMADS21/OnMADS46	0.00158936	0.00608345	0.261259	proximal	Mα
	OsMADS8/24/OnMADS49	0.0490729	0.139653	0.351393	SD	AG
	OsMADS17/OnMADS50	NA	0.00549888	0	TD	AG
	OsMADS29/OnMADS56	NA	0.0107278	0	SD	SOC1
	OsMADS6/OnMADS57	0.00175256	NA	NA	SD	SOC1
	OsMADS2/OnMADS65	NA	0.00947502	0	proximal	MIKC*
	OsMADS96/OnMADS66	0.000857898	0.0107041	0.0801468	proximal	MIKC*
	OsMADS85/OnMADS67	0.0181182	0.0403266	0.449287	proximal	MIKC*
	OsMADS98/OnMADS68	0.00320889	NA	NA	proximal	MIKC*
	OsMADS87/OnMADS75	0.0133477	0.00930061	1.43514	proximal	Mα
Oryza rufipogon	OsMADS92/OrMADS5	0.000958101	0.00578822	0.165526	TD	Mβ
	OsMADS93/OrMADS6	0.000969062	NA	NA	TD	Mβ
	OsMADS77/OrMADS57	0.00219194	0.0130955	0.167382	proximal	Mα
	OsMADS78/OrMADS58	NA	NA	NA	proximal	Mα
	OsMADS29/OrMADS65	NA	NA	NA	dispersed	GGM13
	OsMADS73/OrMADS67	NA	0.0118452	0	proximal	Mα
*In the table, 'NA' indicates that the calculation of Ka (nonsynonymous substitutions), Ks (synonymous substitutions), or their ratio was available due to the lack of sufficient sequence divergence or alignment problem between gene pairs.
