# Supplementary material for: Evolutionary Dynamics and Expression Divergence of the MADS-Box Gene Family During Recent Speciation of AA-Genome Oryza Species
Source: Plants (Basel). 2025 Jan 26;14(3):379. doi: 10.3390/plants14030379 (PMC11820988; doi:10.3390/plants14030379)
Supplement: Supplementary file 1 [file plants-14-00379-s001.zip › Table S2.xlsx]

## Sheet: Sheet1
Table S2 MADS-box genes identified in the genus Oryza
	ID	Genes	CLASS	class	Total
Oryza brachyantha	Obrac_000615-RA	OfMADS1	AG	MIKC-type	62
	Obrac_000676-RA	OfMADS2	Mβ	M-type
	Obrac_001109-RA	OfMADS3	Mγ	M-type
	Obrac_001110-RA	OfMADS4	Mγ	M-type
	Obrac_001311-RA	OfMADS5	Mβ	M-type
	Obrac_001350-RA	OfMADS6	Mα	M-type
	Obrac_002626-RA	OfMADS7	OsMADS32	MIKC-type
	Obrac_003558-RC	OfMADS8	GLO	MIKC-type
	Obrac_003582-RA	OfMADS9	AG	MIKC-type
	Obrac_003692-RA	OfMADS10	Mβ	M-type
	Obrac_003725-RA	OfMADS11	Mβ	M-type
	Obrac_003817-RA	OfMADS12	MIKC*	MIKC-type
	Obrac_004164-RA	OfMADS13	Mα	M-type
	Obrac_004188-RA	OfMADS14	Mα	M-type
	Obrac_004350-RA	OfMADS15	SOC1	MIKC-type
	Obrac_004989-RB	OfMADS16	SEP	MIKC-type
	Obrac_005200-RA	OfMADS17	Mα	M-type
	Obrac_006338-RA	OfMADS18	Mγ	M-type
	Obrac_006371-RA	OfMADS19	Mγ	M-type
	Obrac_007189-RA	OfMADS20	AP1	MIKC-type
	Obrac_007190-RA	OfMADS21	SEP	MIKC-type
	Obrac_007950-RA	OfMADS22	SOC1	MIKC-type
	Obrac_008336-RA	OfMADS23	Mα	M-type
	Obrac_008381-RA	OfMADS24	GGM13	MIKC-type
	Obrac_009755-RA	OfMADS25	AGL17	MIKC-type
	Obrac_010337-RB	OfMADS26	AGL6	MIKC-type
	Obrac_010624-RB	OfMADS27	AGL17	MIKC-type
	Obrac_010802-RA	OfMADS28	SVP	MIKC-type
	Obrac_011810-RA	OfMADS29	AGL17	MIKC-type
	Obrac_012324-RA	OfMADS30	AGL12	MIKC-type
	Obrac_012468-RC	OfMADS31	AGL17	MIKC-type
	Obrac_013174-RA	OfMADS32	AGL6	MIKC-type
	Obrac_013403-RA	OfMADS33	GGM13	MIKC-type
	Obrac_014551-RA	OfMADS34	AG	MIKC-type
	Obrac_015143-RA	OfMADS35	Mα	M-type
	Obrac_015377-RB	OfMADS36	GLO	MIKC-type
	Obrac_016431-RA	OfMADS37	SOC1	MIKC-type
	Obrac_016756-RB	OfMADS38	SEP	MIKC-type
	Obrac_017102-RB	OfMADS39	MIKC*	MIKC-type
	Obrac_017451-RA	OfMADS40	Mα	M-type
	Obrac_017672-RA	OfMADS41	AGL17	MIKC-type
	Obrac_017721-RA	OfMADS42	Mα	M-type
	Obrac_017739-RA	OfMADS43	Mα	M-type
	Obrac_017742-RA	OfMADS44	Mα	M-type
	Obrac_018419-RA	OfMADS45	GGM13	MIKC-type
	Obrac_018719-RA	OfMADS46	DEF	MIKC-type
	Obrac_018881-RB	OfMADS47	AP1	MIKC-type
	Obrac_018976-RA	OfMADS48	Mβ	M-type
	Obrac_019252-RA	OfMADS49	Mβ	M-type
	Obrac_020501-RA	OfMADS50	AP1	MIKC-type
	Obrac_021138-RB	OfMADS51	AGL12	MIKC-type
	Obrac_022240-RA	OfMADS52	AGL17	MIKC-type
	Obrac_022539-RB	OfMADS53	MIKC*	MIKC-type
	Obrac_022739-RB	OfMADS54	SEP	MIKC-type
	Obrac_022740-RA	OfMADS55	MIKC*	MIKC-type
	Obrac_023547-RD	OfMADS56	AG	MIKC-type
	Obrac_023548-RA	OfMADS57	AGL12	MIKC-type
	Obrac_024055-RA	OfMADS58	AP1	MIKC-type
	Obrac_025848-RA	OfMADS59	SEP	MIKC-type
	Obrac_027452-RA	OfMADS60	SVP	MIKC-type
	Obrac_027965-RA	OfMADS61	MIKC*	MIKC-type
	Obrac_029481-RB	OfMADS62	SOC1	MIKC-type
Oryza punctata	Opunc_000687-RA	OpMADS1	AG	MIKC-type	69
	Opunc_000750-RA	OpMADS2	Mβ	M-type
	Opunc_001266-RA	OpMADS3	Mγ	M-type
	Opunc_001267-RA	OpMADS4	Mγ	M-type
	Opunc_001483-RA	OpMADS5	Mβ	M-type
	Opunc_001484-RA	OpMADS6	Mβ	M-type
	Opunc_002986-RA	OpMADS7	OsMADS32	MIKC-type
	Opunc_004087-RA	OpMADS8	GLO	MIKC-type
	Opunc_004112-RA	OpMADS9	AG	MIKC-type
	Opunc_004285-RA	OpMADS10	Mβ	M-type
	Opunc_004303-RA	OpMADS11	Mβ	M-type
	Opunc_004380-RA	OpMADS12	MIKC*	MIKC-type
	Opunc_004744-RA	OpMADS13	Mα	M-type
	Opunc_004936-RA	OpMADS14	SOC1	MIKC-type
	Opunc_005386-RB	OpMADS15	SVP	MIKC-type
	Opunc_005614-RA	OpMADS16	SEP	MIKC-type
	Opunc_007118-RA	OpMADS17	Mγ	M-type
	Opunc_008098-RB	OpMADS18	AP1	MIKC-type
	Opunc_008099-RA	OpMADS19	SEP	MIKC-type
	Opunc_008918-RA	OpMADS20	GGM13	MIKC-type
	Opunc_009383-RA	OpMADS21	Mα	M-type
	Opunc_009447-RA	OpMADS22	GGM13	MIKC-type
	Opunc_011069-RA	OpMADS23	AGL17	MIKC-type
	Opunc_011724-RA	OpMADS24	AGL6	MIKC-type
	Opunc_012073-RA	OpMADS25	AGL17	MIKC-type
	Opunc_012288-RA	OpMADS26	SVP	MIKC-type
	Opunc_013308-RA	OpMADS27	AGL17	MIKC-type
	Opunc_013355-RA	OpMADS28	Mγ	M-type
	Opunc_013606-RA	OpMADS29	GGM13	MIKC-type
	Opunc_013945-RA	OpMADS30	AGL12	MIKC-type
	Opunc_014096-RA	OpMADS31	AGL17	MIKC-type
	Opunc_014890-RA	OpMADS32	AGL6	MIKC-type
	Opunc_015138-RA	OpMADS33	GGM13	MIKC-type
	Opunc_016423-RA	OpMADS34	AG	MIKC-type
	Opunc_016749-RA	OpMADS35	Mα	M-type
	Opunc_017401-RB	OpMADS36	GLO	MIKC-type
	Opunc_018634-RA	OpMADS37	SOC1	MIKC-type
	Opunc_019023-RA	OpMADS38	SEP	MIKC-type
	Opunc_019363-RB	OpMADS39	SVP	MIKC-type
	Opunc_019414-RA	OpMADS40	MIKC*	MIKC-type
	Opunc_020102-RA	OpMADS41	AGL17	MIKC-type
	Opunc_020154-RA	OpMADS42	Mα	M-type
	Opunc_020172-RA	OpMADS43	Mα	M-type
	Opunc_020176-RA	OpMADS44	Mα	M-type
	Opunc_020177-RA	OpMADS45	Mα	M-type
	Opunc_020938-RA	OpMADS46	GGM13	MIKC-type
	Opunc_021264-RA	OpMADS47	DEF	MIKC-type
	Opunc_021427-RA	OpMADS48	AP1	MIKC-type
	Opunc_021635-RA	OpMADS49	Mβ	M-type
	Opunc_023561-RA	OpMADS50	AP1	MIKC-type
	Opunc_024284-RA	OpMADS51	AGL12	MIKC-type
	Opunc_025161-RA	OpMADS52	Mα	M-type
	Opunc_025579-RA	OpMADS53	Mγ	M-type
	Opunc_025698-RC	OpMADS54	AGL17	MIKC-type
	Opunc_026048-RD	OpMADS55	MIKC*	MIKC-type
	Opunc_026171-RA	OpMADS56	MIKC*	MIKC-type
	Opunc_026310-RB	OpMADS57	SEP	MIKC-type
	Opunc_026313-RB	OpMADS58	MIKC*	MIKC-type
	Opunc_027448-RA	OpMADS59	Mγ	M-type
	Opunc_028716-RB	OpMADS60	MIKC*	MIKC-type
	Opunc_029583-RA	OpMADS61	AGL12	MIKC-type
	Opunc_029585-RA	OpMADS62	AG	MIKC-type
	Opunc_029916-RA	OpMADS63	Mα	M-type
	Opunc_029917-RA	OpMADS64	Mα	M-type
	Opunc_030269-RA	OpMADS65	AP1	MIKC-type
	Opunc_031063-RA	OpMADS66	Mα	M-type
	Opunc_031885-RA	OpMADS67	Mα	M-type
	Opunc_032557-RA	OpMADS68	SEP	MIKC-type
	Opunc_034702-RA	OpMADS69	SOC1	MIKC-type
Oryza meridionalis	Omeri_000786-RB	OmMADS1	AG	MIKC-type	73
	Omeri_000865-RA	OmMADS2	Mβ	M-type
	Omeri_001445-RA	OmMADS3	Mγ	M-type
	Omeri_001446-RA	OmMADS4	Mγ	M-type
	Omeri_001634-RA	OmMADS5	Mβ	M-type
	Omeri_001635-RA	OmMADS6	Mβ	M-type
	Omeri_001636-RA	OmMADS7	Mβ	M-type
	Omeri_003498-RA	OmMADS8	OsMADS32	MIKC-type
	Omeri_004644-RA	OmMADS9	GLO	MIKC-type
	Omeri_004668-RA	OmMADS10	AG	MIKC-type
	Omeri_004809-RA	OmMADS11	Mβ	M-type
	Omeri_004853-RA	OmMADS12	Mβ	M-type
	Omeri_004865-RA	OmMADS13	Mβ	M-type
	Omeri_004940-RA	OmMADS14	MIKC*	MIKC-type
	Omeri_005391-RA	OmMADS15	Mα	M-type
	Omeri_005639-RB	OmMADS16	SOC1	MIKC-type
	Omeri_006150-RA	OmMADS17	SVP	MIKC-type
	Omeri_006385-RB	OmMADS18	SEP	MIKC-type
	Omeri_008288-RB	OmMADS19	GLO	MIKC-type
	Omeri_008430-RA	OmMADS20	Mγ	M-type
	Omeri_008494-RA	OmMADS21	Mγ	M-type
	Omeri_009651-RA	OmMADS22	SEP	MIKC-type
	Omeri_010551-RA	OmMADS23	GGM13	MIKC-type
	Omeri_011091-RA	OmMADS24	Mα	M-type
	Omeri_011149-RA	OmMADS25	GGM13	MIKC-type
	Omeri_013072-RA	OmMADS26	AGL17	MIKC-type
	Omeri_013812-RA	OmMADS27	AGL6	MIKC-type
	Omeri_014160-RA	OmMADS28	AGL17	MIKC-type
	Omeri_014379-RA	OmMADS29	SVP	MIKC-type
	Omeri_015840-RA	OmMADS30	AGL17	MIKC-type
	Omeri_015895-RA	OmMADS31	Mγ	M-type
	Omeri_015903-RA	OmMADS32	Mγ	M-type
	Omeri_016069-RA	OmMADS33	Mγ	M-type
	Omeri_016240-RA	OmMADS34	GGM13	MIKC-type
	Omeri_016243-RA	OmMADS35	GGM13	MIKC-type
	Omeri_016618-RA	OmMADS36	AGL12	MIKC-type
	Omeri_016621-RA	OmMADS37	AGL12	MIKC-type
	Omeri_016781-RB	OmMADS38	AGL17	MIKC-type
	Omeri_017641-RB	OmMADS39	AGL6	MIKC-type
	Omeri_018627-RA	OmMADS40	SOC1	MIKC-type
	Omeri_019081-RA	OmMADS41	SEP	MIKC-type
	Omeri_019462-RB	OmMADS42	SVP	MIKC-type
	Omeri_019519-RB	OmMADS43	MIKC*	MIKC-type
	Omeri_020449-RA	OmMADS44	AGL17	MIKC-type
	Omeri_020466-RA	OmMADS45	Mα	M-type
	Omeri_020504-RA	OmMADS46	Mα	M-type
	Omeri_020507-RA	OmMADS47	Mα	M-type
	Omeri_020509-RA	OmMADS48	Mα	M-type
	Omeri_021417-RA	OmMADS49	GGM13	MIKC-type
	Omeri_021771-RA	OmMADS50	DEF	MIKC-type
	Omeri_022638-RA	OmMADS51	AG	MIKC-type
	Omeri_023086-RA	OmMADS52	Mα	M-type
	Omeri_023911-RB	OmMADS53	GLO	MIKC-type
	Omeri_025247-RA	OmMADS54	AP1	MIKC-type
	Omeri_025434-RA	OmMADS55	Mβ	M-type
	Omeri_027893-RB	OmMADS56	AP1	MIKC-type
	Omeri_028721-RA	OmMADS57	AGL12	MIKC-type
	Omeri_029860-RA	OmMADS58	Mα	M-type
	Omeri_030516-RA	OmMADS59	Mγ	M-type
	Omeri_030548-RB	OmMADS60	AGL17	MIKC-type
	Omeri_030943-RD	OmMADS61	MIKC*	MIKC-type
	Omeri_031220-RC	OmMADS62	SEP	MIKC-type
	Omeri_031223-RB	OmMADS63	MIKC*	MIKC-type
	Omeri_034099-RB	OmMADS64	MIKC*	MIKC-type
	Omeri_035119-RA	OmMADS65	AGL12	MIKC-type
	Omeri_035120-RB	OmMADS66	AG	MIKC-type
	Omeri_035576-RA	OmMADS67	Mα	M-type
	Omeri_035579-RA	OmMADS68	Mα	M-type
	Omeri_035987-RB	OmMADS69	AP1	MIKC-type
	Omeri_036980-RA	OmMADS70	Mα	M-type
	Omeri_036985-RA	OmMADS71	Mα	M-type
	Omeri_038770-RA	OmMADS72	SEP	MIKC-type
	Omeri_041383-RA	OmMADS73	SOC1	MIKC-type
Oryza longistaminata	Olon000861.t1	OlMADS1	Mβ	M-type	87
	Olon001358.t1	OlMADS2	Mγ	M-type
	Olon001360.t1	OlMADS3	Mγ	M-type
	Olon001632.t1	OlMADS4	Mβ	M-type
	Olon001633.t1	OlMADS5	Mβ	M-type
	Olon001634.t1	OlMADS6	Mβ	M-type
	Olon001638.t1	OlMADS7	Mβ	M-type
	Olon003415.t1	OlMADS8	OsMADS32	MIKC-type
	Olon004464.t1	OlMADS9	GLO	MIKC-type
	Olon004508.t1	OlMADS10	AG	MIKC-type
	Olon004641.t1	OlMADS11	Mβ	M-type
	Olon004673.t1	OlMADS12	Mβ	M-type
	Olon004684.t1	OlMADS13	Mβ	M-type
	Olon004756.t1	OlMADS14	MIKC*	MIKC-type
	Olon005191.t1	OlMADS15	Mα	M-type
	Olon005247.t1	OlMADS16	GGM13	MIKC-type
	Olon005641.t1	OlMADS17	Mα	M-type
	Olon005692.t1	OlMADS18	GGM13	MIKC-type
	Olon007485.t1	OlMADS19	AGL17	MIKC-type
	Olon008268.t1	OlMADS20	AGL6	MIKC-type
	Olon008629.t1	OlMADS21	AGL17	MIKC-type
	Olon008812.t1	OlMADS22	SVP	MIKC-type
	Olon009539.t1	OlMADS23	SOC1	MIKC-type
	Olon009989.t1	OlMADS24	SVP	MIKC-type
	Olon010212.t1	OlMADS25	SEP	MIKC-type
	Olon010466.t1	OlMADS26	Mα	M-type
	Olon011798.t1	OlMADS27	Mγ	M-type
	Olon011854.t1	OlMADS28	Mγ	M-type
	Olon012983.t1	OlMADS29	AP1	MIKC-type
	Olon012985.t1	OlMADS30	SEP	MIKC-type
	Olon014652.t1	OlMADS31	AGL17	MIKC-type
	Olon014703.t1	OlMADS32	Mγ	M-type
	Olon014704.t1	OlMADS33	Mγ	M-type
	Olon014855.t1	OlMADS34	Mγ	M-type
	Olon015033.t1	OlMADS35	GGM13	MIKC-type
	Olon015034.t1	OlMADS36	GGM13	MIKC-type
	Olon015412.t1	OlMADS37	AGL12	MIKC-type
	Olon015547.t1	OlMADS38	AGL17	MIKC-type
	Olon016380.t1	OlMADS39	AGL6	MIKC-type
	Olon016398.t1	OlMADS40	AGL6	MIKC-type
	Olon016647.t1	OlMADS41	GGM13	MIKC-type
	Olon017975.t1	OlMADS42	AG	MIKC-type
	Olon018366.t1	OlMADS43	Mα	M-type
	Olon019098.t1	OlMADS44	GLO	MIKC-type
	Olon020398.t1	OlMADS45	SOC1	MIKC-type
	Olon020763.t1	OlMADS46	SEP	MIKC-type
	Olon020769.t1	OlMADS47	SEP	MIKC-type
	Olon021124.t1	OlMADS48	SVP	MIKC-type
	Olon021174.t1	OlMADS49	MIKC*	MIKC-type
	Olon021810.t1	OlMADS50	Mα	M-type
	Olon021811.t1	OlMADS51	Mα	M-type
	Olon021870.t1	OlMADS52	AGL17	MIKC-type
	Olon022094.t1	OlMADS53	Mα	M-type
	Olon022097.t1	OlMADS54	Mα	M-type
	Olon022098.t1	OlMADS55	Mα	M-type
	Olon022099.t1	OlMADS56	Mα	M-type
	Olon022102.t1	OlMADS57	Mα	M-type
	Olon022103.t1	OlMADS58	Mα	M-type
	Olon023009.t1	OlMADS59	GGM13	MIKC-type
	Olon023350.t1	OlMADS60	DEF	MIKC-type
	Olon023528.t1	OlMADS61	AP1	MIKC-type
	Olon023730.t1	OlMADS62	Mβ	M-type
	Olon025934.t1	OlMADS63	AP1	MIKC-type
	Olon026751.t1	OlMADS64	AGL12	MIKC-type
	Olon027790.t1	OlMADS65	Mα	M-type
	Olon028358.t1	OlMADS66	Mγ	M-type
	Olon028390.t1	OlMADS67	AGL17	MIKC-type
	Olon028741.t1	OlMADS68	MIKC*	MIKC-type
	Olon029007.t1	OlMADS69	SEP	MIKC-type
	Olon029008.t1	OlMADS70	MIKC*	MIKC-type
	Olon029375.t1	OlMADS71	Mα	M-type
	Olon029378.t1	OlMADS72	Mα	M-type
	Olon030955.t1	OlMADS73	SEP	MIKC-type
	Olon032595.t1	OlMADS74	Mα	M-type
	Olon033208.t1	OlMADS75	SOC1	MIKC-type
	Olon034265.t1	OlMADS76	Mγ	M-type
	Olon034272.t1	OlMADS77	Mγ	M-type
	Olon035748.t1	OlMADS78	MIKC*	MIKC-type
	Olon036702.t1	OlMADS79	AG	MIKC-type
	Olon037103.t1	OlMADS80	Mα	M-type
	Olon037106.t1	OlMADS81	Mα	M-type
	Olon037473.t1	OlMADS82	AP1	MIKC-type
	Olon037483.t1	OlMADS83	AP1	MIKC-type
	Olon038660.t1	OlMADS84	Mα	M-type
	Olon039916.t1	OlMADS85	AGL17	MIKC-type
	Olon039918.t1	OlMADS86	Mγ	M-type
	Olon040611.t1	OlMADS87	GLO	MIKC-type
Oryza glumipatula	Oglum_006544-RA	OuMADS1	SEP	MIKC-type	78
	Oglum_035096-RA	OuMADS2	Mα	M-type
	Oglum_015883-RA	OuMADS3	Mγ	M-type
	Oglum_015679-RA	OuMADS4	Mγ	M-type
	Oglum_036487-RA	OuMADS5	Mα	M-type
	Oglum_015678-RA	OuMADS6	Mγ	M-type
	Oglum_024586-RA	OuMADS7	GGM13	MIKC-type
	Oglum_021710-RA	OuMADS8	SOC1	MIKC-type
	Oglum_022129-RA	OuMADS9	SEP	MIKC-type
	Oglum_025306-RA	OuMADS10	Mβ	M-type
	Oglum_034636-RA	OuMADS11	AGL12	MIKC-type
	Oglum_035091-RA	OuMADS12	Mα	M-type
	Oglum_009515-RB	OuMADS13	AP1	MIKC-type
	Oglum_008288-RA	OuMADS14	Mγ	M-type
	Oglum_025146-RA	OuMADS15	AP1	MIKC-type
	Oglum_023622-RA	OuMADS16	Mα	M-type
	Oglum_017408-RA	OuMADS17	AGL6	MIKC-type
	Oglum_008346-RA	OuMADS18	Mγ	M-type
	Oglum_005147-RA	OuMADS19	MIKC*	MIKC-type
	Oglum_019061-RA	OuMADS20	AG	MIKC-type
	Oglum_010892-RA	OuMADS21	Mα	M-type
	Oglum_030812-RA	OuMADS22	MIKC*	MIKC-type
	Oglum_030811-RA	OuMADS23	SEP	MIKC-type
	Oglum_034638-RA	OuMADS24	AG	MIKC-type
	Oglum_005565-RA	OuMADS25	Mα	M-type
	Oglum_016535-RC	OuMADS26	AGL17	MIKC-type
	Oglum_006280-RA	OuMADS27	SVP	MIKC-type
	Oglum_004875-RA	OuMADS28	AG	MIKC-type
	Oglum_009517-RA	OuMADS29	SEP	MIKC-type
	Oglum_036494-RA	OuMADS30	Mα	M-type
	Oglum_029394-RA	OuMADS31	Mα	M-type
	Oglum_023619-RA	OuMADS32	Mα	M-type
	Oglum_019062-RA	OuMADS33	AG	MIKC-type
	Oglum_003724-RA	OuMADS34	OsMADS32	MIKC-type
	Oglum_030125-RA	OuMADS35	AGL17	MIKC-type
	Oglum_038201-RA	OuMADS36	SEP	MIKC-type
	Oglum_024938-RA	OuMADS37	DEF	MIKC-type
	Oglum_012884-RA	OuMADS38	AGL17	MIKC-type
	Oglum_001799-RA	OuMADS39	Mβ	M-type
	Oglum_028368-RB	OuMADS40	AGL12	MIKC-type
	Oglum_030527-RC	OuMADS41	MIKC*	MIKC-type
	Oglum_039996-RA	OuMADS42	Mα	M-type
	Oglum_023614-RA	OuMADS43	Mα	M-type
	Oglum_013616-RA	OuMADS44	AGL6	MIKC-type
	Oglum_014195-RA	OuMADS45	SVP	MIKC-type
	Oglum_005784-RA	OuMADS46	SOC1	MIKC-type
	Oglum_023459-RA	OuMADS47	AGL17	MIKC-type
	Oglum_020327-RA	OuMADS48	GLO	MIKC-type
	Oglum_001496-RA	OuMADS49	Mγ	M-type
	Oglum_005076-RA	OuMADS50	Mβ	M-type
	Oglum_022528-RA	OuMADS51	SVP	MIKC-type
	Oglum_017671-RA	OuMADS52	GGM13	MIKC-type
	Oglum_035523-RA	OuMADS53	AP1	MIKC-type
	Oglum_004852-RA	OuMADS54	GLO	MIKC-type
	Oglum_027581-RC	OuMADS55	AP1	MIKC-type
	Oglum_040739-RA	OuMADS56	SOC1	MIKC-type
	Oglum_022574-RA	OuMADS57	MIKC*	MIKC-type
	Oglum_030807-RA	OuMADS58	SEP	MIKC-type
	Oglum_016392-RA	OuMADS59	AGL12	MIKC-type
	Oglum_015639-RA	OuMADS60	AGL17	MIKC-type
	Oglum_001497-RA	OuMADS61	Mγ	M-type
	Oglum_033615-RA	OuMADS62	MIKC*	MIKC-type
	Oglum_010961-RA	OuMADS63	GGM13	MIKC-type
	Oglum_013977-RB	OuMADS64	AGL17	MIKC-type
	Oglum_010386-RA	OuMADS65	SOC1	MIKC-type
	Oglum_000846-RA	OuMADS66	AG	MIKC-type
	Oglum_019565-RA	OuMADS67	Mα	M-type
	Oglum_023575-RA	OuMADS68	Mα	M-type
	Oglum_016395-RA	OuMADS69	AGL12	MIKC-type
	Oglum_030094-RA	OuMADS70	Mγ	M-type
	Oglum_032001-RA	OuMADS71	Mγ	M-type
	Oglum_005011-RA	OuMADS72	Mβ	M-type
	Oglum_016022-RA	OuMADS73	GGM13	MIKC-type
	Oglum_000926-RA	OuMADS74	Mβ	M-type
	Oglum_016024-RA	OuMADS75	GGM13	MIKC-type
	Oglum_001798-RA	OuMADS76	Mβ	M-type
	Oglum_001797-RA	OuMADS77	Mβ	M-type
	Oglum_005064-RA	OuMADS78	Mβ	M-type
Oryza barthii	Obart_000756-RA	ObMADS1	AG	MIKC-type	76
	Obart_000836-RA	ObMADS2	Mβ	M-type
	Obart_001395-RA	ObMADS3	Mγ	M-type
	Obart_001396-RA	ObMADS4	Mγ	M-type
	Obart_001697-RA	ObMADS5	Mβ	M-type
	Obart_001698-RA	ObMADS6	Mβ	M-type
	Obart_001699-RA	ObMADS7	Mβ	M-type
	Obart_003478-RA	ObMADS8	OsMADS32	MIKC-type
	Obart_004607-RA	ObMADS9	GLO	MIKC-type
	Obart_004633-RB	ObMADS10	AG	MIKC-type
	Obart_004773-RA	ObMADS11	Mβ	M-type
	Obart_004822-RA	ObMADS12	Mβ	M-type
	Obart_004835-RA	ObMADS13	Mβ	M-type
	Obart_004909-RA	ObMADS14	MIKC*	MIKC-type
	Obart_005294-RA	ObMADS15	Mα	M-type
	Obart_005507-RA	ObMADS16	SOC1	MIKC-type
	Obart_005995-RA	ObMADS17	SVP	MIKC-type
	Obart_006231-RA	ObMADS18	SEP	MIKC-type
	Obart_007922-RA	ObMADS19	Mγ	M-type
	Obart_007984-RA	ObMADS20	Mγ	M-type
	Obart_009116-RB	ObMADS21	AP1	MIKC-type
	Obart_009117-RA	ObMADS22	SEP	MIKC-type
	Obart_009980-RA	ObMADS23	GGM13	MIKC-type
	Obart_010530-RA	ObMADS24	Mα	M-type
	Obart_010586-RA	ObMADS25	GGM13	MIKC-type
	Obart_012557-RB	ObMADS26	AGL17	MIKC-type
	Obart_013269-RA	ObMADS27	AGL6	MIKC-type
	Obart_013643-RB	ObMADS28	AGL17	MIKC-type
	Obart_013871-RA	ObMADS29	SVP	MIKC-type
	Obart_015309-RB	ObMADS30	AGL17	MIKC-type
	Obart_015310-RA	ObMADS31	Mγ	M-type
	Obart_015364-RA	ObMADS32	Mγ	M-type
	Obart_015536-RA	ObMADS33	Mγ	M-type
	Obart_015715-RA	ObMADS34	GGM13	MIKC-type
	Obart_015717-RA	ObMADS35	GGM13	MIKC-type
	Obart_016083-RA	ObMADS36	AGL12	MIKC-type
	Obart_016086-RA	ObMADS37	AGL12	MIKC-type
	Obart_016089-RA	ObMADS38	AGL12	MIKC-type
	Obart_016223-RB	ObMADS39	AGL17	MIKC-type
	Obart_017072-RB	ObMADS40	AGL6	MIKC-type
	Obart_017322-RC	ObMADS41	GGM13	MIKC-type
	Obart_018698-RA	ObMADS42	AG	MIKC-type
	Obart_018700-RA	ObMADS43	AG	MIKC-type
	Obart_019174-RA	ObMADS44	Mα	M-type
	Obart_019900-RB	ObMADS45	GLO	MIKC-type
	Obart_021647-RA	ObMADS46	SEP	MIKC-type
	Obart_022022-RA	ObMADS47	SVP	MIKC-type
	Obart_022069-RA	ObMADS48	MIKC*	MIKC-type
	Obart_022960-RA	ObMADS49	AGL17	MIKC-type
	Obart_023039-RA	ObMADS50	Mα	M-type
	Obart_023075-RA	ObMADS51	Mα	M-type
	Obart_023079-RA	ObMADS52	Mα	M-type
	Obart_023080-RA	ObMADS53	Mα	M-type
	Obart_023973-RA	ObMADS54	GGM13	MIKC-type
	Obart_024306-RA	ObMADS55	DEF	MIKC-type
	Obart_024519-RA	ObMADS56	AP1	MIKC-type
	Obart_024711-RA	ObMADS57	Mβ	M-type
	Obart_026965-RB	ObMADS58	AP1	MIKC-type
	Obart_027763-RA	ObMADS59	AGL12	MIKC-type
	Obart_028810-RA	ObMADS60	Mα	M-type
	Obart_029445-RA	ObMADS61	Mγ	M-type
	Obart_029473-RC	ObMADS62	AGL17	MIKC-type
	Obart_029890-RA	ObMADS63	MIKC*	MIKC-type
	Obart_030174-RB	ObMADS64	SEP	MIKC-type
	Obart_030175-RA	ObMADS65	MIKC*	MIKC-type
	Obart_031435-RA	ObMADS66	Mγ	M-type
	Obart_033046-RB	ObMADS67	MIKC*	MIKC-type
	Obart_034012-RA	ObMADS68	AGL12	MIKC-type
	Obart_034013-RC	ObMADS69	AG	MIKC-type
	Obart_034450-RA	ObMADS70	Mα	M-type
	Obart_034454-RA	ObMADS71	Mα	M-type
	Obart_034897-RB	ObMADS72	AP1	MIKC-type
	Obart_035842-RA	ObMADS73	Mα	M-type
	Obart_035849-RA	ObMADS74	Mα	M-type
	Obart_037612-RA	ObMADS75	SEP	MIKC-type
	Obart_040143-RB	ObMADS76	SOC1	MIKC-type
Oryza glaberrima	Oglab_000754-RB	OgMADS1	AG	MIKC-type	74
	Oglab_000834-RA	OgMADS2	Mβ	M-type
	Oglab_001392-RA	OgMADS3	Mγ	M-type
	Oglab_001393-RA	OgMADS4	Mγ	M-type
	Oglab_001668-RA	OgMADS5	Mβ	M-type
	Oglab_001669-RA	OgMADS6	Mβ	M-type
	Oglab_001670-RA	OgMADS7	Mβ	M-type
	Oglab_003422-RA	OgMADS8	OsMADS32	MIKC-type
	Oglab_004570-RA	OgMADS9	GLO	MIKC-type
	Oglab_004593-RB	OgMADS10	AG	MIKC-type
	Oglab_004731-RA	OgMADS11	Mβ	M-type
	Oglab_004783-RA	OgMADS12	Mβ	M-type
	Oglab_004796-RA	OgMADS13	Mβ	M-type
	Oglab_004871-RA	OgMADS14	MIKC*	MIKC-type
	Oglab_005261-RA	OgMADS15	Mα	M-type
	Oglab_005488-RA	OgMADS16	SOC1	MIKC-type
	Oglab_005985-RB	OgMADS17	SVP	MIKC-type
	Oglab_006219-RA	OgMADS18	SEP	MIKC-type
	Oglab_007914-RA	OgMADS19	Mγ	M-type
	Oglab_007977-RA	OgMADS20	Mγ	M-type
	Oglab_009113-RB	OgMADS21	AP1	MIKC-type
	Oglab_009114-RA	OgMADS22	SEP	MIKC-type
	Oglab_009977-RA	OgMADS23	GGM13	MIKC-type
	Oglab_010516-RA	OgMADS24	Mα	M-type
	Oglab_010569-RA	OgMADS25	GGM13	MIKC-type
	Oglab_012520-RA	OgMADS26	AGL17	MIKC-type
	Oglab_013232-RA	OgMADS27	AGL6	MIKC-type
	Oglab_013605-RB	OgMADS28	AGL17	MIKC-type
	Oglab_013834-RA	OgMADS29	SVP	MIKC-type
	Oglab_015265-RB	OgMADS30	AGL17	MIKC-type
	Oglab_015266-RA	OgMADS31	Mγ	M-type
	Oglab_015318-RA	OgMADS32	Mγ	M-type
	Oglab_015477-RA	OgMADS33	Mγ	M-type
	Oglab_015658-RA	OgMADS34	GGM13	MIKC-type
	Oglab_015660-RA	OgMADS35	GGM13	MIKC-type
	Oglab_016060-RA	OgMADS36	AGL12	MIKC-type
	Oglab_016063-RA	OgMADS37	AGL12	MIKC-type
	Oglab_016198-RB	OgMADS38	AGL17	MIKC-type
	Oglab_017055-RA	OgMADS39	AGL6	MIKC-type
	Oglab_017309-RC	OgMADS40	GGM13	MIKC-type
	Oglab_018004-RB	OgMADS41	SOC1	MIKC-type
	Oglab_018431-RA	OgMADS42	SEP	MIKC-type
	Oglab_018797-RB	OgMADS43	SVP	MIKC-type
	Oglab_018846-RC	OgMADS44	MIKC*	MIKC-type
	Oglab_019740-RA	OgMADS45	AGL17	MIKC-type
	Oglab_019820-RA	OgMADS46	Mα	M-type
	Oglab_019861-RA	OgMADS47	Mα	M-type
	Oglab_019862-RA	OgMADS48	Mα	M-type
	Oglab_020755-RA	OgMADS49	GGM13	MIKC-type
	Oglab_021081-RA	OgMADS50	DEF	MIKC-type
	Oglab_021968-RA	OgMADS51	AG	MIKC-type
	Oglab_021971-RA	OgMADS52	AG	MIKC-type
	Oglab_022433-RA	OgMADS53	Mα	M-type
	Oglab_023157-RB	OgMADS54	GLO	MIKC-type
	Oglab_024505-RA	OgMADS55	AP1	MIKC-type
	Oglab_024688-RA	OgMADS56	Mβ	M-type
	Oglab_026973-RB	OgMADS57	AP1	MIKC-type
	Oglab_028576-RA	OgMADS58	Mγ	M-type
	Oglab_030185-RB	OgMADS59	MIKC*	MIKC-type
	Oglab_031186-RA	OgMADS60	AGL12	MIKC-type
	Oglab_031187-RC	OgMADS61	AG	MIKC-type
	Oglab_031627-RA	OgMADS62	Mα	M-type
	Oglab_031629-RA	OgMADS63	Mα	M-type
	Oglab_032046-RA	OgMADS64	AP1	MIKC-type
	Oglab_032992-RA	OgMADS65	Mα	M-type
	Oglab_032998-RA	OgMADS66	Mα	M-type
	Oglab_034825-RB	OgMADS67	SEP	MIKC-type
	Oglab_037426-RC	OgMADS68	SOC1	MIKC-type
	Oglab_037940-R1	OgMADS69	AGL12	MIKC-type
	Oglab_039588-R1	OgMADS70	Mγ	M-type
	Oglab_039616-R1	OgMADS71	AGL17	MIKC-type
	Oglab_039996-R1	OgMADS72	MIKC*	MIKC-type
	Oglab_040275-R2	OgMADS73	SEP	MIKC-type
	Oglab_040276-R1	OgMADS74	MIKC*	MIKC-type
Oryza rufipogon	RUF000729.t1	OrMADS1	AG	MIKC-type	69
	RUF000802.t1	OrMADS2	Mβ	M-type
	RUF001256.t1	OrMADS3	Mγ	M-type
	RUF001258.t1	OrMADS4	Mγ	M-type
	RUF001556.t1	OrMADS5	Mβ	M-type
	RUF001557.t1	OrMADS6	Mβ	M-type
	RUF003207.t1	OrMADS7	OsMADS32	MIKC-type
	RUF004161.t1	OrMADS8	GLO	MIKC-type
	RUF004183.t2	OrMADS9	AG	MIKC-type
	RUF004318.t1	OrMADS10	Mβ	M-type
	RUF004359.t1	OrMADS11	Mβ	M-type
	RUF004372.t1	OrMADS12	Mβ	M-type
	RUF004438.t2	OrMADS13	MIKC*	MIKC-type
	RUF004811.t1	OrMADS14	Mα	M-type
	RUF004872.t1	OrMADS15	GGM13	MIKC-type
	RUF005237.t1	OrMADS16	Mα	M-type
	RUF007107.t1	OrMADS17	AGL17	MIKC-type
	RUF007801.t1	OrMADS18	AGL6	MIKC-type
	RUF008148.t1	OrMADS19	AGL17	MIKC-type
	RUF008358.t1	OrMADS20	SVP	MIKC-type
	RUF009085.t1	OrMADS21	SOC1	MIKC-type
	RUF009508.t1	OrMADS22	SVP	MIKC-type
	RUF009723.t1	OrMADS23	SEP	MIKC-type
	RUF009984.t1	OrMADS24	Mα	M-type
	RUF011329.t1	OrMADS25	Mγ	M-type
	RUF011377.t1	OrMADS26	Mγ	M-type
	RUF012380.t1	OrMADS27	SEP	MIKC-type
	RUF014043.t1	OrMADS28	AGL17	MIKC-type
	RUF014079.t1	OrMADS29	Mγ	M-type
	RUF014438.t1	OrMADS30	GGM13	MIKC-type
	RUF014440.t1	OrMADS31	GGM13	MIKC-type
	RUF014782.t1	OrMADS32	AGL12	MIKC-type
	RUF014786.t1	OrMADS33	AGL12	MIKC-type
	RUF014924.t1	OrMADS34	AGL17	MIKC-type
	RUF015713.t1	OrMADS35	AGL6	MIKC-type
	RUF015966.t1	OrMADS36	GGM13	MIKC-type
	RUF017201.t1	OrMADS37	AG	MIKC-type
	RUF017699.t1	OrMADS38	Mα	M-type
	RUF018407.t1	OrMADS39	GLO	MIKC-type
	RUF020034.t1	OrMADS40	SEP	MIKC-type
	RUF020388.t1	OrMADS41	SVP	MIKC-type
	RUF020438.t1	OrMADS42	MIKC*	MIKC-type
	RUF021060.t1	OrMADS43	Mα	M-type
	RUF021157.t1	OrMADS44	AGL17	MIKC-type
	RUF021417.t1	OrMADS45	Mα	M-type
	RUF021419.t1	OrMADS46	Mα	M-type
	RUF022264.t1	OrMADS47	GGM13	MIKC-type
	RUF022571.t2	OrMADS48	DEF	MIKC-type
	RUF022745.t1	OrMADS49	AP1	MIKC-type
	RUF024989.t1	OrMADS50	AP1	MIKC-type
	RUF025762.t1	OrMADS51	AGL12	MIKC-type
	RUF026758.t1	OrMADS52	Mα	M-type
	RUF027379.t1	OrMADS53	Mγ	M-type
	RUF027404.t3	OrMADS54	AGL17	MIKC-type
	RUF027792.t1	OrMADS55	MIKC*	MIKC-type
	RUF028077.t1	OrMADS56	SEP	MIKC-type
	RUF028408.t1	OrMADS57	Mα	M-type
	RUF028411.t1	OrMADS58	Mα	M-type
	RUF029950.t1	OrMADS59	SEP	MIKC-type
	RUF032391.t1	OrMADS60	SOC1	MIKC-type
	RUF033426.t1	OrMADS61	Mγ	M-type
	RUF036773.t1	OrMADS62	AP1	MIKC-type
	RUF038018.t1	OrMADS63	AG	MIKC-type
	RUF038020.t1	OrMADS64	AGL12	MIKC-type
	RUF038072.t1	OrMADS65	GGM13	MIKC-type
	RUF038438.t1	OrMADS66	Mα	M-type
	RUF038441.t1	OrMADS67	Mα	M-type
	RUF038512.t1	OrMADS68	MIKC*	MIKC-type
	RUF038649.t1	OrMADS69	Mβ	M-type
Oryza nivara	Oniv_000827-RA	OnMADS1	AG	MIKC-type	78
	Oniv_000914-RA	OnMADS2	Mβ	M-type
	Oniv_001522-RA	OnMADS3	Mγ	M-type
	Oniv_001523-RA	OnMADS4	Mγ	M-type
	Oniv_001816-RA	OnMADS5	Mβ	M-type
	Oniv_001817-RA	OnMADS6	Mβ	M-type
	Oniv_001818-RA	OnMADS7	Mβ	M-type
	Oniv_003648-RA	OnMADS8	OsMADS32	MIKC-type
	Oniv_004805-RA	OnMADS9	GLO	MIKC-type
	Oniv_004826-RA	OnMADS10	AG	MIKC-type
	Oniv_004969-RA	OnMADS11	Mβ	M-type
	Oniv_005021-RA	OnMADS12	Mβ	M-type
	Oniv_005035-RA	OnMADS13	Mβ	M-type
	Oniv_005105-RA	OnMADS14	MIKC*	MIKC-type
	Oniv_005515-RA	OnMADS15	Mα	M-type
	Oniv_005732-RA	OnMADS16	SOC1	MIKC-type
	Oniv_006224-RA	OnMADS17	SVP	MIKC-type
	Oniv_006462-RA	OnMADS18	SEP	MIKC-type
	Oniv_008199-RA	OnMADS19	Mγ	M-type
	Oniv_008259-RA	OnMADS20	Mγ	M-type
	Oniv_009441-RA	OnMADS21	AP1	MIKC-type
	Oniv_009442-RA	OnMADS22	SEP	MIKC-type
	Oniv_010341-RA	OnMADS23	GGM13	MIKC-type
	Oniv_010865-RA	OnMADS24	Mα	M-type
	Oniv_010921-RA	OnMADS25	GGM13	MIKC-type
	Oniv_012899-RA	OnMADS26	AGL17	MIKC-type
	Oniv_013645-RA	OnMADS27	AGL6	MIKC-type
	Oniv_014008-RC	OnMADS28	AGL17	MIKC-type
	Oniv_014227-RA	OnMADS29	SVP	MIKC-type
	Oniv_015637-RA	OnMADS30	AGL17	MIKC-type
	Oniv_015684-RA	OnMADS31	Mγ	M-type
	Oniv_015689-RA	OnMADS32	Mγ	M-type
	Oniv_016024-RA	OnMADS33	GGM13	MIKC-type
	Oniv_016026-RA	OnMADS34	GGM13	MIKC-type
	Oniv_016424-RA	OnMADS35	AGL12	MIKC-type
	Oniv_016427-RA	OnMADS36	AGL12	MIKC-type
	Oniv_016567-RB	OnMADS37	AGL17	MIKC-type
	Oniv_017437-RA	OnMADS38	AGL6	MIKC-type
	Oniv_018837-RA	OnMADS39	SEP	MIKC-type
	Oniv_019282-RA	OnMADS40	SVP	MIKC-type
	Oniv_019331-RA	OnMADS41	MIKC*	MIKC-type
	Oniv_020247-RA	OnMADS42	AGL17	MIKC-type
	Oniv_020329-RA	OnMADS43	Mα	M-type
	Oniv_020359-RA	OnMADS44	Mα	M-type
	Oniv_020363-RA	OnMADS45	Mα	M-type
	Oniv_020366-RA	OnMADS46	Mα	M-type
	Oniv_021377-RA	OnMADS47	GGM13	MIKC-type
	Oniv_021717-RA	OnMADS48	DEF	MIKC-type
	Oniv_022648-RA	OnMADS49	AG	MIKC-type
	Oniv_022649-RA	OnMADS50	AG	MIKC-type
	Oniv_023123-RA	OnMADS51	Mα	M-type
	Oniv_023886-RB	OnMADS52	GLO	MIKC-type
	Oniv_025219-RD	OnMADS53	AP1	MIKC-type
	Oniv_025423-RA	OnMADS54	Mβ	M-type
	Oniv_027738-RA	OnMADS55	AP1	MIKC-type
	Oniv_030523-RA	OnMADS56	SOC1	MIKC-type
	Oniv_031286-RA	OnMADS57	SOC1	MIKC-type
	Oniv_031729-RB	OnMADS58	AGL12	MIKC-type
	Oniv_032879-RA	OnMADS59	Mα	M-type
	Oniv_033541-RA	OnMADS60	Mγ	M-type
	Oniv_033570-RB	OnMADS61	AGL17	MIKC-type
	Oniv_033955-RA	OnMADS62	MIKC*	MIKC-type
	Oniv_034245-RB	OnMADS63	SEP	MIKC-type
	Oniv_034246-RB	OnMADS64	MIKC*	MIKC-type
	Oniv_037111-RB	OnMADS65	MIKC*	MIKC-type
	Oniv_037114-RB	OnMADS66	MIKC*	MIKC-type
	Oniv_037117-RB	OnMADS67	MIKC*	MIKC-type
	Oniv_037121-RB	OnMADS68	MIKC*	MIKC-type
	Oniv_038155-RA	OnMADS69	AGL12	MIKC-type
	Oniv_038157-RB	OnMADS70	AG	MIKC-type
	Oniv_038630-RA	OnMADS71	Mα	M-type
	Oniv_038635-RA	OnMADS72	Mα	M-type
	Oniv_039030-RA	OnMADS73	GLO	MIKC-type
	Oniv_039075-RA	OnMADS74	AP1	MIKC-type
	Oniv_040036-RA	OnMADS75	Mα	M-type
	Oniv_040041-RA	OnMADS76	Mα	M-type
	Oniv_041839-RA	OnMADS77	SEP	MIKC-type
	Oniv_042424-RB	OnMADS78	MIKC*	MIKC-type
Oryza sativa Indica Group	Osmh63.01G007300_01	OsiMADS1	AG	MIKC-type	72
	Osmh63.01G008060_01	OsiMADS2	Mβ	M-type
	Osmh63.01G015340_01	OsiMADS3	Mβ	M-type
	Osmh63.01G015350_01	OsiMADS4	Mβ	M-type
	Osmh63.01G015360_01	OsiMADS5	Mβ	M-type
	Osmh63.01G031850_01	OsiMADS6	OsMADS32	MIKC-type
	Osmh63.01G042440_01	OsiMADS7	GLO	MIKC-type
	Osmh63.01G042650_01	OsiMADS8	AG	MIKC-type
	Osmh63.01G043970_01	OsiMADS9	Mβ	M-type
	Osmh63.01G044370_01	OsiMADS10	Mβ	M-type
	Osmh63.01G044490_01	OsiMADS11	Mβ	M-type
	Osmh63.01G045150_01	OsiMADS12	MIKC*	MIKC-type
	Osmh63.01G048730_01	OsiMADS13	Mα	M-type
	Osmh63.02G000370_01	OsiMADS14	SOC1	MIKC-type
	Osmh63.02G005130_01	OsiMADS15	Mα	M-type
	Osmh63.02G005580_01	OsiMADS16	GGM13	MIKC-type
	Osmh63.02G022590_02	OsiMADS17	AGL17	MIKC-type
	Osmh63.02G029250_01	OsiMADS18	AGL6	MIKC-type
	Osmh63.02G032570_01	OsiMADS19	AGL17	MIKC-type
	Osmh63.02G034630_02	OsiMADS20	SVP	MIKC-type
	Osmh63.03G001800_01	OsiMADS21	SOC1	MIKC-type
	Osmh63.03G006280_01	OsiMADS22	SVP	MIKC-type
	Osmh63.03G008370_01	OsiMADS23	SEP	MIKC-type
	Osmh63.03G010940_01	OsiMADS24	Mα	M-type
	Osmh63.03G034690_01	OsiMADS25	AP1	MIKC-type
	Osmh63.03G034700_01	OsiMADS26	SEP	MIKC-type
	Osmh63.04G007550_01	OsiMADS27	AGL17	MIKC-type
	Osmh63.04G007950_01	OsiMADS28	Mγ	M-type
	Osmh63.04G007980_01	OsiMADS29	Mγ	M-type
	Osmh63.04G008450_01	OsiMADS30	Mγ	M-type
	Osmh63.04G008500_01	OsiMADS31	Mγ	M-type
	Osmh63.04G011520_01	OsiMADS32	GGM13	MIKC-type
	Osmh63.04G011540_01	OsiMADS33	GGM13	MIKC-type
	Osmh63.04G015240_01	OsiMADS34	AGL12	MIKC-type
	Osmh63.04G015270_01	OsiMADS35	AGL12	MIKC-type
	Osmh63.04G016560_02	OsiMADS36	AGL17	MIKC-type
	Osmh63.04G024630_02	OsiMADS37	AGL6	MIKC-type
	Osmh63.05G006890_01	OsiMADS38	AG	MIKC-type
	Osmh63.05G006900_03	OsiMADS39	AG	MIKC-type
	Osmh63.05G010930_01	OsiMADS40	Mα	M-type
	Osmh63.05G017640_02	OsiMADS41	GLO	MIKC-type
	Osmh63.06G000530_01	OsiMADS42	MIKC*	MIKC-type
	Osmh63.06G004400_01	OsiMADS43	SEP	MIKC-type
	Osmh63.06G007830_02	OsiMADS44	SVP	MIKC-type
	Osmh63.06G008260_01	OsiMADS45	MIKC*	MIKC-type
	Osmh63.06G015830_01	OsiMADS46	AGL17	MIKC-type
	Osmh63.06G016540_01	OsiMADS47	Mα	M-type
	Osmh63.06G016820_01	OsiMADS48	Mα	M-type
	Osmh63.06G016860_01	OsiMADS49	Mα	M-type
	Osmh63.06G016880_01	OsiMADS50	Mα	M-type
	Osmh63.06G025670_02	OsiMADS51	GGM13	MIKC-type
	Osmh63.06G028870_01	OsiMADS52	DEF	MIKC-type
	Osmh63.07G000560_01	OsiMADS53	AP1	MIKC-type
	Osmh63.07G002100_01	OsiMADS54	Mβ	M-type
	Osmh63.07G022270_01	OsiMADS55	AP1	MIKC-type
	Osmh63.08G000950_02	OsiMADS56	AGL12	MIKC-type
	Osmh63.08G010780_01	OsiMADS57	Mα	M-type
	Osmh63.08G017000_01	OsiMADS58	AGL17	MIKC-type
	Osmh63.08G020540_01	OsiMADS59	MIKC*	MIKC-type
	Osmh63.08G023150_01	OsiMADS60	SEP	MIKC-type
	Osmh63.08G023160_01	OsiMADS61	MIKC*	MIKC-type
	Osmh63.09G000920_01	OsiMADS62	Mα	M-type
	Osmh63.09G000970_01	OsiMADS63	Mα	M-type
	Osmh63.09G016320_01	OsiMADS64	SEP	MIKC-type
	Osmh63.10G018220_01	OsiMADS65	SOC1	MIKC-type
	Osmh63.11G008140_01	OsiMADS66	Mγ	M-type
	Osmh63.11G023360_01	OsiMADS67	MIKC*	MIKC-type
	Osmh63.12G006650_01	OsiMADS68	AGL12	MIKC-type
	Osmh63.12G006670_02	OsiMADS69	AG	MIKC-type
	Osmh63.12G010390_01	OsiMADS70	Mα	M-type
	Osmh63.12G010430_01	OsiMADS71	Mα	M-type
	Osmh63.12G014100_02	OsiMADS72	AP1	MIKC-type
Oryza sativa Japonica Group(Temperate)	AGIS_Os01g009070.mRNA2	OstMADS1	AG	MIKC-type	75
	AGIS_Os01g009940.mRNA1	OstMADS2	Mβ	M-type
	AGIS_Os01g015980.mRNA1	OstMADS3	Mγ	M-type
	AGIS_Os01g015990.mRNA1	OstMADS4	Mγ	M-type
	AGIS_Os01g020390.mRNA1	OstMADS5	Mβ	M-type
	AGIS_Os01g020400.mRNA1	OstMADS6	Mβ	M-type
	AGIS_Os01g020410.mRNA1	OstMADS7	Mβ	M-type
	AGIS_Os01g045360.mRNA1	OstMADS8	OsMADS32	MIKC-type
	AGIS_Os01g058150.mRNA1	OstMADS9	GLO	MIKC-type
	AGIS_Os01g058400.mRNA2	OstMADS10	AG	MIKC-type
	AGIS_Os01g059890.mRNA1	OstMADS11	Mβ	M-type
	AGIS_Os01g060360.mRNA1	OstMADS12	Mβ	M-type
	AGIS_Os01g060490.mRNA1	OstMADS13	Mβ	M-type
	AGIS_Os01g061240.mRNA1	OstMADS14	MIKC*	MIKC-type
	AGIS_Os01g065630.mRNA1	OstMADS15	Mα	M-type
	AGIS_Os02g000370.mRNA1	OstMADS16	SOC1	MIKC-type
	AGIS_Os02g000380.mRNA1	OstMADS17	SOC1	MIKC-type
	AGIS_Os02g005930.mRNA1	OstMADS18	Mα	M-type
	AGIS_Os02g032760.mRNA1	OstMADS19	AGL17	MIKC-type
	AGIS_Os02g041160.mRNA1	OstMADS20	AGL6	MIKC-type
	AGIS_Os02g045210.mRNA3	OstMADS21	AGL17	MIKC-type
	AGIS_Os02g047760.mRNA1	OstMADS22	SVP	MIKC-type
	AGIS_Os03g002060.mRNA1	OstMADS23	SOC1	MIKC-type
	AGIS_Os03g007470.mRNA1	OstMADS24	SVP	MIKC-type
	AGIS_Os03g009790.mRNA1	OstMADS25	SEP	MIKC-type
	AGIS_Os03g012840.mRNA1	OstMADS26	Mα	M-type
	AGIS_Os03g032240.mRNA1	OstMADS27	Mγ	M-type
	AGIS_Os03g033140.mRNA1	OstMADS28	Mγ	M-type
	AGIS_Os03g046990.mRNA1	OstMADS29	AP1	MIKC-type
	AGIS_Os03g047000.mRNA1	OstMADS30	SEP	MIKC-type
	AGIS_Os04g020660.mRNA1	OstMADS31	AGL17	MIKC-type
	AGIS_Os04g021450.mRNA1	OstMADS32	Mγ	M-type
	AGIS_Os04g021460.mRNA1	OstMADS33	Mγ	M-type
	AGIS_Os04g021480.mRNA1	OstMADS34	Mγ	M-type
	AGIS_Os04g022400.mRNA1	OstMADS35	Mγ	M-type
	AGIS_Os04g022440.mRNA1	OstMADS36	Mγ	M-type
	AGIS_Os04g022450.mRNA1	OstMADS37	Mγ	M-type
	AGIS_Os04g027840.mRNA1	OstMADS38	GGM13	MIKC-type
	AGIS_Os04g032010.mRNA1	OstMADS39	AGL12	MIKC-type
	AGIS_Os04g033590.mRNA1	OstMADS40	AGL17	MIKC-type
	AGIS_Os04g043280.mRNA1	OstMADS41	AGL6	MIKC-type
	AGIS_Os04g046120.mRNA1	OstMADS42	GGM13	MIKC-type
	AGIS_Os05g009690.mRNA1	OstMADS43	AG	MIKC-type
	AGIS_Os05g009720.mRNA1	OstMADS44	AG	MIKC-type
	AGIS_Os05g020160.mRNA1	OstMADS45	Mα	M-type
	AGIS_Os05g030520.mRNA3	OstMADS46	GLO	MIKC-type
	AGIS_Os06g000840.mRNA1	OstMADS47	SOC1	MIKC-type
	AGIS_Os06g005550.mRNA1	OstMADS48	SEP	MIKC-type
	AGIS_Os06g009960.mRNA1	OstMADS49	SVP	MIKC-type
	AGIS_Os06g010600.mRNA1	OstMADS50	MIKC*	MIKC-type
	AGIS_Os06g020490.mRNA1	OstMADS51	Mα	M-type
	AGIS_Os06g021600.mRNA1	OstMADS52	AGL17	MIKC-type
	AGIS_Os06g027050.mRNA1	OstMADS53	Mα	M-type
	AGIS_Os06g027070.mRNA1	OstMADS54	Mα	M-type
	AGIS_Os06g041570.mRNA1	OstMADS55	GGM13	MIKC-type
	AGIS_Os06g045780.mRNA1	OstMADS56	DEF	MIKC-type
	AGIS_Os07g000820.mRNA1	OstMADS57	AP1	MIKC-type
	AGIS_Os07g003070.mRNA1	OstMADS58	Mβ	M-type
	AGIS_Os07g037060.mRNA1	OstMADS59	AP1	MIKC-type
	AGIS_Os08g001060.mRNA1	OstMADS60	AGL12	MIKC-type
	AGIS_Os08g030740.mRNA1	OstMADS61	AGL17	MIKC-type
	AGIS_Os08g035720.mRNA1	OstMADS62	MIKC*	MIKC-type
	AGIS_Os08g039020.mRNA1	OstMADS63	SEP	MIKC-type
	AGIS_Os08g039030.mRNA1	OstMADS64	MIKC*	MIKC-type
	AGIS_Os09g011950.mRNA1	OstMADS65	Mα	M-type
	AGIS_Os09g012020.mRNA1	OstMADS66	Mα	M-type
	AGIS_Os09g038630.mRNA1	OstMADS67	SEP	MIKC-type
	AGIS_Os10g032220.mRNA1	OstMADS68	SOC1	MIKC-type
	AGIS_Os11g010910.mRNA1	OstMADS69	Mγ	M-type
	AGIS_Os11g037990.mRNA1	OstMADS70	MIKC*	MIKC-type
	AGIS_Os12g009060.mRNA1	OstMADS71	AGL12	MIKC-type
	AGIS_Os12g009080.mRNA2	OstMADS72	AG	MIKC-type
	AGIS_Os12g018930.mRNA1	OstMADS73	Mα	M-type
	AGIS_Os12g018960.mRNA1	OstMADS74	Mα	M-type
	AGIS_Os12g028270.mRNA2	OstMADS75	AP1	MIKC-type
Oryza sativa Japonica Group(Tropical)	OsAzu_01g0007500.02	OsrMADS1	AG	MIKC-type	71
	OsAzu_01g0008210.01	OsrMADS2	Mβ	M-type
	OsAzu_01g0015630.01	OsrMADS3	Mβ	M-type
	OsAzu_01g0015640.01	OsrMADS4	Mβ	M-type
	OsAzu_01g0015650.01	OsrMADS5	Mβ	M-type
	OsAzu_01g0032220.01	OsrMADS6	OsMADS32	MIKC-type
	OsAzu_01g0042660.01	OsrMADS7	GLO	MIKC-type
	OsAzu_01g0042870.01	OsrMADS8	AG	MIKC-type
	OsAzu_01g0044050.01	OsrMADS9	Mβ	M-type
	OsAzu_01g0044500.01	OsrMADS10	Mβ	M-type
	OsAzu_01g0044630.01	OsrMADS11	Mβ	M-type
	OsAzu_01g0045290.01	OsrMADS12	MIKC*	MIKC-type
	OsAzu_01g0048940.01	OsrMADS13	Mα	M-type
	OsAzu_02g0000370.01	OsrMADS14	SOC1	MIKC-type
	OsAzu_02g0004960.01	OsrMADS15	Mα	M-type
	OsAzu_02g0005440.01	OsrMADS16	GGM13	MIKC-type
	OsAzu_02g0022420.01	OsrMADS17	AGL17	MIKC-type
	OsAzu_02g0029150.01	OsrMADS18	AGL6	MIKC-type
	OsAzu_02g0032400.01	OsrMADS19	AGL17	MIKC-type
	OsAzu_02g0034530.01	OsrMADS20	SVP	MIKC-type
	OsAzu_03g0001820.01	OsrMADS21	SOC1	MIKC-type
	OsAzu_03g0006410.01	OsrMADS22	SVP	MIKC-type
	OsAzu_03g0008510.02	OsrMADS23	SEP	MIKC-type
	OsAzu_03g0011260.01	OsrMADS24	Mα	M-type
	OsAzu_03g0035040.01	OsrMADS25	AP1	MIKC-type
	OsAzu_03g0035050.01	OsrMADS26	SEP	MIKC-type
	OsAzu_04g0007270.01	OsrMADS27	AGL17	MIKC-type
	OsAzu_04g0007630.01	OsrMADS28	Mγ	M-type
	OsAzu_04g0007660.01	OsrMADS29	Mγ	M-type
	OsAzu_04g0008180.01	OsrMADS30	Mγ	M-type
	OsAzu_04g0008220.01	OsrMADS31	Mγ	M-type
	OsAzu_04g0011160.01	OsrMADS32	GGM13	MIKC-type
	OsAzu_04g0011180.01	OsrMADS33	GGM13	MIKC-type
	OsAzu_04g0014550.01	OsrMADS34	AGL12	MIKC-type
	OsAzu_04g0014580.01	OsrMADS35	AGL12	MIKC-type
	OsAzu_04g0015980.01	OsrMADS36	AGL17	MIKC-type
	OsAzu_04g0024130.02	OsrMADS37	AGL6	MIKC-type
	OsAzu_04g0026400.01	OsrMADS38	GGM13	MIKC-type
	OsAzu_05g0006830.01	OsrMADS39	AG	MIKC-type
	OsAzu_05g0006840.03	OsrMADS40	AG	MIKC-type
	OsAzu_05g0010930.01	OsrMADS41	Mα	M-type
	OsAzu_05g0017720.01	OsrMADS42	GLO	MIKC-type
	OsAzu_06g0000600.01	OsrMADS43	SOC1	MIKC-type
	OsAzu_06g0004640.01	OsrMADS44	SEP	MIKC-type
	OsAzu_06g0008050.01	OsrMADS45	SVP	MIKC-type
	OsAzu_06g0008460.01	OsrMADS46	MIKC*	MIKC-type
	OsAzu_06g0016140.01	OsrMADS47	AGL17	MIKC-type
	OsAzu_06g0016810.01	OsrMADS48	Mα	M-type
	OsAzu_06g0017150.01	OsrMADS49	Mα	M-type
	OsAzu_06g0017180.01	OsrMADS50	Mα	M-type
	OsAzu_06g0017190.01	OsrMADS51	Mα	M-type
	OsAzu_06g0025690.05	OsrMADS52	GGM13	MIKC-type
	OsAzu_06g0028890.01	OsrMADS53	DEF	MIKC-type
	OsAzu_07g0000560.03	OsrMADS54	AP1	MIKC-type
	OsAzu_07g0002050.01	OsrMADS55	Mβ	M-type
	OsAzu_07g0022540.01	OsrMADS56	AP1	MIKC-type
	OsAzu_08g0000910.01	OsrMADS57	AGL12	MIKC-type
	OsAzu_08g0010680.01	OsrMADS58	Mα	M-type
	OsAzu_08g0017010.01	OsrMADS59	AGL17	MIKC-type
	OsAzu_08g0020590.01	OsrMADS60	MIKC*	MIKC-type
	OsAzu_08g0023260.03	OsrMADS61	SEP	MIKC-type
	OsAzu_08g0023270.01	OsrMADS62	MIKC*	MIKC-type
	OsAzu_09g0000790.01	OsrMADS63	Mα	M-type
	OsAzu_09g0000830.01	OsrMADS64	Mα	M-type
	OsAzu_09g0015900.01	OsrMADS65	SEP	MIKC-type
	OsAzu_11g0022650.01	OsrMADS66	MIKC*	MIKC-type
	OsAzu_12g0006620.01	OsrMADS67	AGL12	MIKC-type
	OsAzu_12g0006640.04	OsrMADS68	AG	MIKC-type
	OsAzu_12g0010440.01	OsrMADS69	Mα	M-type
	OsAzu_12g0010480.01	OsrMADS70	Mα	M-type
	OsAzu_12g0014200.01	OsrMADS71	AP1	MIKC-type
Oryza sativa Japonica Group(Subtropical)	OsCMeo_01g0007470.02	OssMADS1	AG	MIKC-type	68
	OsCMeo_01g0008220.01	OssMADS2	Mβ	M-type
	OsCMeo_01g0015660.01	OssMADS3	Mβ	M-type
	OsCMeo_01g0015670.01	OssMADS4	Mβ	M-type
	OsCMeo_01g0015680.01	OssMADS5	Mβ	M-type
	OsCMeo_01g0032190.01	OssMADS6	OsMADS32	MIKC-type
	OsCMeo_01g0042560.02	OssMADS7	GLO	MIKC-type
	OsCMeo_01g0042770.01	OssMADS8	AG	MIKC-type
	OsCMeo_01g0043980.01	OssMADS9	Mβ	M-type
	OsCMeo_01g0044430.01	OssMADS10	Mβ	M-type
	OsCMeo_01g0044560.01	OssMADS11	Mβ	M-type
	OsCMeo_01g0045200.01	OssMADS12	MIKC*	MIKC-type
	OsCMeo_01g0048830.01	OssMADS13	Mα	M-type
	OsCMeo_02g0000370.01	OssMADS14	SOC1	MIKC-type
	OsCMeo_02g0004910.01	OssMADS15	Mα	M-type
	OsCMeo_02g0005380.01	OssMADS16	GGM13	MIKC-type
	OsCMeo_02g0022510.02	OssMADS17	AGL17	MIKC-type
	OsCMeo_02g0029080.01	OssMADS18	AGL6	MIKC-type
	OsCMeo_02g0032380.01	OssMADS19	AGL17	MIKC-type
	OsCMeo_02g0034500.01	OssMADS20	SVP	MIKC-type
	OsCMeo_03g0006400.01	OssMADS21	SVP	MIKC-type
	OsCMeo_03g0008560.01	OssMADS22	SEP	MIKC-type
	OsCMeo_03g0011110.01	OssMADS23	Mα	M-type
	OsCMeo_03g0034800.01	OssMADS24	AP1	MIKC-type
	OsCMeo_03g0034810.01	OssMADS25	SEP	MIKC-type
	OsCMeo_04g0007660.01	OssMADS26	AGL17	MIKC-type
	OsCMeo_04g0008020.01	OssMADS27	Mγ	M-type
	OsCMeo_04g0008060.01	OssMADS28	Mγ	M-type
	OsCMeo_04g0008350.01	OssMADS29	Mγ	M-type
	OsCMeo_04g0008380.01	OssMADS30	Mγ	M-type
	OsCMeo_04g0011640.01	OssMADS31	GGM13	MIKC-type
	OsCMeo_04g0011660.01	OssMADS32	GGM13	MIKC-type
	OsCMeo_04g0015130.01	OssMADS33	AGL12	MIKC-type
	OsCMeo_04g0015160.01	OssMADS34	AGL12	MIKC-type
	OsCMeo_04g0016450.01	OssMADS35	AGL17	MIKC-type
	OsCMeo_04g0024570.01	OssMADS36	AGL6	MIKC-type
	OsCMeo_05g0006750.01	OssMADS37	AG	MIKC-type
	OsCMeo_05g0006760.03	OssMADS38	AG	MIKC-type
	OsCMeo_05g0010890.01	OssMADS39	Mα	M-type
	OsCMeo_05g0017540.01	OssMADS40	GLO	MIKC-type
	OsCMeo_06g0000580.01	OssMADS41	SOC1	MIKC-type
	OsCMeo_06g0004490.01	OssMADS42	SEP	MIKC-type
	OsCMeo_06g0007910.01	OssMADS43	SVP	MIKC-type
	OsCMeo_06g0008320.01	OssMADS44	MIKC*	MIKC-type
	OsCMeo_06g0016080.01	OssMADS45	AGL17	MIKC-type
	OsCMeo_06g0016790.01	OssMADS46	Mα	M-type
	OsCMeo_06g0016910.01	OssMADS47	SOC1	MIKC-type
	OsCMeo_06g0017120.01	OssMADS48	Mα	M-type
	OsCMeo_06g0017140.01	OssMADS49	Mα	M-type
	OsCMeo_06g0025690.01	OssMADS50	GGM13	MIKC-type
	OsCMeo_06g0028880.01	OssMADS51	DEF	MIKC-type
	OsCMeo_07g0000540.01	OssMADS52	AP1	MIKC-type
	OsCMeo_07g0001950.01	OssMADS53	Mβ	M-type
	OsCMeo_07g0022440.01	OssMADS54	AP1	MIKC-type
	OsCMeo_08g0000920.01	OssMADS55	AGL12	MIKC-type
	OsCMeo_08g0010860.01	OssMADS56	Mα	M-type
	OsCMeo_08g0020380.01	OssMADS57	MIKC*	MIKC-type
	OsCMeo_08g0023060.01	OssMADS58	SEP	MIKC-type
	OsCMeo_08g0023070.01	OssMADS59	MIKC*	MIKC-type
	OsCMeo_09g0000780.01	OssMADS60	Mα	M-type
	OsCMeo_09g0000820.01	OssMADS61	Mα	M-type
	OsCMeo_09g0016130.01	OssMADS62	SEP	MIKC-type
	OsCMeo_11g0022420.01	OssMADS63	MIKC*	MIKC-type
	OsCMeo_12g0006700.01	OssMADS64	AGL12	MIKC-type
	OsCMeo_12g0006720.05	OssMADS65	AG	MIKC-type
	OsCMeo_12g0010600.01	OssMADS66	Mα	M-type
	OsCMeo_12g0010640.01	OssMADS67	Mα	M-type
	OsCMeo_12g0014260.01	OssMADS68	AP1	MIKC-type
Oryza sativa aromatic subgroup	OsARC_01g0007000.02	OsaMADS1	AG	MIKC-type	71
	OsARC_01g0007740.01	OsaMADS2	Mβ	M-type
	OsARC_01g0015110.01	OsaMADS3	Mβ	M-type
	OsARC_01g0015120.01	OsaMADS4	Mβ	M-type
	OsARC_01g0031440.01	OsaMADS5	OsMADS32	MIKC-type
	OsARC_01g0042030.01	OsaMADS6	GLO	MIKC-type
	OsARC_01g0042240.01	OsaMADS7	AG	MIKC-type
	OsARC_01g0043460.01	OsaMADS8	Mβ	M-type
	OsARC_01g0043890.01	OsaMADS9	Mβ	M-type
	OsARC_01g0044010.01	OsaMADS10	Mβ	M-type
	OsARC_01g0044660.01	OsaMADS11	MIKC*	MIKC-type
	OsARC_01g0048380.01	OsaMADS12	Mα	M-type
	OsARC_02g0000370.01	OsaMADS13	SOC1	MIKC-type
	OsARC_02g0004800.01	OsaMADS14	Mα	M-type
	OsARC_02g0005290.01	OsaMADS15	GGM13	MIKC-type
	OsARC_02g0022210.01	OsaMADS16	AGL17	MIKC-type
	OsARC_02g0028670.01	OsaMADS17	AGL6	MIKC-type
	OsARC_02g0031980.01	OsaMADS18	AGL17	MIKC-type
	OsARC_02g0034090.01	OsaMADS19	SVP	MIKC-type
	OsARC_03g0001830.01	OsaMADS20	SOC1	MIKC-type
	OsARC_03g0006380.01	OsaMADS21	SVP	MIKC-type
	OsARC_03g0008570.01	OsaMADS22	SEP	MIKC-type
	OsARC_03g0011080.01	OsaMADS23	Mα	M-type
	OsARC_03g0035110.01	OsaMADS24	AP1	MIKC-type
	OsARC_03g0035120.01	OsaMADS25	SEP	MIKC-type
	OsARC_04g0007370.01	OsaMADS26	AGL17	MIKC-type
	OsARC_04g0007720.01	OsaMADS27	Mγ	M-type
	OsARC_04g0007750.01	OsaMADS28	Mγ	M-type
	OsARC_04g0008260.01	OsaMADS29	Mγ	M-type
	OsARC_04g0008290.01	OsaMADS30	Mγ	M-type
	OsARC_04g0011310.01	OsaMADS31	GGM13	MIKC-type
	OsARC_04g0011330.01	OsaMADS32	GGM13	MIKC-type
	OsARC_04g0014710.01	OsaMADS33	AGL12	MIKC-type
	OsARC_04g0014740.01	OsaMADS34	AGL12	MIKC-type
	OsARC_04g0016180.01	OsaMADS35	AGL17	MIKC-type
	OsARC_04g0024350.02	OsaMADS36	AGL6	MIKC-type
	OsARC_04g0026620.01	OsaMADS37	GGM13	MIKC-type
	OsARC_05g0006810.01	OsaMADS38	AG	MIKC-type
	OsARC_05g0006820.03	OsaMADS39	AG	MIKC-type
	OsARC_05g0010950.01	OsaMADS40	Mα	M-type
	OsARC_05g0017560.01	OsaMADS41	GLO	MIKC-type
	OsARC_06g0000580.01	OsaMADS42	SOC1	MIKC-type
	OsARC_06g0004610.01	OsaMADS43	SEP	MIKC-type
	OsARC_06g0008030.01	OsaMADS44	SVP	MIKC-type
	OsARC_06g0008460.01	OsaMADS45	MIKC*	MIKC-type
	OsARC_06g0016090.01	OsaMADS46	AGL17	MIKC-type
	OsARC_06g0016800.01	OsaMADS47	Mα	M-type
	OsARC_06g0017090.01	OsaMADS48	Mα	M-type
	OsARC_06g0017120.01	OsaMADS49	Mα	M-type
	OsARC_06g0017140.01	OsaMADS50	Mα	M-type
	OsARC_06g0025280.05	OsaMADS51	GGM13	MIKC-type
	OsARC_06g0028440.01	OsaMADS52	DEF	MIKC-type
	OsARC_07g0000540.03	OsaMADS53	AP1	MIKC-type
	OsARC_07g0002040.01	OsaMADS54	Mβ	M-type
	OsARC_07g0022370.01	OsaMADS55	AP1	MIKC-type
	OsARC_08g0000920.01	OsaMADS56	AGL12	MIKC-type
	OsARC_08g0010740.01	OsaMADS57	Mα	M-type
	OsARC_08g0017160.01	OsaMADS58	AGL17	MIKC-type
	OsARC_08g0020580.01	OsaMADS59	MIKC*	MIKC-type
	OsARC_08g0023300.01	OsaMADS60	SEP	MIKC-type
	OsARC_08g0023310.01	OsaMADS61	MIKC*	MIKC-type
	OsARC_09g0000710.01	OsaMADS62	Mα	M-type
	OsARC_09g0000750.01	OsaMADS63	Mα	M-type
	OsARC_09g0015900.01	OsaMADS64	SEP	MIKC-type
	OsARC_10g0018650.03	OsaMADS65	SOC1	MIKC-type
	OsARC_11g0021940.01	OsaMADS66	MIKC*	MIKC-type
	OsARC_12g0006600.01	OsaMADS67	AGL12	MIKC-type
	OsARC_12g0006620.04	OsaMADS68	AG	MIKC-type
	OsARC_12g0010410.01	OsaMADS69	Mα	M-type
	OsARC_12g0010450.01	OsaMADS70	Mα	M-type
	OsARC_12g0014070.01	OsaMADS71	AP1	MIKC-type
Oryza sativa aus subgroup	OsN22_01G007110_01	OsuMADS1	AG	MIKC-type	70
	OsN22_01G007820_01	OsuMADS2	Mβ	M-type
	OsN22_01G015260_01	OsuMADS3	Mβ	M-type
	OsN22_01G015270_01	OsuMADS4	Mβ	M-type
	OsN22_01G015280_01	OsuMADS5	Mβ	M-type
	OsN22_01G031690_01	OsuMADS6	OsMADS32	MIKC-type
	OsN22_01G042020_01	OsuMADS7	GLO	MIKC-type
	OsN22_01G042230_01	OsuMADS8	AG	MIKC-type
	OsN22_01G043410_01	OsuMADS9	Mβ	M-type
	OsN22_01G043840_01	OsuMADS10	Mβ	M-type
	OsN22_01G043970_01	OsuMADS11	Mβ	M-type
	OsN22_01G044600_01	OsuMADS12	MIKC*	MIKC-type
	OsN22_01G048180_01	OsuMADS13	Mα	M-type
	OsN22_02G000340_01	OsuMADS14	SOC1	MIKC-type
	OsN22_02G004960_01	OsuMADS15	Mα	M-type
	OsN22_02G005460_01	OsuMADS16	GGM13	MIKC-type
	OsN22_02G022490_01	OsuMADS17	AGL17	MIKC-type
	OsN22_02G029120_01	OsuMADS18	AGL6	MIKC-type
	OsN22_02G032430_01	OsuMADS19	AGL17	MIKC-type
	OsN22_02G034540_01	OsuMADS20	SVP	MIKC-type
	OsN22_03G001870_01	OsuMADS21	SOC1	MIKC-type
	OsN22_03G001890_01	OsuMADS22	SOC1	MIKC-type
	OsN22_03G006340_02	OsuMADS23	SVP	MIKC-type
	OsN22_03G008450_01	OsuMADS24	SEP	MIKC-type
	OsN22_03G010940_01	OsuMADS25	Mα	M-type
	OsN22_03G034470_01	OsuMADS26	AP1	MIKC-type
	OsN22_03G034480_01	OsuMADS27	SEP	MIKC-type
	OsN22_04G007310_01	OsuMADS28	AGL17	MIKC-type
	OsN22_04G007660_01	OsuMADS29	Mγ	M-type
	OsN22_04G007690_01	OsuMADS30	Mγ	M-type
	OsN22_04G010640_01	OsuMADS31	GGM13	MIKC-type
	OsN22_04G010660_01	OsuMADS32	GGM13	MIKC-type
	OsN22_04G014120_01	OsuMADS33	AGL12	MIKC-type
	OsN22_04G014150_01	OsuMADS34	AGL12	MIKC-type
	OsN22_04G015460_01	OsuMADS35	AGL17	MIKC-type
	OsN22_04G023560_01	OsuMADS36	AGL6	MIKC-type
	OsN22_04G025860_01	OsuMADS37	GGM13	MIKC-type
	OsN22_05G006640_01	OsuMADS38	AG	MIKC-type
	OsN22_05G006650_03	OsuMADS39	AG	MIKC-type
	OsN22_05G010650_01	OsuMADS40	Mα	M-type
	OsN22_05G017210_01	OsuMADS41	GLO	MIKC-type
	OsN22_06G000540_03	OsuMADS42	SOC1	MIKC-type
	OsN22_06G004310_01	OsuMADS43	SEP	MIKC-type
	OsN22_06G007750_01	OsuMADS44	SVP	MIKC-type
	OsN22_06G008150_01	OsuMADS45	MIKC*	MIKC-type
	OsN22_06G015840_01	OsuMADS46	AGL17	MIKC-type
	OsN22_06G016570_01	OsuMADS47	Mα	M-type
	OsN22_06G016830_01	OsuMADS48	Mα	M-type
	OsN22_06G016870_01	OsuMADS49	Mα	M-type
	OsN22_06G016890_01	OsuMADS50	Mα	M-type
	OsN22_06G025400_01	OsuMADS51	GGM13	MIKC-type
	OsN22_06G028630_01	OsuMADS52	DEF	MIKC-type
	OsN22_07G000590_02	OsuMADS53	AP1	MIKC-type
	OsN22_07G002170_01	OsuMADS54	Mβ	M-type
	OsN22_07G022170_01	OsuMADS55	AP1	MIKC-type
	OsN22_08G000940_01	OsuMADS56	AGL12	MIKC-type
	OsN22_08G010390_01	OsuMADS57	Mα	M-type
	OsN22_08G016720_01	OsuMADS58	AGL17	MIKC-type
	OsN22_08G020170_01	OsuMADS59	MIKC*	MIKC-type
	OsN22_08G022790_02	OsuMADS60	SEP	MIKC-type
	OsN22_08G022800_01	OsuMADS61	MIKC*	MIKC-type
	OsN22_09G000910_01	OsuMADS62	Mα	M-type
	OsN22_09G000960_01	OsuMADS63	Mα	M-type
	OsN22_09G016180_01	OsuMADS64	SEP	MIKC-type
	OsN22_11G022480_01	OsuMADS65	MIKC*	MIKC-type
	OsN22_12G006460_01	OsuMADS66	AGL12	MIKC-type
	OsN22_12G006480_04	OsuMADS67	AG	MIKC-type
	OsN22_12G010280_01	OsuMADS68	Mα	M-type
	OsN22_12G010320_01	OsuMADS69	Mα	M-type
	OsN22_12G014070_01	OsuMADS70	AP1	MIKC-type
