# Supplementary material for: Evolutionary Dynamics and Expression Divergence of the MADS-Box Gene Family During Recent Speciation of AA-Genome Oryza Species
Source: Plants (Basel). 2025 Jan 26;14(3):379. doi: 10.3390/plants14030379 (PMC11820988; doi:10.3390/plants14030379)
Supplement: Supplementary file 1 [file plants-14-00379-s001.zip › Table S3.xlsx]

## Sheet: Sheet1
Table S3 Information of MADS-box genes and proteins in the genus Oryza
Gene name	Gene ID	Number of Serine Phosphorylation Sites	Number of Threonine Phosphorylation Sites	Number of Tyrosine Phosphorylation Sites	Total Phosphorylation Sites	Amino acids	Molecular weight (Da)	pI	Aliphatic Index	Fat Coefficient	Hydrophilicity Index	Subcellular localization
OfMADS1	Obrac_000615-RA	16	7	4	27	227	25147.3	9.58	51.03	71.85	-0.667	Nucleus
OfMADS2	Obrac_000676-RA	21	9	3	33	547	59554.7	4.67	64.84	78.19	-0.374	Nucleus
OfMADS3	Obrac_001109-RA	13	10	0	23	281	30771.3	5.9	37.07	84.34	-0.203	Nucleus
OfMADS4	Obrac_001110-RA	10	10	4	24	237	26527.6	9.67	41.19	75.7	-0.548	Nucleus
OfMADS5	Obrac_001311-RA	36	18	4	58	489	51683.2	9.79	45.27	75.11	-0.385	Nucleus
OfMADS6	Obrac_001350-RA	15	6	1	22	217	23278.7	9.81	64.02	72.12	-0.24	Nucleus
OfMADS7	Obrac_002626-RA	8	6	4	18	203	23323.8	8.76	43.1	90.79	-0.485	Nucleus
OfMADS8	Obrac_003558-RC	13	3	0	16	225	26135.8	6.72	49.9	85.38	-0.671	Nucleus
OfMADS9	Obrac_003582-RA	18	8	2	28	271	30346.2	8.39	51.27	74.69	-0.625	Nucleus
OfMADS10	Obrac_003692-RA	13	11	5	29	363	39308.4	5	42.48	81.54	-0.197	Nucleus
OfMADS11	Obrac_003725-RA	13	14	9	36	427	46273.3	4.56	36.19	73.23	-0.489	Nucleus
OfMADS12	Obrac_003817-RA	6	2	0	8	94	10701.7	10.68	64.87	98.72	0.027	Nucleus
OfMADS13	Obrac_004164-RA	9	6	0	15	206	22578.8	9.83	70.3	77.33	-0.322	Nucleus
OfMADS14	Obrac_004188-RA	18	8	3	29	322	36195.7	9.06	55.17	73.01	-0.41	Nucleus
OfMADS15	Obrac_004350-RA	4	4	0	8	86	9901.66	10.43	40.16	79.42	-0.116	Nucleus
OfMADS16	Obrac_004989-RB	14	5	1	20	283	32739	8.64	55.43	77.6	-0.901	Nucleus
OfMADS17	Obrac_005200-RA	9	7	2	18	155	17012.5	8.93	43.35	77.42	-0.236	Nucleus
OfMADS18	Obrac_006338-RA	9	4	0	13	173	19614	9.34	38.82	91.33	-0.403	Nucleus
OfMADS19	Obrac_006371-RA	11	9	2	22	245	26307.1	8.8	45.92	82.53	-0.213	Nucleus
OfMADS20	Obrac_007189-RA	20	6	0	26	253	29204.3	9.07	56.37	77.47	-0.808	Nucleus
OfMADS21	Obrac_007190-RA	11	7	3	21	240	26874.3	6.12	53.39	79.21	-0.596	Nucleus
OfMADS22	Obrac_007950-RA	7	4	1	12	111	11998.8	10.38	78.65	74.05	-0.386	Nucleus
OfMADS23	Obrac_008336-RA	18	12	1	31	305	32918.3	9.83	57.81	68.72	-0.393	Nucleus
OfMADS24	Obrac_008381-RA	9	7	1	17	253	28020.7	5.85	54.44	79.88	-0.385	Nucleus
OfMADS25	Obrac_009755-RA	16	8	3	27	240	27410.2	9.04	43.19	89.33	-0.66	Nucleus
OfMADS26	Obrac_010337-RB	8	4	3	15	259	29314.3	9.11	52.37	74.29	-0.675	Nucleus
OfMADS27	Obrac_010624-RB	13	7	2	22	227	25682.2	8.66	61.15	92.38	-0.552	Nucleus
OfMADS28	Obrac_010802-RA	22	5	1	28	231	25728.7	5.37	55.59	79.44	-0.661	Nucleus
OfMADS29	Obrac_011810-RA	14	8	1	23	228	26148.5	8.38	54.33	82.11	-0.785	Nucleus
OfMADS30	Obrac_012324-RA	8	5	3	16	199	22870.5	8.46	69.09	97.44	-0.311	Nucleus
OfMADS31	Obrac_012468-RC	15	12	3	30	272	30826.1	8.88	32.8	86.76	-0.618	Nucleus
OfMADS32	Obrac_013174-RA	11	4	6	21	251	28091.8	8.99	50.42	79.32	-0.652	Nucleus
OfMADS33	Obrac_013403-RA	9	6	4	19	238	27731	8.75	52.69	86.89	-0.544	Nucleus
OfMADS34	Obrac_014551-RA	15	11	4	30	275	30690.5	8.61	52.54	72.15	-0.693	Nucleus
OfMADS35	Obrac_015143-RA	9	1	0	10	180	20109.5	6.67	62.22	71.17	-0.698	Nucleus
OfMADS36	Obrac_015377-RB	8	7	0	15	227	26339.2	8.16	53.63	78.15	-0.744	Nucleus
OfMADS37	Obrac_016431-RA	13	7	2	22	215	24490.8	6.37	62.75	79.49	-0.752	Nucleus
OfMADS38	Obrac_016756-RB	14	4	1	19	222	25641.3	6.54	58.45	92.7	-0.498	Nucleus
OfMADS39	Obrac_017102-RB	25	8	1	34	295	32994.2	5.26	55.1	73.73	-0.46	Nucleus
OfMADS40	Obrac_017451-RA	14	8	1	23	255	27558.2	6.23	41.71	76.51	-0.404	Nucleus
OfMADS41	Obrac_017672-RA	6	5	0	11	61	6914.02	10.64	68.33	84.59	-0.298	Nucleus
OfMADS42	Obrac_017721-RA	14	6	5	25	252	27991	6.79	50.94	72.02	-0.401	Nucleus
OfMADS43	Obrac_017739-RA	8	5	0	13	194	21448.2	9.46	55.85	77.58	-0.565	Nucleus
OfMADS44	Obrac_017742-RA	29	14	0	43	418	45076.6	11.72	66.78	84.11	-0.259	Nucleus
OfMADS45	Obrac_018419-RA	11	4	0	15	175	19465.4	6.96	61.22	84.8	-0.259	Nucleus
OfMADS46	Obrac_018719-RA	8	9	4	21	193	21742.6	9.39	39.45	67.77	-0.631	Nucleus
OfMADS47	Obrac_018881-RB	17	3	1	21	245	27918	9.28	60.87	83.27	-0.706	Nucleus
OfMADS48	Obrac_018976-RA	25	7	0	32	354	38986.3	6.68	55.01	83.25	-0.474	Nucleus
OfMADS49	Obrac_019252-RA	16	8	5	29	313	33469.5	4.72	50.89	70.89	-0.261	Nucleus
OfMADS50	Obrac_020501-RA	24	9	1	34	250	28200.8	9.28	50.37	75.72	-0.868	Nucleus
OfMADS51	Obrac_021138-RB	9	5	2	16	227	25791.8	7.66	46.37	90.26	-0.373	Nucleus
OfMADS52	Obrac_022240-RA	14	8	0	22	224	25616.1	8.8	51.35	86.21	-0.698	Nucleus
OfMADS53	Obrac_022539-RB	18	6	4	28	323	34794	4.78	45.93	75.05	-0.288	Nucleus
OfMADS54	Obrac_022739-RB	4	4	3	11	206	23791.3	9.11	50.32	71.07	-0.747	Nucleus
OfMADS55	Obrac_022740-RA	16	4	0	20	200	22465.7	6.77	59.78	90.2	-0.439	Nucleus
OfMADS56	Obrac_023547-RD	8	5	3	16	270	30299.7	9.37	47.82	82.89	-0.512	Nucleus
OfMADS57	Obrac_023548-RA	6	7	1	14	201	23054.7	9.38	45.45	89.7	-0.444	Nucleus
OfMADS58	Obrac_024055-RA	17	5	0	22	233	26166.1	8.76	67.47	91.2	-0.385	Nucleus
OfMADS59	Obrac_025848-RA	9	9	2	20	248	28460.4	9.02	51.9	79.44	-0.698	Nucleus
OfMADS60	Obrac_027452-RA	1	2	0	3	68	8089.67	12.13	79.77	91.91	-0.712	Nucleus
OfMADS61	Obrac_027965-RA	16	7	4	27	294	32672.7	5.92	58.03	67.14	-0.533	Nucleus
OfMADS62	Obrac_029481-RB	9	8	1	18	242	27282.3	9.55	39.78	89.96	-0.599	Nucleus
OpMADS1	Opunc_000687-RA	25	7	7	39	310	33984.5	9.08	46.73	79.03	-0.441	Nucleus
OpMADS2	Opunc_000750-RA	24	10	6	40	593	64585.3	4.56	74.98	75.78	-0.397	Nucleus
OpMADS3	Opunc_001266-RA	13	10	3	26	236	26000.8	9.99	41.02	81.86	-0.447	Nucleus
OpMADS4	Opunc_001267-RA	10	8	0	18	298	32520.3	5.99	52.27	72.42	-0.394	Nucleus
OpMADS5	Opunc_001483-RA	13	12	5	30	398	41993	4.47	40.23	68.27	-0.318	Nucleus
OpMADS6	Opunc_001484-RA	13	10	1	24	380	39870.4	5.06	42.4	73.61	-0.246	Nucleus
OpMADS7	Opunc_002986-RA	9	6	3	18	196	22554.8	8.23	45.5	82.6	-0.607	Nucleus
OpMADS8	Opunc_004087-RA	13	3	0	16	209	24157.6	7.07	46.9	87.7	-0.707	Nucleus
OpMADS9	Opunc_004112-RA	16	8	1	25	264	29249	8.72	50.95	76.7	-0.545	Nucleus
OpMADS10	Opunc_004285-RA	11	4	2	17	253	27205.5	4.7	57.55	70.4	-0.497	Nucleus
OpMADS11	Opunc_004303-RA	16	13	5	34	468	50216.5	4.86	44.96	66.2	-0.529	Nucleus
OpMADS12	Opunc_004380-RA	5	0	1	6	113	12878.1	11.21	66.54	83.01	-0.402	Nucleus
OpMADS13	Opunc_004744-RA	12	5	1	18	196	21739	9.86	80.94	71.33	-0.346	Nucleus
OpMADS14	Opunc_004936-RA	7	5	0	12	116	13340.6	10.2	47.49	82.41	-0.388	Nucleus
OpMADS15	Opunc_005386-RB	22	4	3	29	249	27949.7	8.45	57.33	80.32	-0.708	Nucleus
OpMADS16	Opunc_005614-RA	17	4	1	22	258	29611.3	6.83	51.92	80.19	-0.784	Nucleus
OpMADS17	Opunc_007118-RA	13	4	2	19	249	27436.9	9.67	35.68	85.74	-0.302	Nucleus
OpMADS18	Opunc_008098-RB	18	5	0	23	241	28057.2	9.17	54.03	83.73	-0.736	Nucleus
OpMADS19	Opunc_008099-RA	7	5	2	14	239	26800.4	6.91	59.27	83.26	-0.569	Nucleus
OpMADS20	Opunc_008918-RA	19	5	4	28	257	29501.5	8.5	57.01	75.49	-0.802	Nucleus
OpMADS21	Opunc_009383-RA	8	10	5	23	307	33080.3	5.5	52.92	73.55	-0.196	Nucleus
OpMADS22	Opunc_009447-RA	10	10	1	21	235	26215.7	6.07	49.13	81.79	-0.385	Nucleus
OpMADS23	Opunc_011069-RA	16	8	3	27	240	27404.1	9.02	46.67	86.54	-0.721	Nucleus
OpMADS24	Opunc_011724-RA	11	2	3	16	250	28439.3	9.11	47.03	76.92	-0.666	Nucleus
OpMADS25	Opunc_012073-RA	18	8	1	27	237	26834.4	8.72	62.82	87.22	-0.673	Nucleus
OpMADS26	Opunc_012288-RA	22	5	2	29	229	25722.7	5.27	56.01	80.96	-0.672	Nucleus
OpMADS27	Opunc_013308-RA	16	7	0	23	227	26121.6	9.04	53.31	82.86	-0.799	Nucleus
OpMADS28	Opunc_013355-RA	6	5	3	14	184	21016.7	9.4	46.42	98.04	-0.301	Nucleus
OpMADS29	Opunc_013606-RA	2	0	0	2	75	8345.81	9.74	63.81	100.13	-0.005	Nucleus
OpMADS30	Opunc_013945-RA	8	3	2	13	202	23216.8	6.76	62.32	95.5	-0.408	Nucleus
OpMADS31	Opunc_014096-RA	6	4	0	10	69	7651.94	10.64	53.08	90.58	-0.123	Nucleus
OpMADS32	Opunc_014890-RA	12	6	2	20	300	33855.9	8.85	43.51	90.97	-0.343	Nucleus
OpMADS33	Opunc_015138-RA	9	6	2	17	241	27868.1	8.35	57.74	81.33	-0.6	Nucleus
OpMADS34	Opunc_016423-RA	15	8	4	27	269	30594.5	8.6	58.99	69.29	-0.823	Nucleus
OpMADS35	Opunc_016749-RA	12	2	2	16	187	20876.1	9.6	53.04	82.94	-0.565	Nucleus
OpMADS36	Opunc_017401-RB	8	5	0	13	217	25188.9	8.82	57.32	79.08	-0.791	Nucleus
OpMADS37	Opunc_018634-RA	14	9	2	25	228	25934.7	9.17	57.34	83.03	-0.596	Nucleus
OpMADS38	Opunc_019023-RA	15	4	1	20	225	25863.5	7.62	57.69	89.29	-0.529	Nucleus
OpMADS39	Opunc_019363-RB	14	5	1	20	200	22723.9	5.6	55.73	93.65	-0.508	Nucleus
OpMADS40	Opunc_019414-RA	25	9	2	36	362	40110.1	4.74	65.56	70.64	-0.493	Nucleus
OpMADS41	Opunc_020102-RA	17	7	0	24	233	26821.2	8.92	53.46	79.96	-0.85	Nucleus
OpMADS42	Opunc_020154-RA	15	10	3	28	237	27021.9	9.38	46.61	75.65	-0.528	Nucleus
OpMADS43	Opunc_020172-RA	5	3	0	8	171	19108	9.92	67.95	83.45	-0.416	Nucleus
OpMADS44	Opunc_020176-RA	7	4	0	11	213	23140	5.73	61	75.73	-0.472	Nucleus
OpMADS45	Opunc_020177-RA	10	5	0	15	189	20351.3	10.47	44.17	79.1	-0.433	Nucleus
OpMADS46	Opunc_020938-RA	13	4	0	17	241	27167.8	5.38	57.4	80.62	-0.481	Nucleus
OpMADS47	Opunc_021264-RA	6	5	3	14	115	13431.5	9.95	45.93	76.35	-0.619	Nucleus
OpMADS48	Opunc_021427-RA	21	2	1	24	264	30191.4	9.24	61.71	80.98	-0.782	Nucleus
OpMADS49	Opunc_021635-RA	19	7	2	28	359	40103.2	4.96	70.21	76.91	-0.57	Nucleus
OpMADS50	Opunc_023561-RA	18	8	1	27	249	28294.9	9.26	43.2	78.35	-0.881	Nucleus
OpMADS51	Opunc_024284-RA	7	5	2	14	208	23477	6.13	44.21	91.01	-0.321	Nucleus
OpMADS52	Opunc_025161-RA	6	5	0	11	184	20362.2	8.77	43.77	90.54	-0.443	Nucleus
OpMADS53	Opunc_025579-RA	9	3	1	13	235	26428.7	8.74	36.04	91.32	-0.36	Nucleus
OpMADS54	Opunc_025698-RC	13	8	2	23	221	25198.6	8.88	50.64	70.54	-0.785	Nucleus
OpMADS55	Opunc_026048-RD	18	12	6	36	443	48429.4	4.92	47.76	74.33	-0.388	Nucleus
OpMADS56	Opunc_026171-RA	6	1	0	7	90	10033.7	10.41	68.09	82.44	-0.272	Nucleus
OpMADS57	Opunc_026310-RB	9	8	2	19	264	30414.7	9.06	48.03	76.48	-0.781	Nucleus
OpMADS58	Opunc_026313-RB	9	7	0	16	212	24254.1	8.51	64.63	97.92	-0.219	Nucleus
OpMADS59	Opunc_027448-RA	7	4	0	11	200	22637.1	8.52	59.87	98.45	-0.416	Nucleus
OpMADS60	Opunc_028716-RB	16	9	3	28	305	33090.3	6.19	42.82	73.05	-0.408	Nucleus
OpMADS61	Opunc_029583-RA	6	5	1	12	221	25319.3	9.11	52	90.86	-0.394	Nucleus
OpMADS62	Opunc_029585-RA	5	4	4	13	273	30559.8	9.2	50.9	87.73	-0.454	Nucleus
OpMADS63	Opunc_029916-RA	4	2	0	6	187	20662.9	10.67	58.96	94.01	-0.249	Nucleus
OpMADS64	Opunc_029917-RA	14	9	0	23	186	19975.5	10.66	83.08	76.67	-0.395	Nucleus
OpMADS65	Opunc_030269-RA	13	6	0	19	231	25883.4	6.54	57.73	83.59	-0.523	Nucleus
OpMADS66	Opunc_031063-RA	10	5	0	15	191	20906.1	10.31	65.21	77.8	-0.274	Nucleus
OpMADS67	Opunc_031885-RA	8	2	0	10	102	11146.8	8.84	60.82	74.71	-0.129	Nucleus
OpMADS68	Opunc_032557-RA	10	11	2	23	278	31853.3	8.93	53.1	81.4	-0.672	Nucleus
OpMADS69	Opunc_034702-RA	18	9	1	28	314	35042.1	9.85	52.3	84.87	-0.531	Nucleus
OmMADS1	Omeri_000786-RB	24	8	8	40	301	33527.7	9.22	52.26	70.66	-0.637	Nucleus
OmMADS2	Omeri_000865-RA	19	9	3	31	608	66038.2	4.56	75.26	75.54	-0.383	Nucleus
OmMADS3	Omeri_001445-RA	11	10	3	24	240	26298.2	10.04	41.41	76.46	-0.541	Nucleus
OmMADS4	Omeri_001446-RA	10	7	0	17	304	33066.9	6.25	59.62	72.6	-0.434	Nucleus
OmMADS5	Omeri_001634-RA	14	9	2	25	395	41580.8	4.36	43.61	71.57	-0.224	Nucleus
OmMADS6	Omeri_001635-RA	14	11	4	29	407	42608.9	4.6	35.95	68.21	-0.339	Nucleus
OmMADS7	Omeri_001636-RA	13	9	4	26	354	37344.8	5.72	40.45	63.84	-0.484	Nucleus
OmMADS8	Omeri_003498-RA	9	5	3	17	196	22558.8	8.24	45.64	84.59	-0.574	Nucleus
OmMADS9	Omeri_004644-RA	13	3	0	16	208	24043.5	7.07	47.08	88.12	-0.693	Nucleus
OmMADS10	Omeri_004668-RA	15	8	0	23	249	27361.8	8.95	46.06	75.46	-0.549	Nucleus
OmMADS11	Omeri_004809-RA	13	14	3	30	463	50655.9	7.26	54.27	78.03	-0.231	Nucleus
OmMADS12	Omeri_004853-RA	10	3	3	16	234	24905.8	5.06	44.66	68.97	-0.568	Nucleus
OmMADS13	Omeri_004865-RA	19	15	10	44	471	50147.3	4.36	42.69	67.83	-0.44	Nucleus
OmMADS14	Omeri_004940-RA	4	0	0	4	65	7494.86	10.62	72.62	91.69	-0.143	Nucleus
OmMADS15	Omeri_005391-RA	14	4	1	19	208	22916.3	10.15	77.12	68.65	-0.361	Nucleus
OmMADS16	Omeri_005639-RB	13	9	1	23	249	27931.4	10.76	75.49	63.53	-0.694	Nucleus
OmMADS17	Omeri_006150-RA	25	5	3	33	248	27694.2	6.8	57.85	79.88	-0.699	Nucleus
OmMADS18	Omeri_006385-RB	18	3	1	22	259	29450	6.4	57.95	77.26	-0.751	Nucleus
OmMADS19	Omeri_008288-RB	9	4	0	13	212	24593.1	8.77	56.89	79.58	-0.785	Nucleus
OmMADS20	Omeri_008430-RA	10	6	1	17	203	23156	9.78	32.09	95.07	-0.384	Nucleus
OmMADS21	Omeri_008494-RA	11	5	1	17	249	27626	9.39	46.65	92.01	-0.278	Nucleus
OmMADS22	Omeri_009651-RA	8	5	2	15	243	27465.2	7.72	55.57	83.5	-0.612	Nucleus
OmMADS23	Omeri_010551-RA	28	11	4	43	481	53473.5	7.59	52.15	76.32	-0.663	Nucleus
OmMADS24	Omeri_011091-RA	7	7	4	18	282	30438.4	6.84	54.08	73.83	-0.261	Nucleus
OmMADS25	Omeri_011149-RA	10	8	1	19	254	28501.3	6.31	52.37	81.81	-0.425	Nucleus
OmMADS26	Omeri_013072-RA	16	8	3	27	235	26856.5	9.02	45.86	85.45	-0.716	Nucleus
OmMADS27	Omeri_013812-RA	9	2	3	14	250	28467.4	9.11	44.65	77.32	-0.656	Nucleus
OmMADS28	Omeri_014160-RA	19	6	1	26	237	26743.3	8.96	61.44	90.13	-0.622	Nucleus
OmMADS29	Omeri_014379-RA	33	7	2	42	316	35069.3	8.79	72.46	74.11	-0.729	Nucleus
OmMADS30	Omeri_015840-RA	17	7	0	24	227	26117.5	8.78	58.64	80.7	-0.808	Nucleus
OmMADS31	Omeri_015895-RA	33	11	0	44	415	45786.8	9.4	27.88	92.05	-0.226	Chloroplast Nucleus
OmMADS32	Omeri_015903-RA	4	4	1	9	130	15132.8	9.07	32.72	104.15	-0.334	Nucleus
OmMADS33	Omeri_016069-RA	12	5	1	18	209	23728.7	9	32.34	95.6	-0.266	Nucleus
OmMADS34	Omeri_016240-RA	1	0	0	1	70	7848.28	10.49	69.45	92	-0.146	Nucleus
OmMADS35	Omeri_016243-RA	4	1	0	5	84	9169.76	9.74	69.79	99.88	-0.04	Nucleus
OmMADS36	Omeri_016618-RA	6	4	2	12	202	23492.3	6.85	63.81	96.93	-0.358	Nucleus
OmMADS37	Omeri_016621-RA	7	5	2	14	202	23229	6.84	60.41	100.35	-0.289	Nucleus
OmMADS38	Omeri_016781-RB	19	13	3	35	320	36346.4	9.81	47.85	75.94	-0.818	Nucleus
OmMADS39	Omeri_017641-RB	12	4	2	18	248	27988.7	8.84	48.78	77.1	-0.697	Nucleus
OmMADS40	Omeri_018627-RA	15	8	1	24	227	25694.5	9.25	52.92	82.11	-0.589	Nucleus
OmMADS41	Omeri_019081-RA	18	5	1	24	268	30955.3	9.1	59.54	82.28	-0.722	Nucleus
OmMADS42	Omeri_019462-RB	19	7	1	27	223	24844.9	5.02	60.86	82.69	-0.618	Nucleus
OmMADS43	Omeri_019519-RB	35	12	3	50	428	47303.1	4.97	67.03	70.91	-0.514	Nucleus
OmMADS44	Omeri_020449-RA	8	4	1	13	69	7765.85	10.21	56.64	80.43	-0.399	Nucleus
OmMADS45	Omeri_020466-RA	16	6	3	25	238	27085	9.25	49.11	72.48	-0.474	Nucleus
OmMADS46	Omeri_020504-RA	5	3	1	9	156	17430	10.91	73.05	83.97	-0.417	Nucleus
OmMADS47	Omeri_020507-RA	10	3	0	13	209	22765.4	5.06	66.98	76.6	-0.49	Nucleus
OmMADS48	Omeri_020509-RA	8	5	0	13	198	21346.5	10.16	59.85	70.56	-0.435	Nucleus
OmMADS49	Omeri_021417-RA	11	5	0	16	181	20873.8	5.6	76.12	79.83	-0.573	Nucleus
OmMADS50	Omeri_021771-RA	11	8	4	23	232	25864.4	6.6	50.67	79.09	-0.336	Nucleus
OmMADS51	Omeri_022638-RA	16	7	4	27	272	30832.7	8.6	60.05	68.53	-0.824	Nucleus
OmMADS52	Omeri_023086-RA	12	3	3	18	218	24059.4	8.28	62.63	78.81	-0.479	Nucleus
OmMADS53	Omeri_023911-RB	8	4	1	13	201	23282.6	7.81	60.23	77.61	-0.794	Nucleus
OmMADS54	Omeri_025247-RA	20	2	1	23	267	30433.8	9.24	59.92	81.91	-0.748	Nucleus
OmMADS55	Omeri_025434-RA	29	12	3	44	490	54408.4	5.07	60.2	77.61	-0.438	Nucleus
OmMADS56	Omeri_027893-RB	20	11	1	32	250	28422	9.01	45.23	73.36	-0.955	Nucleus
OmMADS57	Omeri_028721-RA	7	5	2	14	208	23574.2	6.45	44.21	91.49	-0.337	Nucleus
OmMADS58	Omeri_029860-RA	6	3	0	9	129	14112.3	9.59	41.41	100.47	-0.233	Nucleus
OmMADS59	Omeri_030516-RA	9	4	2	15	235	26184.2	9.2	40.7	82.21	-0.457	Nucleus
OmMADS60	Omeri_030548-RB	13	8	0	21	142	16064.1	7.85	39.2	68.66	-0.726	Nucleus
OmMADS61	Omeri_030943-RD	24	9	3	36	399	42536.7	5.53	53.6	72.33	-0.333	Nucleus
OmMADS62	Omeri_031220-RC	14	12	3	29	379	43109	5.86	47.67	81.32	-0.505	Nucleus
OmMADS63	Omeri_031223-RB	11	5	0	16	172	19584.5	9.55	60.67	92.38	-0.431	Nucleus
OmMADS64	Omeri_034099-RB	18	7	3	28	324	35664	6.21	55.7	67.87	-0.584	Nucleus
OmMADS65	Omeri_035119-RA	5	6	1	12	201	23124.8	9.39	47.1	88.26	-0.508	Nucleus
OmMADS66	Omeri_035120-RB	5	4	4	13	268	30119.3	9.2	52.66	87.16	-0.485	Nucleus
OmMADS67	Omeri_035576-RA	6	2	0	8	194	21130.3	10.66	59.42	89.07	-0.295	Nucleus
OmMADS68	Omeri_035579-RA	4	5	0	9	174	18855.5	8.92	38.63	80.8	-0.432	Nucleus
OmMADS69	Omeri_035987-RB	15	6	0	21	257	28840	7.01	59.73	93.39	-0.423	Nucleus
OmMADS70	Omeri_036980-RA	9	6	0	15	171	18637.3	4.97	52.33	80	-0.155	Nucleus
OmMADS71	Omeri_036985-RA	11	7	0	18	211	23383.9	10.53	58.99	72.7	-0.386	Nucleus
OmMADS72	Omeri_038770-RA	9	9	2	20	250	28750.8	9.01	49.25	79.2	-0.726	Nucleus
OmMADS73	Omeri_041383-RA	11	9	1	21	253	28408.4	9.39	39.13	85.26	-0.661	Nucleus
OlMADS1	Olon000861.t1	16	9	3	28	605	65671	4.58	75.53	77.67	-0.367	Nucleus
OlMADS2	Olon001358.t1	11	10	3	24	240	26370.3	10.04	40.74	79.67	-0.495	Nucleus
OlMADS3	Olon001360.t1	14	6	0	20	301	33341.3	9.15	66.46	73.99	-0.527	Nucleus
OlMADS4	Olon001632.t1	12	9	3	24	405	42318.4	4.47	37.81	66.17	-0.312	Nucleus
OlMADS5	Olon001633.t1	12	7	3	22	388	40377.5	4.5	39.59	65.31	-0.321	Nucleus
OlMADS6	Olon001634.t1	18	9	1	28	297	31793.1	9.79	66.96	59.23	-0.721	Nucleus
OlMADS7	Olon001638.t1	21	16	6	43	672	72367.8	5.19	45.84	63.41	-0.674	Nucleus
OlMADS8	Olon003415.t1	10	5	3	18	196	22531.8	8.24	46.08	84.59	-0.56	Nucleus
OlMADS9	Olon004464.t1	13	3	0	16	209	24157.6	7.07	46.9	87.7	-0.707	Nucleus
OlMADS10	Olon004508.t1	16	8	1	25	261	28967.7	8.72	50.17	76.09	-0.559	Nucleus
OlMADS11	Olon004641.t1	71	49	13	133	1306	143350	7.56	48.26	82.7	-0.324	Nucleus
OlMADS12	Olon004673.t1	16	3	1	20	295	31340	4.78	50.42	74.88	-0.463	Nucleus
OlMADS13	Olon004684.t1	17	13	9	39	425	45302	4.5	39.13	73.32	-0.422	Nucleus
OlMADS14	Olon004756.t1	16	4	2	22	164	18298.3	9.71	59.15	70.37	-0.852	Nucleus
OlMADS15	Olon005191.t1	14	5	1	20	208	22912.3	10.15	76.71	70.05	-0.356	Nucleus
OlMADS16	Olon005247.t1	19	7	1	27	277	31050.2	8.98	56.82	73.94	-0.744	Nucleus
OlMADS17	Olon005641.t1	9	7	4	20	280	30175	6.07	55.19	74.04	-0.253	Nucleus
OlMADS18	Olon005692.t1	10	8	1	19	257	28700.6	6.31	52.35	81.63	-0.408	Nucleus
OlMADS19	Olon007485.t1	15	9	3	27	240	27392	9.02	46	86.92	-0.716	Nucleus
OlMADS20	Olon008268.t1	9	2	3	14	250	28437.4	9.11	44.65	77.72	-0.646	Nucleus
OlMADS21	Olon008629.t1	18	7	1	26	227	25569	9.32	63.35	89.38	-0.597	Nucleus
OlMADS22	Olon008812.t1	22	5	2	29	229	25721.8	5.37	56.01	80.96	-0.672	Nucleus
OlMADS23	Olon009539.t1	16	11	2	29	308	34747.8	9.9	67.26	72.24	-0.901	Nucleus
OlMADS24	Olon009989.t1	24	5	3	32	246	27522	7.73	58.13	79.31	-0.724	Nucleus
OlMADS25	Olon010212.t1	16	4	1	21	257	29528.2	6.81	52.75	80.12	-0.791	Nucleus
OlMADS26	Olon010466.t1	10	5	1	16	166	18305.9	9.2	54.31	82.89	-0.396	Nucleus
OlMADS27	Olon011798.t1	7	5	1	13	157	17634.4	8.51	40.04	91.27	-0.427	Nucleus
OlMADS28	Olon011854.t1	12	4	0	16	224	24478.2	8.87	44.24	90.13	-0.267	Nucleus
OlMADS29	Olon012983.t1	19	4	0	23	246	28422.5	9.12	55.17	82.85	-0.77	Nucleus
OlMADS30	Olon012985.t1	7	5	2	14	236	26709.4	6.97	56.85	84.32	-0.583	Nucleus
OlMADS31	Olon014652.t1	34	12	3	49	328	35335.7	10.17	60.97	71.55	-0.56	Nucleus
OlMADS32	Olon014703.t1	9	3	0	12	173	19762.2	9.43	24.21	101.27	-0.168	Nucleus
OlMADS33	Olon014704.t1	14	6	1	21	209	23255.5	10.03	25.35	97.46	-0.239	Nucleus
OlMADS34	Olon014855.t1	14	6	1	21	209	23346.3	9.52	31.17	96.03	-0.21	Nucleus
OlMADS35	Olon015033.t1	3	0	0	3	70	7874.26	10.18	69.45	96.14	-0.157	Nucleus
OlMADS36	Olon015034.t1	11	5	0	16	251	28120.8	6.48	60.36	80.4	-0.749	Nucleus
OlMADS37	Olon015412.t1	6	5	2	13	202	23469.3	7.71	64.27	98.86	-0.368	Nucleus
OlMADS38	Olon015547.t1	13	11	3	27	240	27564.2	8.77	42.57	83.33	-0.784	Nucleus
OlMADS39	Olon016380.t1	13	4	2	19	248	28015.7	8.85	50.25	76.69	-0.702	Nucleus
OlMADS40	Olon016398.t1	12	4	2	18	249	28117.8	8.84	49.61	77.95	-0.689	Nucleus
OlMADS41	Olon016647.t1	11	6	2	19	270	31247.8	5.76	62.91	87.78	-0.557	Nucleus
OlMADS42	Olon017975.t1	12	7	2	21	205	22860.9	9.36	57.58	71.9	-0.74	Nucleus
OlMADS43	Olon018366.t1	14	2	3	19	189	20802.7	9	52.97	77.41	-0.508	Nucleus
OlMADS44	Olon019098.t1	9	4	0	13	210	24380.8	8.77	58.26	77.1	-0.83	Nucleus
OlMADS45	Olon020398.t1	12	7	1	20	217	24771.3	9.27	58.48	78.71	-0.738	Nucleus
OlMADS46	Olon020763.t1	8	1	2	11	122	14336.6	9.51	51.98	87.21	-0.389	Nucleus
OlMADS47	Olon020769.t1	15	4	1	20	225	25993.6	7.01	55.84	88.44	-0.586	Nucleus
OlMADS48	Olon021124.t1	19	7	1	27	223	24868.9	5.09	59.4	80.94	-0.649	Nucleus
OlMADS49	Olon021174.t1	29	13	2	44	360	39973.7	4.61	61.58	71.81	-0.49	Nucleus
OlMADS50	Olon021810.t1	17	4	3	24	238	27058	9.55	50.64	72.48	-0.512	Nucleus
OlMADS51	Olon021811.t1	5	1	1	7	66	7504.83	9.78	75.14	73.94	-0.415	Nucleus
OlMADS52	Olon021870.t1	15	7	0	22	228	26216.5	7.85	42.1	77.81	-0.823	Nucleus
OlMADS53	Olon022094.t1	3	3	0	6	145	16076.4	8.98	62.18	86.9	-0.241	Nucleus
OlMADS54	Olon022097.t1	10	4	0	14	204	22390.1	5.27	67	77.01	-0.475	Nucleus
OlMADS55	Olon022098.t1	10	4	0	14	199	21257.2	10.31	61.17	68.74	-0.504	Nucleus
OlMADS56	Olon022099.t1	4	3	0	7	157	17729.4	10.7	69.59	86.43	-0.382	Nucleus
OlMADS57	Olon022102.t1	17	6	1	24	266	29429.2	9.58	69.08	73.05	-0.507	Nucleus
OlMADS58	Olon022103.t1	10	4	0	14	199	21257.2	10.31	61.17	68.74	-0.504	Nucleus
OlMADS59	Olon023009.t1	16	9	0	25	233	26538.2	5.49	62.18	77.47	-0.491	Nucleus
OlMADS60	Olon023350.t1	6	8	5	19	249	28930	10.81	69.48	69.4	-0.969	Nucleus
OlMADS61	Olon023528.t1	20	2	1	23	267	30407.7	9.24	58.48	82.28	-0.736	Nucleus
OlMADS62	Olon023730.t1	24	8	1	33	362	40241.8	5.26	66.84	80.3	-0.433	Nucleus
OlMADS63	Olon025934.t1	22	7	1	30	249	28281.7	8.82	45.93	72.85	-0.955	Nucleus
OlMADS64	Olon026751.t1	7	5	2	14	208	23568.2	6.45	43.12	92.4	-0.342	Nucleus
OlMADS65	Olon027790.t1	7	6	0	13	184	20097.1	9.17	37.15	90.54	-0.347	Nucleus
OlMADS66	Olon028358.t1	9	1	1	11	230	25891.8	8.96	39.82	81.48	-0.416	Nucleus
OlMADS67	Olon028390.t1	16	8	0	24	220	25273.7	8.89	52.53	85.95	-0.738	Nucleus
OlMADS68	Olon028741.t1	17	11	5	33	369	39725.6	4.73	44.14	73.9	-0.297	Nucleus
OlMADS69	Olon029007.t1	11	9	3	23	289	33481.1	9.06	54.33	70.21	-0.822	Nucleus
OlMADS70	Olon029008.t1	14	5	0	19	183	20816.9	9.51	65.03	86.78	-0.5	Nucleus
OlMADS71	Olon029375.t1	19	3	0	22	236	26073.1	5.91	70.18	85.68	-0.192	Nucleus
OlMADS72	Olon029378.t1	11	6	0	17	207	22951.4	10.34	61.59	75.07	-0.342	Nucleus
OlMADS73	Olon030955.t1	10	9	2	21	249	28582.6	9.15	48.71	79.52	-0.701	Nucleus
OlMADS74	Olon032595.t1	11	4	0	15	194	20809.7	10.16	55.14	70.05	-0.493	Nucleus
OlMADS75	Olon033208.t1	11	8	1	20	218	24484	9.15	47.94	85.55	-0.606	Nucleus
OlMADS76	Olon034265.t1	8	4	0	12	176	19922.1	9.93	61.46	90.28	-0.461	Nucleus
OlMADS77	Olon034272.t1	8	4	0	12	176	19922.1	9.93	61.46	90.28	-0.461	Nucleus
OlMADS78	Olon035748.t1	23	7	4	34	385	42495.8	6.24	57.71	70.08	-0.585	Nucleus
OlMADS79	Olon036702.t1	15	5	4	24	374	41555.7	9.92	61.87	83.56	-0.494	Nucleus
OlMADS80	Olon037103.t1	4	2	1	7	194	21099.3	10.5	57.87	92.58	-0.237	Nucleus
OlMADS81	Olon037106.t1	6	6	0	12	219	23051	6.53	32.64	78.54	-0.295	Nucleus
OlMADS82	Olon037473.t1	15	7	0	22	249	28007	7.67	62.78	88.92	-0.451	Nucleus
OlMADS83	Olon037483.t1	43	21	1	65	667	72312.2	6.84	54.61	82.37	-0.339	Nucleus
OlMADS84	Olon038660.t1	7	6	0	13	184	20098	9.19	37.38	90	-0.359	Nucleus
OlMADS85	Olon039916.t1	11	8	2	21	216	24994.9	9.32	46.65	100.65	-0.298	Nucleus
OlMADS86	Olon039918.t1	16	3	3	22	223	24902.2	9.52	36.47	96.14	-0.198	Nucleus
OlMADS87	Olon040611.t1	19	10	2	31	258	28483.7	9.12	55.28	89.92	-0.312	Chloroplast Nucleus
ObMADS1	Obart_000756-RA	23	8	7	38	284	31124.1	9.12	46.01	74.3	-0.529	Nucleus
ObMADS2	Obart_000836-RA	18	9	3	30	604	65586.8	4.63	73.09	78.28	-0.354	Nucleus
ObMADS3	Obart_001395-RA	11	10	3	24	240	26233.1	9.89	39.7	77.29	-0.496	Nucleus
ObMADS4	Obart_001396-RA	13	6	0	19	306	33280.1	6.2	55.57	75	-0.41	Nucleus
ObMADS5	Obart_001697-RA	13	9	5	27	406	42359.5	4.6	37.55	71.28	-0.26	Nucleus
ObMADS6	Obart_001698-RA	13	6	3	22	407	42668.1	4.61	40.83	67.76	-0.336	Nucleus
ObMADS7	Obart_001699-RA	21	16	6	43	425	44646.4	5.37	42.9	61.65	-0.552	Nucleus
ObMADS8	Obart_003478-RA	10	5	3	18	196	22531.8	8.24	46.08	84.59	-0.56	Nucleus
ObMADS9	Obart_004607-RA	13	3	0	16	209	24157.6	7.07	46.9	87.7	-0.707	Nucleus
ObMADS10	Obart_004633-RB	17	8	1	26	265	29348.1	8.4	51.28	75.28	-0.576	Nucleus
ObMADS11	Obart_004773-RA	11	14	5	30	479	52432.8	6.59	52.23	76.05	-0.308	Nucleus
ObMADS12	Obart_004822-RA	10	3	2	15	209	21567.2	5.42	41.13	74.45	-0.344	Nucleus
ObMADS13	Obart_004835-RA	17	11	10	38	477	50961.3	4.49	43.25	68.99	-0.434	Nucleus
ObMADS14	Obart_004909-RA	4	0	0	4	65	7478.8	10.92	73.53	91.69	-0.194	Nucleus
ObMADS15	Obart_005294-RA	14	4	1	19	208	22916.3	10.15	77.12	68.65	-0.361	Nucleus
ObMADS16	Obart_005507-RA	6	6	0	12	116	13279.6	10.51	60.36	84.91	-0.395	Nucleus
ObMADS17	Obart_005995-RA	23	6	3	32	250	27969.6	7.73	57.51	78.44	-0.709	Nucleus
ObMADS18	Obart_006231-RA	16	4	1	21	257	29528.2	6.81	52.75	80.12	-0.791	Nucleus
ObMADS19	Obart_007922-RA	7	7	1	15	190	21566.1	9.51	42.56	96.47	-0.358	Nucleus
ObMADS20	Obart_007984-RA	12	4	1	17	249	27462.7	9.16	48.57	94.38	-0.271	Nucleus
ObMADS21	Obart_009116-RB	20	4	0	24	253	29196.4	9.12	56.62	82.09	-0.763	Nucleus
ObMADS22	Obart_009117-RA	7	5	2	14	244	27515.2	7.73	57.82	83.16	-0.608	Nucleus
ObMADS23	Obart_009980-RA	28	9	4	41	483	53574.6	8.18	53.27	77.41	-0.648	Nucleus
ObMADS24	Obart_010530-RA	7	4	4	15	258	27660.3	5.76	50.92	81.12	-0.072	Nucleus
ObMADS25	Obart_010586-RA	10	8	1	19	260	28993.9	6.37	51.39	81.85	-0.393	Nucleus
ObMADS26	Obart_012557-RB	16	8	3	27	240	27422.1	9.02	46.36	86.92	-0.705	Nucleus
ObMADS27	Obart_013269-RA	9	2	3	14	250	28437.4	9.11	44.65	77.72	-0.646	Nucleus
ObMADS28	Obart_013643-RB	19	6	1	26	237	26775.4	8.96	64.79	88.48	-0.633	Nucleus
ObMADS29	Obart_013871-RA	22	5	2	29	229	25720.8	5.48	56.01	80.96	-0.672	Nucleus
ObMADS30	Obart_015309-RB	15	7	0	22	227	26069.5	8.79	58.51	82.86	-0.758	Nucleus
ObMADS31	Obart_015310-RA	15	3	3	21	223	24886.2	9.52	34.12	96.59	-0.186	Nucleus
ObMADS32	Obart_015364-RA	32	14	1	47	570	64530.8	9.59	28.76	101.39	-0.183	Nucleus
ObMADS33	Obart_015536-RA	11	7	1	19	209	23724.6	9.66	32.6	90	-0.344	Nucleus
ObMADS34	Obart_015715-RA	6	1	0	7	91	9880.41	9.2	60.4	86.92	-0.082	Nucleus
ObMADS35	Obart_015717-RA	2	0	0	2	73	8218.59	9.49	57.35	97.53	-0.11	Nucleus
ObMADS36	Obart_016083-RA	6	4	2	12	202	23478.3	6.85	64.23	96.44	-0.359	Nucleus
ObMADS37	Obart_016086-RA	7	4	1	12	180	20885.2	8.42	64.77	97.44	-0.411	Nucleus
ObMADS38	Obart_016089-RA	7	4	1	12	180	20885.2	8.42	64.77	97.44	-0.411	Nucleus
ObMADS39	Obart_016223-RB	13	11	3	27	240	27605.3	8.77	42.08	82.54	-0.78	Nucleus
ObMADS40	Obart_017072-RB	12	4	2	18	256	28973.9	9.16	51.23	75.43	-0.745	Nucleus
ObMADS41	Obart_017322-RC	11	6	2	19	273	31635.3	5.76	63.89	90.37	-0.514	Nucleus
ObMADS42	Obart_018698-RA	19	6	4	29	240	27253.6	5.24	58.93	77.67	-0.498	Nucleus
ObMADS43	Obart_018700-RA	6	2	0	8	121	12971.8	8.86	61.79	76.53	-0.267	Nucleus
ObMADS44	Obart_019174-RA	12	4	3	19	218	24112.5	8.68	58.55	78.35	-0.521	Nucleus
ObMADS45	Obart_019900-RB	9	4	0	13	212	24593.1	8.77	56.89	79.58	-0.785	Nucleus
ObMADS46	Obart_021647-RA	14	4	1	19	225	26099.7	7.61	57.79	86.27	-0.655	Nucleus
ObMADS47	Obart_022022-RA	7	2	0	9	61	6872.98	10.86	78.15	83.28	-0.303	Nucleus
ObMADS48	Obart_022069-RA	29	10	1	40	342	38110.8	4.93	60.99	71.87	-0.488	Nucleus
ObMADS49	Obart_022960-RA	5	4	0	9	61	6870.95	10.65	53.7	84.59	-0.282	Nucleus
ObMADS50	Obart_023039-RA	15	4	3	22	238	27099.2	9.46	51.31	71.68	-0.489	Nucleus
ObMADS51	Obart_023075-RA	11	4	0	15	151	16504.7	10.14	71.9	73.11	-0.565	Nucleus
ObMADS52	Obart_023079-RA	9	4	0	13	210	22810.4	5.06	62.97	75.76	-0.469	Nucleus
ObMADS53	Obart_023080-RA	10	4	0	14	199	21257.2	10.31	61.17	68.74	-0.504	Nucleus
ObMADS54	Obart_023973-RA	10	5	0	15	184	21147.3	6.53	74.37	82.17	-0.532	Nucleus
ObMADS55	Obart_024306-RA	6	8	3	17	190	20977.7	6.92	39.99	74.53	-0.488	Nucleus
ObMADS56	Obart_024519-RA	20	7	1	28	293	33421.3	9.22	61.99	81.95	-0.667	Nucleus
ObMADS57	Obart_024711-RA	28	14	3	45	482	53326.3	5.24	59.13	79.29	-0.415	Nucleus
ObMADS58	Obart_026965-RB	23	10	1	34	268	30361.2	8.91	48.11	73.51	-0.877	Nucleus
ObMADS59	Obart_027763-RA	7	5	2	14	208	23574.2	6.45	44.21	91.49	-0.337	Nucleus
ObMADS60	Obart_028810-RA	7	6	0	13	184	20198.2	9.19	36.66	90	-0.381	Nucleus
ObMADS61	Obart_029445-RA	9	1	1	11	224	25096.7	6.85	30.86	81.92	-0.419	Nucleus
ObMADS62	Obart_029473-RC	12	5	0	17	168	18906.2	6.6	43.85	77.2	-0.686	Nucleus
ObMADS63	Obart_029890-RA	18	11	4	33	367	39593.4	4.73	45.71	75.1	-0.287	Nucleus
ObMADS64	Obart_030174-RB	6	5	1	12	199	22883.1	8.27	49.86	82.31	-0.673	Nucleus
ObMADS65	Obart_030175-RA	15	5	0	20	186	21042.3	9.62	66.34	93.76	-0.369	Nucleus
ObMADS66	Obart_031435-RA	6	4	0	10	184	20951.4	9.9	63.7	103.26	-0.376	Nucleus
ObMADS67	Obart_033046-RB	20	7	4	31	339	37102.8	6.45	54.05	68.61	-0.478	Nucleus
ObMADS68	Obart_034012-RA	5	6	1	12	202	23213.9	9.25	52.13	87.82	-0.492	Nucleus
ObMADS69	Obart_034013-RC	5	4	4	13	275	30858.2	9.2	50.5	88.15	-0.467	Nucleus
ObMADS70	Obart_034450-RA	6	4	0	10	197	21507.8	10.66	56.23	90.66	-0.249	Nucleus
ObMADS71	Obart_034454-RA	4	5	0	9	174	18928.5	9.25	38.63	81.38	-0.447	Nucleus
ObMADS72	Obart_034897-RB	13	6	0	19	257	28806.1	8.6	57.76	93.77	-0.427	Nucleus
ObMADS73	Obart_035842-RA	11	4	0	15	185	20165.1	5.11	58.74	75.03	-0.23	Nucleus
ObMADS74	Obart_035849-RA	11	5	0	16	209	23166.6	10.34	60.69	74.35	-0.359	Nucleus
ObMADS75	Obart_037612-RA	9	9	2	20	248	28483.5	9.02	49.68	79.84	-0.698	Nucleus
ObMADS76	Obart_040143-RB	9	7	1	17	253	28408.4	9.39	37.6	85.26	-0.661	Nucleus
OuMADS66	Oglum_000846-RA	25	8	7	40	289	31797.8	9.11	47.61	74.01	-0.527	Nucleus
OuMADS74	Oglum_000926-RA	18	9	3	30	604	65557.8	4.69	73.8	78.44	-0.358	Nucleus
OuMADS49	Oglum_001496-RA	11	9	3	23	240	26257.2	10.19	43.8	77.29	-0.502	Nucleus
OuMADS61	Oglum_001497-RA	13	6	0	19	306	33298.1	6.2	54.7	73.73	-0.419	Nucleus
OuMADS77	Oglum_001797-RA	11	8	5	24	406	42527.8	4.6	39.56	71.28	-0.268	Nucleus
OuMADS76	Oglum_001798-RA	12	7	3	22	407	42611.2	4.64	41.14	69.43	-0.31	Nucleus
OuMADS39	Oglum_001799-RA	16	11	5	32	386	40914.5	5.46	37.74	64.35	-0.561	Nucleus
OuMADS34	Oglum_003724-RA	10	5	3	18	196	22531.8	8.24	46.08	84.59	-0.56	Nucleus
OuMADS54	Oglum_004852-RA	13	3	0	16	209	24157.6	7.07	46.9	87.7	-0.707	Nucleus
OuMADS28	Oglum_004875-RA	17	8	1	26	266	29433.2	8.4	51.77	75.75	-0.559	Nucleus
OuMADS72	Oglum_005011-RA	11	14	5	30	482	52709.2	6.59	54.41	76.99	-0.297	Nucleus
OuMADS78	Oglum_005064-RA	13	4	2	19	277	29361.7	4.71	46.57	76.21	-0.407	Nucleus
OuMADS50	Oglum_005076-RA	18	14	10	42	477	50850.1	4.49	43.5	67.38	-0.46	Nucleus
OuMADS19	Oglum_005147-RA	4	0	0	4	65	7478.8	10.92	73.53	91.69	-0.194	Nucleus
OuMADS25	Oglum_005565-RA	14	6	1	21	214	23492.9	10.15	75.24	67.2	-0.359	Nucleus
OuMADS46	Oglum_005784-RA	6	6	0	12	116	13279.6	10.51	60.36	84.91	-0.395	Nucleus
OuMADS27	Oglum_006280-RA	24	6	3	33	250	27891.5	7.73	59.35	80	-0.713	Nucleus
OuMADS1	Oglum_006544-RA	16	4	1	21	257	29528.2	6.81	52.75	80.12	-0.791	Nucleus
OuMADS14	Oglum_008288-RA	6	6	1	13	170	19175.3	9.4	38.35	97.53	-0.346	Nucleus
OuMADS18	Oglum_008346-RA	11	5	1	17	249	27460.8	9.3	46.14	93.98	-0.261	Nucleus
OuMADS13	Oglum_009515-RB	19	4	0	23	253	29212.4	9.06	54.8	82.09	-0.75	Nucleus
OuMADS29	Oglum_009517-RA	7	5	2	14	239	26880.5	6.97	57.81	83.26	-0.581	Nucleus
OuMADS65	Oglum_010386-RA	7	4	0	11	103	11077.6	10.82	69.66	73.01	-0.319	Nucleus
OuMADS21	Oglum_010892-RA	9	6	4	19	295	31652.8	6.6	52.68	73.63	-0.233	Nucleus
OuMADS63	Oglum_010961-RA	10	8	1	19	260	28993.9	6.37	51.39	81.85	-0.393	Nucleus
OuMADS38	Oglum_012884-RA	15	9	3	27	235	26807.3	8.82	45.21	85.45	-0.722	Nucleus
OuMADS44	Oglum_013616-RA	9	2	3	14	250	28437.4	9.11	44.65	77.72	-0.646	Nucleus
OuMADS64	Oglum_013977-RB	18	6	1	25	229	25720.1	9.17	63.48	83.93	-0.627	Nucleus
OuMADS45	Oglum_014195-RA	21	5	1	27	229	25649.7	5.48	54.14	80.96	-0.658	Nucleus
OuMADS60	Oglum_015639-RA	19	7	0	26	227	26092.5	8.63	57.27	82.86	-0.782	Nucleus
OuMADS6	Oglum_015678-RA	13	6	0	19	209	23299.1	9.34	24.77	94.64	-0.243	Nucleus
OuMADS4	Oglum_015679-RA	13	6	2	21	209	23684.6	9.78	33.39	91.87	-0.369	Nucleus
OuMADS3	Oglum_015883-RA	11	7	1	19	209	23657.5	9.49	32.91	91.87	-0.332	Nucleus
OuMADS73	Oglum_016022-RA	3	1	0	4	70	7905.23	9.74	68.37	96.14	-0.156	Nucleus
OuMADS75	Oglum_016024-RA	2	0	0	2	73	8217.65	10.06	51.72	97.53	-0.115	Nucleus
OuMADS59	Oglum_016392-RA	5	2	1	8	181	20920.5	8.77	62.97	107.13	-0.302	Nucleus
OuMADS69	Oglum_016395-RA	8	4	2	14	202	23286	7.7	58.73	96.49	-0.38	Nucleus
OuMADS26	Oglum_016535-RC	17	13	4	34	270	30776.8	9.3	42.86	77.33	-0.82	Nucleus
OuMADS17	Oglum_017408-RA	11	3	2	16	254	28802.6	8.97	53.39	74.88	-0.765	Nucleus
OuMADS52	Oglum_017671-RA	43	26	5	74	733	83263.2	9.33	62.46	80.38	-0.486	Nucleus
OuMADS20	Oglum_019061-RA	19	8	4	31	252	28678.3	5.61	60.88	75.91	-0.535	Nucleus
OuMADS33	Oglum_019062-RA	15	9	4	28	304	34180.5	8.95	62.58	72.2	-0.708	Nucleus
OuMADS67	Oglum_019565-RA	11	3	3	17	218	24108.5	8.68	58.85	80.6	-0.488	Nucleus
OuMADS48	Oglum_020327-RA	9	4	0	13	212	24607.2	8.77	56.89	80.05	-0.787	Nucleus
OuMADS8	Oglum_021710-RA	18	16	1	35	375	39730	5.73	48.18	62.05	-0.665	Nucleus
OuMADS9	Oglum_022129-RA	15	4	1	20	225	26095.7	7.01	56.35	88	-0.619	Nucleus
OuMADS51	Oglum_022528-RA	7	2	0	9	61	6872.98	10.86	78.15	83.28	-0.303	Nucleus
OuMADS57	Oglum_022574-RA	28	12	2	42	360	40039.9	4.65	60.97	73.17	-0.461	Nucleus
OuMADS47	Oglum_023459-RA	8	5	1	14	77	8595.81	9.83	49.84	85.97	-0.277	Nucleus
OuMADS68	Oglum_023575-RA	15	6	2	23	238	26964.1	9.62	52.24	72.48	-0.462	Nucleus
OuMADS43	Oglum_023614-RA	4	3	0	7	157	17729.4	10.7	69.59	86.43	-0.382	Nucleus
OuMADS32	Oglum_023619-RA	11	3	0	14	207	22526.1	4.98	70.83	76.91	-0.442	Nucleus
OuMADS16	Oglum_023622-RA	10	4	0	14	199	21271.2	10.31	61.17	69.25	-0.503	Nucleus
OuMADS7	Oglum_024586-RA	16	8	0	24	233	26736.2	5.15	64.61	73.78	-0.564	Nucleus
OuMADS37	Oglum_024938-RA	5	8	3	16	180	19824.3	6.53	40.62	67.28	-0.551	Nucleus
OuMADS15	Oglum_025146-RA	20	7	1	28	297	33721.6	9.22	61.29	81.85	-0.643	Nucleus
OuMADS10	Oglum_025306-RA	21	8	1	30	358	39715	4.95	70.77	80.92	-0.461	Nucleus
OuMADS55	Oglum_027581-RC	19	10	1	30	278	31668.7	8.75	42.69	76.44	-0.83	Nucleus
OuMADS40	Oglum_028368-RB	11	5	1	17	234	26534.8	6.91	44.04	96.32	-0.241	Nucleus
OuMADS31	Oglum_029394-RA	7	6	0	13	184	20099	9.01	38.2	90	-0.359	Nucleus
OuMADS70	Oglum_030094-RA	8	2	2	12	235	26302.3	8.56	35.04	83.06	-0.416	Nucleus
OuMADS35	Oglum_030125-RA	9	4	0	13	105	11908.6	9.41	50.26	74.29	-0.571	Nucleus
OuMADS41	Oglum_030527-RC	19	11	5	35	367	39653.5	4.73	46.05	75.37	-0.299	Nucleus
OuMADS58	Oglum_030807-RA	11	7	1	19	273	31465.2	9.05	47.02	78.57	-0.675	Nucleus
OuMADS23	Oglum_030811-RA	12	5	3	20	283	32799.9	9.33	48.44	81.27	-0.684	Nucleus
OuMADS22	Oglum_030812-RA	7	3	0	10	111	12763.7	9.69	64.47	100.09	-0.219	Nucleus
OuMADS71	Oglum_032001-RA	16	4	1	21	285	31329.3	9.27	61.92	87.61	-0.095	Nucleus
OuMADS62	Oglum_033615-RA	18	6	4	28	301	32932.9	6.45	56.43	65.65	-0.595	Nucleus
OuMADS11	Oglum_034636-RA	6	6	1	13	202	23232.9	9.39	52.64	87.82	-0.498	Nucleus
OuMADS24	Oglum_034638-RA	5	4	4	13	275	30858.2	9.2	50.5	88.15	-0.467	Nucleus
OuMADS12	Oglum_035091-RA	6	2	0	8	194	21212.4	10.67	59.77	89.07	-0.277	Nucleus
OuMADS2	Oglum_035096-RA	4	5	0	9	174	18855.5	8.92	38.63	80.8	-0.432	Nucleus
OuMADS53	Oglum_035523-RA	11	4	0	15	236	27336.6	9.3	59.87	100	-0.544	Nucleus
OuMADS5	Oglum_036487-RA	11	5	0	16	185	20163.1	5.11	57.69	79.24	-0.191	Nucleus
OuMADS30	Oglum_036494-RA	11	5	0	16	210	23205.7	10.06	61.09	75.86	-0.315	Nucleus
OuMADS36	Oglum_038201-RA	10	8	2	20	229	26637.3	9.12	46.66	83.06	-0.822	Nucleus
OuMADS42	Oglum_039996-RA	9	2	0	11	184	19620.3	9.88	49.94	72.28	-0.374	Nucleus
OuMADS56	Oglum_040739-RA	8	8	1	17	225	25432.2	9.24	39.68	89.38	-0.608	Nucleus
OgMADS1	Oglab_000754-RB	23	8	7	38	289	31799.9	9.11	46.28	75.02	-0.507	Nucleus
OgMADS2	Oglab_000834-RA	18	9	3	30	604	65586.8	4.63	73.09	78.28	-0.354	Nucleus
OgMADS3	Oglab_001392-RA	11	10	3	24	240	26233.1	9.89	39.7	77.29	-0.496	Nucleus
OgMADS4	Oglab_001393-RA	13	6	0	19	306	33280.1	6.2	55.57	75	-0.41	Nucleus
OgMADS5	Oglab_001668-RA	12	9	5	26	406	42388.6	4.6	39.44	71.28	-0.265	Nucleus
OgMADS6	Oglab_001669-RA	13	6	3	22	407	42668.1	4.61	40.83	67.76	-0.336	Nucleus
OgMADS7	Oglab_001670-RA	22	17	5	44	424	44633.4	5.37	42.8	61.77	-0.558	Nucleus
OgMADS8	Oglab_003422-RA	10	5	3	18	196	22531.8	8.24	46.08	84.59	-0.56	Nucleus
OgMADS9	Oglab_004570-RA	13	3	0	16	209	24157.6	7.07	46.9	87.7	-0.707	Nucleus
OgMADS10	Oglab_004593-RB	17	8	1	26	265	29362.1	8.4	51.92	75.66	-0.568	Nucleus
OgMADS11	Oglab_004731-RA	11	14	5	30	479	52432.8	6.59	52.23	76.05	-0.308	Nucleus
OgMADS12	Oglab_004783-RA	10	3	2	15	209	21567.2	5.42	41.13	74.45	-0.344	Nucleus
OgMADS13	Oglab_004796-RA	17	11	10	38	477	50961.3	4.49	43.25	68.99	-0.434	Nucleus
OgMADS14	Oglab_004871-RA	4	0	0	4	65	7478.8	10.92	73.53	91.69	-0.194	Nucleus
OgMADS15	Oglab_005261-RA	14	4	1	19	208	22916.3	10.15	77.12	68.65	-0.361	Nucleus
OgMADS16	Oglab_005488-RA	6	6	0	12	116	13279.6	10.51	60.36	84.91	-0.395	Nucleus
OgMADS17	Oglab_005985-RB	23	6	3	32	250	27969.6	7.73	57.51	78.44	-0.709	Nucleus
OgMADS18	Oglab_006219-RA	16	4	1	21	257	29528.2	6.81	52.75	80.12	-0.791	Nucleus
OgMADS19	Oglab_007914-RA	7	6	1	14	157	17664.4	8.51	39.08	90.64	-0.443	Nucleus
OgMADS20	Oglab_007977-RA	12	4	1	17	249	27462.7	9.16	48.57	94.38	-0.271	Nucleus
OgMADS21	Oglab_009113-RB	20	4	0	24	253	29196.4	9.12	56.62	82.09	-0.763	Nucleus
OgMADS22	Oglab_009114-RA	6	5	2	13	244	27456.2	7.02	58.6	83.16	-0.596	Nucleus
OgMADS23	Oglab_009977-RA	29	9	4	42	483	53575.6	7.92	53.27	77.41	-0.648	Nucleus
OgMADS24	Oglab_010516-RA	7	4	4	15	258	27660.3	5.76	50.92	81.12	-0.072	Nucleus
OgMADS25	Oglab_010569-RA	10	8	1	19	260	28993.9	6.37	51.39	81.85	-0.393	Nucleus
OgMADS26	Oglab_012520-RA	16	8	3	27	240	27422.1	9.02	46.36	86.92	-0.705	Nucleus
OgMADS27	Oglab_013232-RA	9	2	3	14	250	28437.4	9.11	44.65	77.72	-0.646	Nucleus
OgMADS28	Oglab_013605-RB	19	6	1	26	237	26775.4	8.96	64.79	88.48	-0.633	Nucleus
OgMADS29	Oglab_013834-RA	22	5	2	29	229	25720.8	5.48	56.01	80.96	-0.672	Nucleus
OgMADS30	Oglab_015265-RB	15	7	0	22	227	26069.5	8.79	58.51	82.86	-0.758	Nucleus
OgMADS31	Oglab_015266-RA	14	2	4	20	223	24958.2	9.43	34.31	96.59	-0.2	Nucleus
OgMADS32	Oglab_015318-RA	25	12	1	38	538	61157.2	9.7	26.16	104.33	-0.185	Nucleus
OgMADS33	Oglab_015477-RA	11	7	1	19	209	23690.6	9.66	32.6	91.87	-0.34	Nucleus
OgMADS34	Oglab_015658-RA	6	1	0	7	91	9880.41	9.2	60.4	86.92	-0.082	Nucleus
OgMADS35	Oglab_015660-RA	2	0	0	2	73	8218.59	9.49	57.35	97.53	-0.11	Nucleus
OgMADS36	Oglab_016060-RA	6	4	2	12	202	23478.3	6.85	64.23	96.44	-0.359	Nucleus
OgMADS37	Oglab_016063-RA	7	4	1	12	180	20885.2	8.42	64.77	97.44	-0.411	Nucleus
OgMADS38	Oglab_016198-RB	13	11	3	27	240	27605.3	8.77	42.08	82.54	-0.78	Nucleus
OgMADS39	Oglab_017055-RA	11	3	2	16	254	28826.6	8.97	52.98	73.35	-0.793	Nucleus
OgMADS40	Oglab_017309-RC	11	6	2	19	274	31763.5	5.76	64.39	90.04	-0.525	Nucleus
OgMADS41	Oglab_018004-RB	7	8	2	17	172	19466.3	10.22	63.75	76.05	-0.69	Nucleus
OgMADS42	Oglab_018431-RA	14	4	1	19	225	26099.7	7.61	57.79	86.27	-0.655	Nucleus
OgMADS43	Oglab_018797-RB	19	7	1	27	224	24959	5.02	60.63	82.32	-0.631	Nucleus
OgMADS44	Oglab_018846-RC	34	12	2	48	413	46007.8	5.18	60.25	69.93	-0.574	Nucleus
OgMADS45	Oglab_019740-RA	5	4	0	9	61	6870.95	10.65	53.7	84.59	-0.282	Nucleus
OgMADS46	Oglab_019820-RA	15	4	3	22	238	27127.2	9.46	51.31	72.48	-0.479	Nucleus
OgMADS47	Oglab_019861-RA	9	4	0	13	210	22810.4	5.06	62.97	75.76	-0.469	Nucleus
OgMADS48	Oglab_019862-RA	10	4	0	14	199	21257.2	10.31	61.17	68.74	-0.504	Nucleus
OgMADS49	Oglab_020755-RA	10	5	0	15	184	21147.3	6.53	74.37	82.17	-0.532	Nucleus
OgMADS50	Oglab_021081-RA	6	8	3	17	190	20977.7	6.92	39.99	74.53	-0.488	Nucleus
OgMADS51	Oglab_021968-RA	18	7	3	28	241	27210.7	5.14	59.16	79.34	-0.434	Nucleus
OgMADS52	Oglab_021971-RA	15	2	2	19	209	22935.3	8.6	61.61	85.36	-0.333	Nucleus
OgMADS53	Oglab_022433-RA	12	4	3	19	218	24112.5	8.68	58.55	78.35	-0.521	Nucleus
OgMADS54	Oglab_023157-RB	9	4	0	13	212	24662.2	8.98	57.4	79.58	-0.802	Nucleus
OgMADS55	Oglab_024505-RA	20	7	1	28	293	33421.3	9.22	61.99	81.95	-0.667	Nucleus
OgMADS56	Oglab_024688-RA	28	14	3	45	482	53359.3	5.13	59.6	79.29	-0.418	Nucleus
OgMADS57	Oglab_026973-RB	19	11	1	31	286	32529.8	9.3	41.71	76.36	-0.84	Nucleus
OgMADS58	Oglab_028576-RA	6	4	0	10	184	20951.4	9.9	63.7	103.26	-0.376	Nucleus
OgMADS59	Oglab_030185-RB	20	7	4	31	339	37130.8	6.63	54.05	68.61	-0.481	Nucleus
OgMADS60	Oglab_031186-RA	6	6	1	13	202	23232.9	9.39	52.64	87.82	-0.498	Nucleus
OgMADS61	Oglab_031187-RC	6	4	4	14	275	30844.2	9.2	50.19	88.15	-0.467	Nucleus
OgMADS62	Oglab_031627-RA	9	9	0	18	364	39487.3	9.77	45.98	92.25	-0.229	Nucleus
OgMADS63	Oglab_031629-RA	4	5	0	9	174	18869.5	8.92	38.63	81.38	-0.43	Nucleus
OgMADS64	Oglab_032046-RA	13	6	0	19	257	28806.1	8.6	57.76	93.77	-0.427	Nucleus
OgMADS65	Oglab_032992-RA	11	4	0	15	185	20165.1	5.11	58.74	75.03	-0.23	Nucleus
OgMADS66	Oglab_032998-RA	11	5	0	16	209	23166.6	10.34	60.69	74.35	-0.359	Nucleus
OgMADS67	Oglab_034825-RB	9	9	2	20	248	28483.5	9.02	49.68	79.84	-0.698	Nucleus
OgMADS68	Oglab_037426-RC	9	7	1	17	253	28408.4	9.39	37.6	85.26	-0.661	Nucleus
OgMADS69	Oglab_037940-R1	7	5	2	14	208	23574.2	6.45	44.21	91.49	-0.337	Nucleus
OgMADS70	Oglab_039588-R1	9	1	1	11	224	25124.8	7.67	31.26	81.92	-0.424	Nucleus
OgMADS71	Oglab_039616-R1	8	4	0	12	105	11935.6	9.41	45.82	74.29	-0.597	Nucleus
OgMADS72	Oglab_039996-R1	18	11	4	33	367	39593.4	4.73	45.71	75.1	-0.287	Nucleus
OgMADS73	Oglab_040275-R2	10	6	2	18	266	30711.1	9.03	48.36	78.42	-0.721	Nucleus
OgMADS74	Oglab_040276-R1	14	5	0	19	177	20073	9.71	68.6	86.44	-0.523	Nucleus
OnMADS1	Oniv_000827-RA	23	8	7	38	284	31153.1	8.99	47.86	73.94	-0.519	Nucleus
OnMADS2	Oniv_000914-RA	18	9	3	30	604	65560.7	4.64	74.51	77.96	-0.366	Nucleus
OnMADS3	Oniv_001522-RA	10	11	3	24	240	26383.3	9.96	39.48	78.08	-0.512	Nucleus
OnMADS4	Oniv_001523-RA	12	6	0	18	306	33296.1	6.2	54.51	74.38	-0.412	Nucleus
OnMADS5	Oniv_001816-RA	12	8	5	25	406	42586.8	4.57	39.7	72	-0.264	Nucleus
OnMADS6	Oniv_001817-RA	13	8	3	24	407	42727.3	4.68	41.22	66.81	-0.341	Nucleus
OnMADS7	Oniv_001818-RA	20	13	6	39	392	40648.9	5.14	41.02	62.83	-0.478	Nucleus
OnMADS8	Oniv_003648-RA	10	5	3	18	196	22531.8	8.24	46.08	84.59	-0.56	Nucleus
OnMADS9	Oniv_004805-RA	13	3	0	16	209	24157.6	7.07	46.9	87.7	-0.707	Nucleus
OnMADS10	Oniv_004826-RA	17	7	1	25	265	29419.2	8.4	52.84	75.28	-0.588	Nucleus
OnMADS11	Oniv_004969-RA	14	18	6	38	536	58551.9	7.62	55.65	77.61	-0.272	Nucleus
OnMADS12	Oniv_005021-RA	12	4	2	18	277	29330.7	4.71	46.54	76.93	-0.382	Nucleus
OnMADS13	Oniv_005035-RA	16	17	10	43	479	51085.4	4.51	43.96	66.89	-0.448	Nucleus
OnMADS14	Oniv_005105-RA	4	0	0	4	65	7478.8	10.92	73.53	91.69	-0.194	Nucleus
OnMADS15	Oniv_005515-RA	14	4	1	19	208	22888.3	10	76.22	68.65	-0.356	Nucleus
OnMADS16	Oniv_005732-RA	3	3	0	6	82	9581.15	10.2	43.89	86.71	-0.498	Nucleus
OnMADS17	Oniv_006224-RA	24	6	3	33	250	27909.5	7.73	58.28	78.44	-0.723	Nucleus
OnMADS18	Oniv_006462-RA	16	4	1	21	257	29528.2	6.81	52.75	80.12	-0.791	Nucleus
OnMADS19	Oniv_008199-RA	7	3	1	11	137	15582	8.51	43.99	79.71	-0.585	Nucleus
OnMADS20	Oniv_008259-RA	10	5	1	16	249	27541.9	9.41	52.44	93.21	-0.29	Nucleus
OnMADS21	Oniv_009441-RA	19	4	0	23	253	29212.4	9.06	54.8	82.09	-0.75	Nucleus
OnMADS22	Oniv_009442-RA	7	5	2	14	244	27501.2	7.73	56.48	83.16	-0.608	Nucleus
OnMADS23	Oniv_010341-RA	29	9	4	42	482	53478.5	8.18	52.86	76.97	-0.647	Nucleus
OnMADS24	Oniv_010865-RA	9	6	3	18	285	30610.6	6.27	53.62	76.88	-0.208	Nucleus
OnMADS25	Oniv_010921-RA	10	8	1	19	260	28993.9	6.37	51.39	81.85	-0.393	Nucleus
OnMADS26	Oniv_012899-RA	16	8	3	27	240	27392.1	9.02	46.36	87.33	-0.695	Nucleus
OnMADS27	Oniv_013645-RA	9	2	3	14	250	28419.3	9.11	42.89	79.28	-0.639	Nucleus
OnMADS28	Oniv_014008-RC	24	9	2	35	335	37663.9	9.95	60.26	81.25	-0.644	Nucleus
OnMADS29	Oniv_014227-RA	22	5	2	29	229	25721.8	5.37	56.01	80.96	-0.672	Nucleus
OnMADS30	Oniv_015637-RA	18	7	0	25	227	26111.6	8.86	56.22	82.86	-0.791	Nucleus
OnMADS31	Oniv_015684-RA	27	9	0	36	391	44184.5	9.52	26.83	102.61	-0.173	Nucleus
OnMADS32	Oniv_015689-RA	10	6	1	17	209	23363.4	9.87	26.19	99.81	-0.257	Nucleus
OnMADS33	Oniv_016024-RA	3	1	0	4	70	7905.23	9.74	68.37	96.14	-0.156	Nucleus
OnMADS34	Oniv_016026-RA	2	0	0	2	73	8218.59	9.49	57.35	97.53	-0.11	Nucleus
OnMADS35	Oniv_016424-RA	1	0	1	2	61	6923.3	10.14	37.92	99.02	-0.113	Nucleus
OnMADS36	Oniv_016427-RA	7	4	2	13	204	23545.3	7.7	59.9	95.54	-0.388	Nucleus
OnMADS37	Oniv_016567-RB	13	11	3	27	240	27605.3	8.77	42.08	82.54	-0.78	Nucleus
OnMADS38	Oniv_017437-RA	11	3	2	16	254	28802.6	8.97	53.39	74.88	-0.765	Nucleus
OnMADS39	Oniv_018837-RA	15	4	1	20	225	25993.6	7.01	55.84	88.44	-0.586	Nucleus
OnMADS40	Oniv_019282-RA	20	7	1	28	224	24932	5.02	60.63	82.32	-0.619	Nucleus
OnMADS41	Oniv_019331-RA	27	12	2	41	360	40102.9	4.66	62.27	73.17	-0.48	Nucleus
OnMADS42	Oniv_020247-RA	5	5	1	11	77	8611.87	9.66	46.97	85.97	-0.234	Nucleus
OnMADS43	Oniv_020329-RA	15	6	3	24	238	27013	9.53	51.47	70.84	-0.498	Nucleus
OnMADS44	Oniv_020359-RA	4	4	0	8	141	15538.8	9.83	46.54	92.13	-0.313	Nucleus
OnMADS45	Oniv_020363-RA	6	3	0	9	163	17442.5	5.3	53.38	78.47	-0.359	Nucleus
OnMADS46	Oniv_020366-RA	10	4	0	14	190	20346	10.39	64.94	71.53	-0.422	Nucleus
OnMADS47	Oniv_021377-RA	17	9	0	26	241	27214	5.53	72.12	73.28	-0.522	Nucleus
OnMADS48	Oniv_021717-RA	6	9	3	18	185	20636.3	6.43	40.68	75.46	-0.497	Nucleus
OnMADS49	Oniv_022648-RA	17	6	2	25	223	25477.9	6.15	61.59	74.84	-0.56	Nucleus
OnMADS50	Oniv_022649-RA	20	7	5	32	337	38258.2	7.84	60.61	77.27	-0.731	Nucleus
OnMADS51	Oniv_023123-RA	12	3	3	18	218	24103.5	8.68	62.88	78.81	-0.498	Nucleus
OnMADS52	Oniv_023886-RB	9	4	0	13	212	24593.1	8.77	56.89	79.58	-0.785	Nucleus
OnMADS53	Oniv_025219-RD	20	7	1	28	296	33634.5	9.22	61.46	82.13	-0.642	Nucleus
OnMADS54	Oniv_025423-RA	28	14	3	45	490	54386.5	5.03	58.46	78.61	-0.423	Nucleus
OnMADS55	Oniv_027738-RA	23	10	1	34	268	30385.2	8.71	48.51	74.96	-0.882	Nucleus
OnMADS56	Oniv_030523-RA	9	8	1	18	253	28432.5	9.48	38.36	85.26	-0.668	Nucleus
OnMADS57	Oniv_031286-RA	14	11	2	27	245	27234.3	9.89	45.04	83.31	-0.593	Nucleus
OnMADS58	Oniv_031729-RB	10	5	2	17	234	26518.8	6.91	44.04	96.75	-0.229	Nucleus
OnMADS59	Oniv_032879-RA	17	9	6	32	363	40276.3	6.38	50.12	87.49	-0.186	Nucleus
OnMADS60	Oniv_033541-RA	9	1	2	12	235	26358.3	8.64	34.54	81.4	-0.447	Nucleus
OnMADS61	Oniv_033570-RB	15	9	1	25	206	23725.1	9.76	41.45	77.67	-0.568	Nucleus
OnMADS62	Oniv_033955-RA	18	12	5	35	367	39632.5	4.78	45.17	75.1	-0.298	Nucleus
OnMADS63	Oniv_034245-RB	10	7	2	19	296	34348.4	9.38	45.8	78.07	-0.777	Nucleus
OnMADS64	Oniv_034246-RB	14	5	0	19	177	20092.1	9.81	71.51	86.44	-0.53	Nucleus
OnMADS65	Oniv_037111-RB	17	7	4	28	324	35552.9	6.3	54.51	68.8	-0.547	Nucleus
OnMADS66	Oniv_037114-RB	17	7	4	28	324	35519.8	6.04	53.74	70	-0.543	Nucleus
OnMADS67	Oniv_037117-RB	16	7	4	27	324	35528.9	6.25	53.91	70	-0.525	Nucleus
OnMADS68	Oniv_037121-RB	17	7	4	28	324	35553.9	6.04	53.5	68.8	-0.546	Nucleus
OnMADS69	Oniv_038155-RA	6	6	1	13	202	23232.9	9.39	52.64	87.82	-0.498	Nucleus
OnMADS70	Oniv_038157-RB	5	4	4	13	275	30858.2	9.2	50.5	88.15	-0.467	Nucleus
OnMADS71	Oniv_038630-RA	6	2	0	8	194	21194.4	10.66	57.97	89.59	-0.275	Nucleus
OnMADS72	Oniv_038635-RA	4	3	0	7	100	10736.3	9.15	51.04	86.8	-0.252	Nucleus
OnMADS73	Oniv_039030-RA	17	4	1	22	149	16489	9.87	53.92	102.75	-0.041	Nucleus
OnMADS74	Oniv_039075-RA	15	6	0	21	276	30971.7	7.01	57.19	97.86	-0.302	Nucleus
OnMADS75	Oniv_040036-RA	11	6	0	17	185	20151.1	5.11	58.74	77.14	-0.215	Nucleus
OnMADS76	Oniv_040041-RA	10	5	0	15	210	23180.7	10.12	61.88	74	-0.344	Nucleus
OnMADS77	Oniv_041839-RA	10	8	2	20	229	26647.3	9.19	46.29	84.76	-0.816	Nucleus
OnMADS78	Oniv_042424-RB	16	7	4	27	324	35557.9	5.98	52.91	70.59	-0.517	Nucleus
OrMADS1	RUF000729.t1	26	10	8	44	322	35425.8	8.93	50.52	74.29	-0.585	Nucleus
OrMADS2	RUF000802.t1	18	9	3	30	604	65602.8	4.64	74.17	78.44	-0.358	Nucleus
OrMADS3	RUF001256.t1	10	10	3	23	240	26404.4	10.04	40.81	77.29	-0.517	Nucleus
OrMADS4	RUF001258.t1	12	6	0	18	306	33296.1	6.2	54.51	74.38	-0.412	Nucleus
OrMADS5	RUF001556.t1	11	8	5	24	406	42585.8	4.57	39.52	71.28	-0.276	Nucleus
OrMADS6	RUF001557.t1	13	8	3	24	407	42727.3	4.68	41.22	66.81	-0.341	Nucleus
OrMADS7	RUF003207.t1	10	5	3	18	196	22531.8	8.24	46.08	84.59	-0.56	Nucleus
OrMADS8	RUF004161.t1	13	3	0	16	209	24157.6	7.07	46.9	87.7	-0.707	Nucleus
OrMADS9	RUF004183.t2	17	7	1	25	265	29393.1	8.4	51.46	75.66	-0.575	Nucleus
OrMADS10	RUF004318.t1	7	10	5	22	369	39676.1	5.69	49.03	81.27	-0.221	Nucleus
OrMADS11	RUF004359.t1	11	4	2	17	275	29249.6	4.71	44.42	77.85	-0.388	Nucleus
OrMADS12	RUF004372.t1	16	17	10	43	479	51139.5	4.54	44.29	67.1	-0.45	Nucleus
OrMADS13	RUF004438.t2	10	6	3	19	152	17295.5	9.48	46.41	81.58	-0.593	Nucleus
OrMADS14	RUF004811.t1	14	4	1	19	208	22916.3	10.15	77.12	68.65	-0.361	Nucleus
OrMADS15	RUF004872.t1	26	10	4	40	513	57151	8.45	52.01	78.44	-0.667	Nucleus
OrMADS16	RUF005237.t1	8	5	4	17	258	27671.2	5.76	50.52	81.12	-0.098	Nucleus
OrMADS17	RUF007107.t1	16	8	3	27	240	27422.1	9.02	46.36	86.92	-0.705	Nucleus
OrMADS18	RUF007801.t1	9	2	3	14	250	28437.4	9.11	44.65	77.72	-0.646	Nucleus
OrMADS19	RUF008148.t1	19	7	1	27	241	27263	8.96	64.68	90.25	-0.622	Nucleus
OrMADS20	RUF008358.t1	21	5	2	28	228	25664.7	5.37	54.78	81.32	-0.673	Nucleus
OrMADS21	RUF009085.t1	14	3	0	17	107	12010.1	11.17	65.48	88.41	-0.153	Nucleus
OrMADS22	RUF009508.t1	24	6	3	33	248	27668.2	7.73	57.35	77.5	-0.73	Nucleus
OrMADS23	RUF009723.t1	14	5	1	20	222	25585.1	7.75	54.41	89.64	-0.618	Nucleus
OrMADS24	RUF009984.t1	37	18	3	58	607	66099.4	8.06	48.33	76.05	-0.589	Nucleus
OrMADS25	RUF011329.t1	6	4	1	11	137	15592.9	5.9	44.71	79.71	-0.585	Nucleus
OrMADS26	RUF011377.t1	11	5	1	17	249	27432.7	9.3	46.48	93.21	-0.271	Nucleus
OrMADS27	RUF012380.t1	14	6	3	23	361	41108.4	9.03	52.34	93.46	-0.273	Nucleus
OrMADS28	RUF014043.t1	18	7	0	25	227	26111.6	8.86	56.22	82.86	-0.791	Nucleus
OrMADS29	RUF014079.t1	10	4	1	15	209	23495.5	9.6	27.86	101.2	-0.247	Nucleus
OrMADS30	RUF014438.t1	3	1	0	4	70	7905.23	9.74	68.37	96.14	-0.156	Nucleus
OrMADS31	RUF014440.t1	12	6	0	18	249	27938.6	7.7	55.85	78.71	-0.769	Nucleus
OrMADS32	RUF014782.t1	8	4	1	13	210	24254.2	7.71	61.28	95.57	-0.375	Nucleus
OrMADS33	RUF014786.t1	7	4	2	13	204	23545.3	7.7	59.9	95.54	-0.384	Nucleus
OrMADS34	RUF014924.t1	11	5	2	18	189	22088.4	9.65	37.62	88.73	-0.72	Nucleus
OrMADS35	RUF015713.t1	11	3	2	16	249	28183.9	9.08	52.02	76.39	-0.739	Nucleus
OrMADS36	RUF015966.t1	11	4	2	17	246	28366.5	4.83	65.38	92.4	-0.439	Nucleus
OrMADS37	RUF017201.t1	26	12	4	42	415	46679.3	7.08	62.44	66.58	-0.796	Nucleus
OrMADS38	RUF017699.t1	12	2	3	17	188	20645.5	9.17	47.9	78.4	-0.529	Nucleus
OrMADS39	RUF018407.t1	9	4	2	15	214	24837.3	7.8	58.97	77.48	-0.825	Nucleus
OrMADS40	RUF020034.t1	15	4	1	20	225	25993.6	7.01	55.84	88.44	-0.586	Nucleus
OrMADS41	RUF020388.t1	25	7	1	33	290	31845.8	5.2	60.82	84.1	-0.463	Nucleus
OrMADS42	RUF020438.t1	27	12	2	41	360	40102.9	4.66	62.27	73.17	-0.48	Nucleus
OrMADS43	RUF021060.t1	15	5	3	23	238	27067.2	9.53	51.19	73.7	-0.465	Nucleus
OrMADS44	RUF021157.t1	15	7	0	22	228	26274.6	7.03	42.1	77.37	-0.846	Nucleus
OrMADS45	RUF021417.t1	9	4	0	13	210	22787.4	5.05	61.16	75.76	-0.467	Nucleus
OrMADS46	RUF021419.t1	10	4	0	14	199	21271.2	10.31	61.17	69.25	-0.503	Nucleus
OrMADS47	RUF022264.t1	18	8	0	26	246	28203	5.27	67.09	73.37	-0.575	Nucleus
OrMADS48	RUF022571.t2	5	9	3	17	177	20772.9	9.24	36.35	81.53	-0.538	Nucleus
OrMADS49	RUF022745.t1	20	2	1	23	267	30433.8	9.24	59.92	81.91	-0.748	Nucleus
OrMADS50	RUF024989.t1	22	9	1	32	249	28272.7	8.82	48	73.25	-0.955	Nucleus
OrMADS51	RUF025762.t1	8	5	2	15	222	25217.2	6.91	44.53	93.2	-0.314	Nucleus
OrMADS52	RUF026758.t1	7	6	0	13	184	20099	9.01	38.2	90	-0.359	Nucleus
OrMADS53	RUF027379.t1	8	1	1	10	235	26387.3	8.33	33.89	81.4	-0.449	Nucleus
OrMADS54	RUF027404.t3	14	5	0	19	156	17731.2	9.07	62.96	84.42	-0.502	Nucleus
OrMADS55	RUF027792.t1	18	11	5	34	325	35882.4	4.79	50.97	75.11	-0.389	Nucleus
OrMADS56	RUF028077.t1	23	12	2	37	421	47862.4	9.2	50.41	81.07	-0.674	Nucleus
OrMADS57	RUF028408.t1	10	5	0	15	178	19318.1	4.83	54.52	77.98	-0.196	Nucleus
OrMADS58	RUF028411.t1	10	5	0	15	210	23180.7	10.12	61.88	74	-0.344	Nucleus
OrMADS59	RUF029950.t1	74	39	12	125	1251	135314	7.54	50.29	69.03	-0.372	Nucleus
OrMADS60	RUF032391.t1	9	8	1	18	233	26247	9.24	43.72	86.31	-0.655	Nucleus
OrMADS61	RUF033426.t1	7	4	0	11	184	20890.3	9.69	68.1	97.01	-0.421	Nucleus
OrMADS62	RUF036773.t1	14	6	0	20	233	26119.8	7.01	61.78	85.41	-0.5	Nucleus
OrMADS63	RUF038018.t1	5	4	3	12	270	30300.7	9.21	53.61	87.26	-0.457	Nucleus
OrMADS64	RUF038020.t1	7	3	2	12	144	16614.5	9.51	47.22	83.12	-0.217	Nucleus
OrMADS65	RUF038072.t1	10	8	1	19	260	28993.9	6.37	51.39	81.85	-0.393	Nucleus
OrMADS66	RUF038438.t1	4	5	0	9	184	20438.4	10.22	59.4	76.96	-0.573	Nucleus
OrMADS67	RUF038441.t1	6	2	0	8	194	21194.4	10.66	57.97	89.59	-0.275	Nucleus
OrMADS68	RUF038512.t1	22	7	4	33	385	42746.2	5.91	55.63	74.36	-0.544	Nucleus
OrMADS69	RUF038649.t1	22	7	1	30	358	39680	4.9	70.64	82.01	-0.439	Nucleus
OsaMADS1	OsARC_01g0007000.02	20	8	8	36	294	32772.9	9.11	52.05	71.67	-0.629	Nucleus
OsaMADS2	OsARC_01g0007740.01	18	9	3	30	604	65560.7	4.64	74.51	77.96	-0.366	Nucleus
OsaMADS3	OsARC_01g0015110.01	11	8	5	24	406	42584.9	4.63	40.11	71.28	-0.277	Nucleus
OsaMADS4	OsARC_01g0015120.01	42	28	11	81	932	98490.3	4.96	48.5	66.83	-0.398	Nucleus
OsaMADS5	OsARC_01g0031440.01	10	5	3	18	196	22531.8	8.24	46.08	84.59	-0.56	Nucleus
OsaMADS6	OsARC_01g0042030.01	13	3	0	16	209	24157.6	7.07	46.9	87.7	-0.707	Nucleus
OsaMADS7	OsARC_01g0042240.01	17	7	1	25	265	29401.1	8.4	53.57	76.75	-0.578	Nucleus
OsaMADS8	OsARC_01g0043460.01	12	14	5	31	483	52822.3	6.46	54.13	77.64	-0.292	Nucleus
OsaMADS9	OsARC_01g0043890.01	14	5	2	21	302	32411.1	4.73	49.57	77.02	-0.461	Nucleus
OsaMADS10	OsARC_01g0044010.01	16	17	10	43	479	51085.4	4.51	43.96	66.89	-0.448	Nucleus
OsaMADS11	OsARC_01g0044660.01	7	0	1	8	114	12644.8	11.44	82.61	98.51	-0.097	Nucleus
OsaMADS12	OsARC_01g0048380.01	14	4	1	19	208	22916.3	10.15	77.12	68.65	-0.361	Nucleus
OsaMADS13	OsARC_02g0000370.01	28	8	3	39	453	50058.8	7.95	52.48	78.45	-0.592	Nucleus
OsaMADS14	OsARC_02g0004800.01	7	5	4	16	286	30759.8	6.42	54.28	75.59	-0.223	Nucleus
OsaMADS15	OsARC_02g0005290.01	9	8	1	18	206	22653.6	6.54	58.85	80.15	-0.344	Nucleus
OsaMADS16	OsARC_02g0022210.01	16	8	3	27	240	27422.1	9.02	46.36	86.92	-0.705	Nucleus
OsaMADS17	OsARC_02g0028670.01	9	2	3	14	250	28437.4	9.11	44.65	77.72	-0.646	Nucleus
OsaMADS18	OsARC_02g0031980.01	19	7	1	27	241	27236	8.96	64.68	90.25	-0.611	Nucleus
OsaMADS19	OsARC_02g0034090.01	20	5	1	26	228	25619.7	5.48	53.93	81.32	-0.671	Nucleus
OsaMADS20	OsARC_03g0001830.01	7	4	0	11	113	12844	9.97	54.7	86.28	-0.229	Nucleus
OsaMADS21	OsARC_03g0006380.01	19	7	4	30	225	25190.6	9.35	53.01	78.89	-0.692	Nucleus
OsaMADS22	OsARC_03g0008570.01	16	4	1	21	257	29528.2	6.81	52.75	80.12	-0.791	Nucleus
OsaMADS23	OsARC_03g0011080.01	11	5	1	17	166	18325.9	9.27	53.52	82.89	-0.427	Nucleus
OsaMADS24	OsARC_03g0035110.01	19	4	0	23	253	29212.4	9.06	54.8	82.09	-0.75	Nucleus
OsaMADS25	OsARC_03g0035120.01	7	5	2	14	239	26880.5	6.97	57.81	83.26	-0.581	Nucleus
OsaMADS26	OsARC_04g0007370.01	17	4	0	21	199	22954.9	6.11	58.49	84.72	-0.778	Nucleus
OsaMADS27	OsARC_04g0007720.01	30	7	1	38	355	39315.1	6.33	29.22	95.55	-0.227	Nucleus
OsaMADS28	OsARC_04g0007750.01	10	4	1	15	209	23393.3	9.49	27.57	101.2	-0.241	Nucleus
OsaMADS29	OsARC_04g0008260.01	10	3	1	14	209	23393.3	9.49	25.46	101.2	-0.244	Nucleus
OsaMADS30	OsARC_04g0008290.01	28	8	1	37	352	38944.7	7.17	29.93	93.86	-0.218	Nucleus
OsaMADS31	OsARC_04g0011310.01	3	1	0	4	70	7905.23	9.74	68.37	96.14	-0.156	Nucleus
OsaMADS32	OsARC_04g0011330.01	12	6	0	18	249	27939.6	6.73	58.47	78.71	-0.767	Nucleus
OsaMADS33	OsARC_04g0014710.01	3	2	0	5	137	15954.8	9.3	72.71	110.95	-0.25	Nucleus
OsaMADS34	OsARC_04g0014740.01	7	2	1	10	194	22308	8.97	55.94	107.01	-0.286	Nucleus
OsaMADS35	OsARC_04g0016180.01	14	11	3	28	240	27621.3	8.77	38.78	82.12	-0.788	Nucleus
OsaMADS36	OsARC_04g0024350.02	11	3	2	16	249	28183.9	9.08	52.02	76.39	-0.739	Nucleus
OsaMADS37	OsARC_04g0026620.01	9	5	2	16	240	27912.2	7.74	62.43	86.54	-0.55	Nucleus
OsaMADS38	OsARC_05g0006810.01	13	5	0	18	136	15073.7	5.22	62.86	63.24	-0.726	Nucleus
OsaMADS39	OsARC_05g0006820.03	19	8	5	32	288	32575.7	8.99	62.93	68.75	-0.788	Nucleus
OsaMADS40	OsARC_05g0010950.01	12	3	3	18	218	24082.5	8.68	60.12	78.81	-0.509	Nucleus
OsaMADS41	OsARC_05g0017560.01	9	4	0	13	210	24380.8	8.77	58.26	77.1	-0.83	Nucleus
OsaMADS42	OsARC_06g0000580.01	13	7	1	21	215	24486	9.51	59.7	78.98	-0.738	Nucleus
OsaMADS43	OsARC_06g0004610.01	9	3	0	12	185	21523.6	8.93	65.57	96.43	-0.789	Nucleus
OsaMADS44	OsARC_06g0008030.01	7	2	0	9	61	6872.98	10.86	78.15	83.28	-0.303	Nucleus
OsaMADS45	OsARC_06g0008460.01	30	12	3	45	406	45225.9	5.11	62.75	70.17	-0.583	Nucleus
OsaMADS46	OsARC_06g0016090.01	8	5	1	14	77	8595.81	9.83	49.84	85.97	-0.277	Nucleus
OsaMADS47	OsARC_06g0016800.01	15	6	3	24	238	27013	9.53	51.47	70.84	-0.498	Nucleus
OsaMADS48	OsARC_06g0017090.01	4	4	0	8	141	15495.7	9.49	42.48	94.89	-0.254	Nucleus
OsaMADS49	OsARC_06g0017120.01	9	4	0	13	210	22833.5	5.05	59.82	77.62	-0.429	Nucleus
OsaMADS50	OsARC_06g0017140.01	11	4	0	15	241	25711	9.01	50.59	73.36	-0.341	Nucleus
OsaMADS51	OsARC_06g0025280.05	31	11	1	43	418	47225	8.26	80.59	81.87	-0.473	Nucleus
OsaMADS52	OsARC_06g0028440.01	7	9	5	21	223	25430.8	8.97	40.34	72.65	-0.682	Nucleus
OsaMADS53	OsARC_07g0000540.03	20	7	1	28	296	33591.5	9.14	59.98	83.45	-0.612	Nucleus
OsaMADS54	OsARC_07g0002040.01	28	14	3	45	490	54414.5	5.03	58.46	79	-0.418	Nucleus
OsaMADS55	OsARC_07g0022370.01	22	9	1	32	249	28284.8	8.82	47.66	74.82	-0.935	Nucleus
OsaMADS56	OsARC_08g0000920.01	8	5	2	15	222	25217.2	6.91	44.53	93.2	-0.314	Nucleus
OsaMADS57	OsARC_08g0010740.01	6	6	0	12	180	19718.5	9.01	36.69	87.11	-0.413	Nucleus
OsaMADS58	OsARC_08g0017160.01	6	3	0	9	93	10797.2	9.56	69.28	68.28	-1.039	Nucleus
OsaMADS59	OsARC_08g0020580.01	18	11	5	34	367	39609.4	4.73	45.82	75.1	-0.299	Nucleus
OsaMADS60	OsARC_08g0023300.01	9	5	2	16	244	28100	8.66	48.87	77.95	-0.783	Nucleus
OsaMADS61	OsARC_08g0023310.01	14	5	0	19	183	20764.8	9.62	71.07	87.32	-0.509	Nucleus
OsaMADS62	OsARC_09g0000710.01	11	5	0	16	185	20147.1	5.11	58.74	77.14	-0.22	Nucleus
OsaMADS63	OsARC_09g0000750.01	10	5	0	15	210	23180.7	10.12	61.88	74	-0.344	Nucleus
OsaMADS64	OsARC_09g0015900.01	6	4	2	12	194	22328.5	9.41	46.69	76.44	-0.717	Nucleus
OsaMADS65	OsARC_10g0018650.03	9	8	1	18	253	28501.6	9.55	39.34	85.26	-0.683	Nucleus
OsaMADS66	OsARC_11g0021940.01	22	7	4	33	328	36013.5	6.82	58.79	65.27	-0.512	Nucleus
OsaMADS67	OsARC_12g0006600.01	6	6	1	13	201	23104.8	9.39	51.9	88.26	-0.483	Nucleus
OsaMADS68	OsARC_12g0006620.04	6	4	4	14	275	30874.2	9.2	50.5	87.78	-0.476	Nucleus
OsaMADS69	OsARC_12g0010410.01	6	2	0	8	194	21194.4	10.66	57.97	89.59	-0.275	Nucleus
OsaMADS70	OsARC_12g0010450.01	4	3	0	7	100	10736.3	9.15	51.04	86.8	-0.252	Nucleus
OsaMADS71	OsARC_12g0014070.01	14	6	0	20	232	26067.7	6.11	67.15	85.78	-0.475	Nucleus
OsiMADS1	Osmh63.01G007300_01	24	8	6	38	283	31083	8.99	48.97	72.83	-0.555	Nucleus
OsiMADS2	Osmh63.01G008060_01	18	9	3	30	604	65560.7	4.64	74.51	77.96	-0.366	Nucleus
OsiMADS3	Osmh63.01G015340_01	14	8	4	26	378	39375.4	4.82	42.99	73.97	-0.23	Nucleus
OsiMADS4	Osmh63.01G015350_01	13	7	3	23	407	42732.2	4.61	41.76	66.81	-0.338	Nucleus
OsiMADS5	Osmh63.01G015360_01	21	16	6	43	428	44917.7	5.37	43.25	62.1	-0.546	Nucleus
OsiMADS6	Osmh63.01G031850_01	10	5	3	18	205	23550	8.18	47.64	85.17	-0.497	Nucleus
OsiMADS7	Osmh63.01G042440_01	13	3	0	16	209	24157.6	7.07	46.9	87.7	-0.707	Nucleus
OsiMADS8	Osmh63.01G042650_01	17	7	1	25	265	29393.1	8.4	51.46	75.66	-0.575	Nucleus
OsiMADS9	Osmh63.01G043970_01	13	14	4	31	483	52979.5	6.46	54.3	77.43	-0.311	Nucleus
OsiMADS10	Osmh63.01G044370_01	12	4	2	18	275	29216.6	4.71	45.91	77.49	-0.382	Nucleus
OsiMADS11	Osmh63.01G044490_01	16	17	9	42	479	51059.4	4.54	44.63	66.89	-0.452	Nucleus
OsiMADS12	Osmh63.01G045150_01	20	8	2	30	214	23909.7	9.07	58.31	79.44	-0.702	Nucleus
OsiMADS13	Osmh63.01G048730_01	14	4	1	19	208	22916.3	10.15	77.12	68.65	-0.361	Nucleus
OsiMADS14	Osmh63.02G000370_01	28	8	3	39	453	50035.8	7.95	53.49	78.01	-0.605	Nucleus
OsiMADS15	Osmh63.02G005130_01	7	5	4	16	286	30759.8	6.42	54.28	75.59	-0.223	Nucleus
OsiMADS16	Osmh63.02G005580_01	8	8	1	17	207	22591.6	6.1	49.82	81.21	-0.265	Nucleus
OsiMADS17	Osmh63.02G022590_02	16	8	3	27	240	27422.1	9.02	46.36	86.92	-0.705	Nucleus
OsiMADS18	Osmh63.02G029250_01	10	2	3	15	250	28409.3	9.11	43.88	79.28	-0.636	Nucleus
OsiMADS19	Osmh63.02G032570_01	19	6	1	26	242	27392.2	9.13	64.45	89.88	-0.627	Nucleus
OsiMADS20	Osmh63.02G034630_02	24	8	2	34	280	31411.7	6.1	53.92	90.93	-0.416	Nucleus
OsiMADS21	Osmh63.03G001800_01	7	4	0	11	113	12844	9.97	54.7	86.28	-0.229	Nucleus
OsiMADS22	Osmh63.03G006280_01	19	7	4	30	225	25190.6	9.35	53.01	78.89	-0.692	Nucleus
OsiMADS23	Osmh63.03G008370_01	16	4	1	21	257	29528.2	6.81	52.75	80.12	-0.791	Nucleus
OsiMADS24	Osmh63.03G010940_01	11	7	1	19	166	18486.1	9.57	53.09	83.49	-0.464	Nucleus
OsiMADS25	Osmh63.03G034690_01	19	4	0	23	253	29212.4	9.06	54.8	82.09	-0.75	Nucleus
OsiMADS26	Osmh63.03G034700_01	7	5	2	14	239	26880.5	6.97	57.81	83.26	-0.581	Nucleus
OsiMADS27	Osmh63.04G007550_01	18	7	0	25	227	26111.6	8.86	56.22	82.86	-0.791	Nucleus
OsiMADS28	Osmh63.04G007950_01	29	6	1	36	327	36427.4	9.76	34.57	97.16	-0.211	Nucleus
OsiMADS29	Osmh63.04G007980_01	9	6	1	16	209	23375.4	9.8	28.47	99.81	-0.245	Nucleus
OsiMADS30	Osmh63.04G008450_01	10	3	1	14	209	23393.3	9.49	25.46	101.2	-0.244	Nucleus
OsiMADS31	Osmh63.04G008500_01	28	8	1	37	352	38944.7	7.17	29.93	93.86	-0.218	Nucleus
OsiMADS32	Osmh63.04G011520_01	3	1	0	4	70	7905.23	9.74	68.37	96.14	-0.156	Nucleus
OsiMADS33	Osmh63.04G011540_01	12	6	0	18	247	27683.3	6.47	57.86	79.35	-0.743	Nucleus
OsiMADS34	Osmh63.04G015240_01	3	2	0	5	137	15954.8	9.3	72.71	110.95	-0.25	Nucleus
OsiMADS35	Osmh63.04G015270_01	7	4	2	13	204	23560.3	8.39	59.48	93.63	-0.425	Nucleus
OsiMADS36	Osmh63.04G016560_02	14	11	3	28	240	27621.3	8.77	39.49	82.12	-0.791	Nucleus
OsiMADS37	Osmh63.04G024630_02	11	3	2	16	249	28183.9	9.08	52.02	76.39	-0.739	Nucleus
OsiMADS38	Osmh63.05G006890_01	15	6	0	21	151	16925	5.4	60.55	69.87	-0.472	Nucleus
OsiMADS39	Osmh63.05G006900_03	25	8	6	39	359	40706.1	8.44	61.23	76.32	-0.705	Nucleus
OsiMADS40	Osmh63.05G010930_01	12	3	3	18	218	24082.5	8.68	60.12	78.81	-0.509	Nucleus
OsiMADS41	Osmh63.05G017640_02	11	3	0	14	193	22433.2	9.42	52.85	90.41	-0.447	Nucleus
OsiMADS42	Osmh63.06G000530_01	8	8	0	16	265	27344.1	11.28	72.15	45.43	-0.836	Nucleus
OsiMADS43	Osmh63.06G004400_01	15	4	1	20	215	24729.2	7.61	56.68	90.28	-0.556	Nucleus
OsiMADS44	Osmh63.06G007830_02	20	7	1	28	222	24721.7	5.02	60.22	81.31	-0.634	Nucleus
OsiMADS45	Osmh63.06G008260_01	25	10	1	36	335	37327	4.88	63.25	73.07	-0.483	Nucleus
OsiMADS46	Osmh63.06G015830_01	17	8	0	25	230	26240.3	6.18	36.19	75.43	-0.682	Nucleus
OsiMADS47	Osmh63.06G016540_01	15	6	3	24	238	27013	9.53	51.47	70.84	-0.498	Nucleus
OsiMADS48	Osmh63.06G016820_01	4	4	0	8	141	15538.8	9.83	46.54	92.13	-0.313	Nucleus
OsiMADS49	Osmh63.06G016860_01	9	4	0	13	210	22787.4	5.05	61.16	75.76	-0.467	Nucleus
OsiMADS50	Osmh63.06G016880_01	10	4	0	14	199	21271.2	10.31	61.17	69.25	-0.503	Nucleus
OsiMADS51	Osmh63.06G025670_02	31	11	1	43	418	47225	8.26	80.59	81.87	-0.473	Nucleus
OsiMADS52	Osmh63.06G028870_01	7	9	5	21	223	25377.7	8.67	39.48	72.65	-0.651	Nucleus
OsiMADS53	Osmh63.07G000560_01	20	7	1	28	296	33591.5	9.14	59.98	83.45	-0.612	Nucleus
OsiMADS54	Osmh63.07G002100_01	28	14	3	45	490	54434.6	5.07	58.46	78.61	-0.418	Nucleus
OsiMADS55	Osmh63.07G022270_01	22	9	1	32	249	28272.7	8.82	48	73.25	-0.955	Nucleus
OsiMADS56	Osmh63.08G000950_02	8	5	2	15	222	25217.2	6.91	44.53	93.2	-0.314	Nucleus
OsiMADS57	Osmh63.08G010780_01	16	8	5	29	337	37174.7	6.05	46.49	90.77	-0.127	Nucleus
OsiMADS58	Osmh63.08G017000_01	9	4	1	14	127	14626.7	9.86	63.24	76.85	-0.615	Nucleus
OsiMADS59	Osmh63.08G020540_01	18	11	5	34	367	39609.4	4.73	45.82	75.1	-0.299	Nucleus
OsiMADS60	Osmh63.08G023150_01	9	7	2	18	249	28713.7	8.96	48.39	77.55	-0.792	Nucleus
OsiMADS61	Osmh63.08G023160_01	14	5	0	19	183	20764.8	9.62	71.07	87.32	-0.509	Nucleus
OsiMADS62	Osmh63.09G000920_01	10	4	0	14	178	19330.1	4.83	54.36	80.17	-0.167	Nucleus
OsiMADS63	Osmh63.09G000970_01	10	5	0	15	210	23180.7	10.12	61.88	74	-0.344	Nucleus
OsiMADS64	Osmh63.09G016320_01	8	8	1	17	227	26213.1	9.42	41.14	85.07	-0.485	Nucleus
OsiMADS65	Osmh63.10G018220_01	9	8	1	18	233	26275.1	9.35	42.9	86.31	-0.66	Nucleus
OsiMADS66	Osmh63.11G008140_01	8	4	0	12	184	20904.2	9.68	63.56	97.01	-0.419	Nucleus
OsiMADS67	Osmh63.11G023360_01	18	7	4	29	324	35483.8	6.3	55.07	68.8	-0.537	Nucleus
OsiMADS68	Osmh63.12G006650_01	6	6	1	13	201	23104.8	9.39	51.9	88.26	-0.483	Nucleus
OsiMADS69	Osmh63.12G006670_02	5	4	4	13	275	30858.2	9.2	50.5	88.15	-0.467	Nucleus
OsiMADS70	Osmh63.12G010390_01	6	2	0	8	169	18329	9.62	42.95	90.12	-0.154	Nucleus
OsiMADS71	Osmh63.12G010430_01	4	3	0	7	100	10736.3	9.15	51.04	86.8	-0.252	Nucleus
OsiMADS72	Osmh63.12G014100_02	13	6	0	19	276	31084.8	7.69	54.61	97.86	-0.314	Nucleus
OsrMADS1	OsAzu_01g0007500.02	21	8	8	37	295	32860	9.11	52.56	71.42	-0.63	Nucleus
OsrMADS2	OsAzu_01g0008210.01	18	9	3	30	604	65560.7	4.64	74.51	77.96	-0.366	Nucleus
OsrMADS3	OsAzu_01g0015630.01	11	10	5	26	406	42514.8	4.56	39.56	72	-0.254	Nucleus
OsrMADS4	OsAzu_01g0015640.01	13	8	3	24	407	42694.2	4.61	42.23	67.76	-0.338	Nucleus
OsrMADS5	OsAzu_01g0015650.01	20	15	6	41	408	42735.3	5.36	42.4	62.99	-0.536	Nucleus
OsrMADS6	OsAzu_01g0032220.01	10	5	3	18	196	22531.8	8.24	46.08	84.59	-0.56	Nucleus
OsrMADS7	OsAzu_01g0042660.01	13	3	0	16	209	24157.6	7.07	46.9	87.7	-0.707	Nucleus
OsrMADS8	OsAzu_01g0042870.01	17	7	1	25	265	29393.1	8.4	51.46	75.66	-0.575	Nucleus
OsrMADS9	OsAzu_01g0044050.01	12	14	5	31	483	52837.3	6.46	54.53	76.83	-0.307	Nucleus
OsrMADS10	OsAzu_01g0044500.01	14	5	2	21	302	32354	4.69	49.88	76.69	-0.447	Nucleus
OsrMADS11	OsAzu_01g0044630.01	17	15	10	42	479	51145.5	4.51	44.79	67.1	-0.44	Nucleus
OsrMADS12	OsAzu_01g0045290.01	4	0	0	4	65	7534.91	10.92	72.22	97.54	-0.12	Nucleus
OsrMADS13	OsAzu_01g0048940.01	14	4	1	19	208	22916.3	10.15	77.12	68.65	-0.361	Nucleus
OsrMADS14	OsAzu_02g0000370.01	28	8	3	39	453	50058.8	7.95	52.48	78.45	-0.592	Nucleus
OsrMADS15	OsAzu_02g0004960.01	10	5	4	19	286	30761.7	6.13	51.96	75.94	-0.231	Nucleus
OsrMADS16	OsAzu_02g0005440.01	9	8	1	18	206	22653.6	6.54	58.85	80.15	-0.344	Nucleus
OsrMADS17	OsAzu_02g0022420.01	16	8	3	27	240	27422.1	9.02	46.36	86.92	-0.705	Nucleus
OsrMADS18	OsAzu_02g0029150.01	9	2	3	14	250	28437.4	9.11	44.65	77.72	-0.646	Nucleus
OsrMADS19	OsAzu_02g0032400.01	17	6	1	24	203	22623.6	9.01	66.95	83.15	-0.613	Nucleus
OsrMADS20	OsAzu_02g0034530.01	21	5	2	28	228	25592.6	5.48	54.78	81.32	-0.659	Nucleus
OsrMADS21	OsAzu_03g0001820.01	12	11	1	24	230	26180.9	8.99	50.04	79.74	-0.823	Nucleus
OsrMADS22	OsAzu_03g0006410.01	23	6	4	33	227	25335.6	6.79	57.15	78.63	-0.701	Nucleus
OsrMADS23	OsAzu_03g0008510.02	16	4	2	22	255	29140.9	6.64	54.98	83.02	-0.682	Nucleus
OsrMADS24	OsAzu_03g0011260.01	11	5	1	17	166	18358.9	9.44	54.48	82.89	-0.438	Nucleus
OsrMADS25	OsAzu_03g0035040.01	19	4	0	23	253	29212.4	9.06	54.8	82.09	-0.75	Nucleus
OsrMADS26	OsAzu_03g0035050.01	7	5	2	14	239	26880.5	6.97	57.81	83.26	-0.581	Nucleus
OsrMADS27	OsAzu_04g0007270.01	18	5	0	23	213	24586.8	7.71	60.43	82.35	-0.793	Nucleus
OsrMADS28	OsAzu_04g0007630.01	30	8	1	39	355	39240.9	6.53	28.12	95.55	-0.223	Nucleus
OsrMADS29	OsAzu_04g0007660.01	10	3	1	14	209	23393.3	9.49	25.46	101.2	-0.244	Nucleus
OsrMADS30	OsAzu_04g0008180.01	10	3	1	14	209	23393.3	9.49	25.46	101.2	-0.244	Nucleus
OsrMADS31	OsAzu_04g0008220.01	28	8	1	37	352	38944.7	7.17	29.93	93.86	-0.218	Nucleus
OsrMADS32	OsAzu_04g0011160.01	3	1	0	4	70	7905.23	9.74	68.37	96.14	-0.156	Nucleus
OsrMADS33	OsAzu_04g0011180.01	12	6	0	18	249	27942.6	6.47	60.12	78.71	-0.744	Nucleus
OsrMADS34	OsAzu_04g0014550.01	3	2	0	5	137	15954.8	9.3	72.71	110.95	-0.25	Nucleus
OsrMADS35	OsAzu_04g0014580.01	7	2	1	10	194	22308	8.97	55.94	107.01	-0.286	Nucleus
OsrMADS36	OsAzu_04g0015980.01	14	11	3	28	240	27621.3	8.77	39.49	82.12	-0.791	Nucleus
OsrMADS37	OsAzu_04g0024130.02	11	3	2	16	249	28183.9	9.08	52.02	76.39	-0.739	Nucleus
OsrMADS38	OsAzu_04g0026400.01	9	5	2	16	240	27912.2	7.74	62.43	86.54	-0.55	Nucleus
OsrMADS39	OsAzu_05g0006830.01	17	5	4	26	210	23854.9	5.36	61.78	70.19	-0.533	Nucleus
OsrMADS40	OsAzu_05g0006840.03	17	7	5	29	288	32600.8	8.99	61.31	69.76	-0.78	Nucleus
OsrMADS41	OsAzu_05g0010930.01	12	3	3	18	218	24082.5	8.68	60.12	78.81	-0.509	Nucleus
OsrMADS42	OsAzu_05g0017720.01	11	3	0	14	193	22433.2	9.42	52.85	90.41	-0.447	Nucleus
OsrMADS43	OsAzu_06g0000600.01	14	7	1	22	211	24073.5	9.3	60.51	79.1	-0.733	Nucleus
OsrMADS44	OsAzu_06g0004640.01	15	4	1	20	215	24729.2	7.61	56.68	90.28	-0.556	Nucleus
OsrMADS45	OsAzu_06g0008050.01	19	7	1	27	223	24844.9	5.02	60.86	82.69	-0.618	Nucleus
OsrMADS46	OsAzu_06g0008460.01	31	12	2	45	406	45134.9	5.11	60.32	71.38	-0.54	Nucleus
OsrMADS47	OsAzu_06g0016140.01	8	5	1	14	77	8595.81	9.83	49.84	85.97	-0.277	Nucleus
OsrMADS48	OsAzu_06g0016810.01	15	5	3	23	238	27025.1	9.53	51.79	72.48	-0.476	Nucleus
OsrMADS49	OsAzu_06g0017150.01	4	4	0	8	141	15639.9	10.11	48.09	89.36	-0.353	Nucleus
OsrMADS50	OsAzu_06g0017180.01	9	4	0	13	209	22760.4	5.05	61.22	76.12	-0.455	Nucleus
OsrMADS51	OsAzu_06g0017190.01	11	4	0	15	241	25611.9	8.77	50.55	73.36	-0.324	Nucleus
OsrMADS52	OsAzu_06g0025690.05	31	11	1	43	418	47225	8.26	80.59	81.87	-0.473	Nucleus
OsrMADS53	OsAzu_06g0028890.01	7	9	5	21	223	25430.8	8.97	40.34	72.65	-0.682	Nucleus
OsrMADS54	OsAzu_07g0000560.03	20	7	1	28	296	33591.5	9.14	59.98	83.45	-0.612	Nucleus
OsrMADS55	OsAzu_07g0002050.01	28	14	3	45	490	54434.6	5.07	58.46	78.61	-0.418	Nucleus
OsrMADS56	OsAzu_07g0022540.01	22	9	1	32	249	28284.8	8.82	47.66	74.82	-0.935	Nucleus
OsrMADS57	OsAzu_08g0000910.01	8	5	2	15	222	25217.2	6.91	44.53	93.2	-0.314	Nucleus
OsrMADS58	OsAzu_08g0010680.01	6	6	0	12	180	19718.5	9.01	36.69	87.11	-0.413	Nucleus
OsrMADS59	OsAzu_08g0017010.01	9	4	0	13	105	11908.6	9.41	50.26	74.29	-0.571	Nucleus
OsrMADS60	OsAzu_08g0020590.01	18	11	5	34	367	39609.4	4.73	45.82	75.1	-0.299	Nucleus
OsrMADS61	OsAzu_08g0023260.03	11	9	3	23	288	33383.9	9.06	53.82	70.45	-0.819	Nucleus
OsrMADS62	OsAzu_08g0023270.01	14	5	0	19	183	20764.8	9.62	71.07	87.32	-0.509	Nucleus
OsrMADS63	OsAzu_09g0000790.01	11	5	0	16	185	20147.1	5.11	58.74	77.14	-0.22	Nucleus
OsrMADS64	OsAzu_09g0000830.01	10	5	0	15	210	23180.7	10.12	61.88	74	-0.344	Nucleus
OsrMADS65	OsAzu_09g0015900.01	8	6	2	16	225	25670.2	8.93	40.46	78.04	-0.618	Nucleus
OsrMADS66	OsAzu_11g0022650.01	22	7	4	33	328	36013.5	6.82	58.79	65.27	-0.512	Nucleus
OsrMADS67	OsAzu_12g0006620.01	6	6	1	13	201	23104.8	9.39	51.9	88.26	-0.483	Nucleus
OsrMADS68	OsAzu_12g0006640.04	6	4	4	14	275	30874.2	9.2	50.5	87.78	-0.476	Nucleus
OsrMADS69	OsAzu_12g0010440.01	6	2	0	8	169	18329	9.62	42.95	90.12	-0.154	Nucleus
OsrMADS70	OsAzu_12g0010480.01	4	3	0	7	100	10736.3	9.15	51.04	86.8	-0.252	Nucleus
OsrMADS71	OsAzu_12g0014200.01	14	6	0	20	232	26067.7	6.11	67.15	85.78	-0.475	Nucleus
OssMADS1	OsCMeo_01g0007470.02	19	7	7	33	276	30902.8	9.14	57.89	71.78	-0.667	Nucleus
OssMADS2	OsCMeo_01g0008220.01	18	9	3	30	604	65636.8	4.64	74.37	77.96	-0.366	Nucleus
OssMADS3	OsCMeo_01g0015660.01	11	8	5	24	406	42527.8	4.6	39.56	71.28	-0.268	Nucleus
OssMADS4	OsCMeo_01g0015670.01	13	8	3	24	407	42728.2	4.61	42.23	66.81	-0.34	Nucleus
OssMADS5	OsCMeo_01g0015680.01	21	16	6	43	424	44792.7	5.47	43.37	61.77	-0.569	Nucleus
OssMADS6	OsCMeo_01g0032190.01	10	5	3	18	196	22531.8	8.24	46.08	84.59	-0.56	Nucleus
OssMADS7	OsCMeo_01g0042560.02	14	5	0	19	233	27179.1	7.72	48.83	83.26	-0.651	Nucleus
OssMADS8	OsCMeo_01g0042770.01	17	7	1	25	265	29393.1	8.4	51.46	75.66	-0.575	Nucleus
OssMADS9	OsCMeo_01g0043980.01	12	14	5	31	483	52837.3	6.46	54.53	76.83	-0.307	Nucleus
OssMADS10	OsCMeo_01g0044430.01	14	5	2	21	302	32354	4.69	49.88	76.69	-0.447	Nucleus
OssMADS11	OsCMeo_01g0044560.01	17	15	10	42	479	51145.5	4.51	44.79	67.1	-0.44	Nucleus
OssMADS12	OsCMeo_01g0045200.01	4	0	0	4	65	7534.91	10.92	72.22	97.54	-0.12	Nucleus
OssMADS13	OsCMeo_01g0048830.01	14	4	1	19	208	22916.3	10.15	77.12	68.65	-0.361	Nucleus
OssMADS14	OsCMeo_02g0000370.01	24	9	3	36	446	49379.1	8.21	53	79.24	-0.602	Nucleus
OssMADS15	OsCMeo_02g0004910.01	8	4	4	16	267	28504.3	5.87	49.38	81.31	-0.031	Nucleus
OssMADS16	OsCMeo_02g0005380.01	9	8	1	18	206	22653.6	6.54	58.85	80.15	-0.344	Nucleus
OssMADS17	OsCMeo_02g0022510.02	16	8	3	27	240	27422.1	9.02	46.36	86.92	-0.705	Nucleus
OssMADS18	OsCMeo_02g0029080.01	9	2	3	14	250	28437.4	9.11	44.65	77.72	-0.646	Nucleus
OssMADS19	OsCMeo_02g0032380.01	17	6	1	24	203	22623.6	9.01	66.95	83.15	-0.613	Nucleus
OssMADS20	OsCMeo_02g0034500.01	21	5	2	28	228	25592.6	5.48	54.78	81.32	-0.659	Nucleus
OssMADS21	OsCMeo_03g0006400.01	19	7	4	30	225	25190.6	9.35	53.01	78.89	-0.692	Nucleus
OssMADS22	OsCMeo_03g0008560.01	18	4	1	23	245	28122	8.79	57.74	83.18	-0.676	Nucleus
OssMADS23	OsCMeo_03g0011110.01	11	5	2	18	166	18337.9	9.41	54.48	82.89	-0.402	Nucleus
OssMADS24	OsCMeo_03g0034800.01	19	4	0	23	253	29212.4	9.06	54.8	82.09	-0.75	Nucleus
OssMADS25	OsCMeo_03g0034810.01	7	5	2	14	239	26880.5	6.97	57.81	83.26	-0.581	Nucleus
OssMADS26	OsCMeo_04g0007660.01	18	5	0	23	213	24586.8	7.71	60.43	82.35	-0.793	Nucleus
OssMADS27	OsCMeo_04g0008020.01	30	8	1	39	355	39269.1	6.78	29.12	95.55	-0.224	Nucleus
OssMADS28	OsCMeo_04g0008060.01	10	7	1	18	189	20963.4	9.52	25.91	98.52	-0.327	Nucleus
OssMADS29	OsCMeo_04g0008350.01	28	8	1	37	352	38944.7	7.17	29.93	93.86	-0.218	Nucleus
OssMADS30	OsCMeo_04g0008380.01	10	3	1	14	209	23393.3	9.49	25.46	101.2	-0.244	Nucleus
OssMADS31	OsCMeo_04g0011640.01	3	1	0	4	70	7905.23	9.74	68.37	96.14	-0.156	Nucleus
OssMADS32	OsCMeo_04g0011660.01	12	6	0	18	249	27939.6	6.73	58.47	78.71	-0.767	Nucleus
OssMADS33	OsCMeo_04g0015130.01	3	2	0	5	137	15954.8	9.3	72.71	110.95	-0.25	Nucleus
OssMADS34	OsCMeo_04g0015160.01	7	2	1	10	194	22308	8.97	55.94	107.01	-0.286	Nucleus
OssMADS35	OsCMeo_04g0016450.01	14	11	3	28	240	27621.3	8.77	39.49	82.12	-0.791	Nucleus
OssMADS36	OsCMeo_04g0024570.01	11	3	2	16	249	28183.9	9.08	52.02	76.39	-0.739	Nucleus
OssMADS37	OsCMeo_05g0006750.01	12	4	0	16	118	12868.3	4.78	58.11	64.58	-0.572	Nucleus
OssMADS38	OsCMeo_05g0006760.03	19	8	5	32	288	32575.7	8.99	62.93	68.75	-0.788	Nucleus
OssMADS39	OsCMeo_05g0010890.01	12	3	3	18	218	24082.5	8.68	60.12	78.81	-0.509	Nucleus
OssMADS40	OsCMeo_05g0017540.01	11	3	0	14	193	22433.2	9.42	52.85	90.41	-0.447	Nucleus
OssMADS41	OsCMeo_06g0000580.01	13	7	1	21	215	24486	9.51	59.7	78.98	-0.738	Nucleus
OssMADS42	OsCMeo_06g0004490.01	15	4	1	20	215	24729.2	7.61	56.68	90.28	-0.556	Nucleus
OssMADS43	OsCMeo_06g0007910.01	19	7	1	27	223	24844.9	5.02	60.86	82.69	-0.618	Nucleus
OssMADS44	OsCMeo_06g0008320.01	31	12	2	45	406	45134.9	5.11	60.32	71.38	-0.54	Nucleus
OssMADS45	OsCMeo_06g0016080.01	8	5	1	14	77	8595.81	9.83	49.84	85.97	-0.277	Nucleus
OssMADS46	OsCMeo_06g0016790.01	15	5	3	23	238	27025.1	9.53	51.79	72.48	-0.476	Nucleus
OssMADS47	OsCMeo_06g0016910.01	4	3	0	7	141	15620.8	9.83	46.52	89.36	-0.344	Nucleus
OssMADS48	OsCMeo_06g0017120.01	9	4	0	13	210	22761.4	5.05	60.24	76.24	-0.451	Nucleus
OssMADS49	OsCMeo_06g0017140.01	11	4	0	15	241	25711	9.01	50.59	73.36	-0.341	Nucleus
OssMADS50	OsCMeo_06g0025690.01	31	11	1	43	418	47225	8.26	80.59	81.87	-0.473	Nucleus
OssMADS51	OsCMeo_06g0028880.01	7	9	5	21	222	25302.7	8.97	39.95	72.97	-0.669	Nucleus
OssMADS52	OsCMeo_07g0000540.01	20	7	1	28	296	33591.5	9.14	59.98	83.45	-0.612	Nucleus
OssMADS53	OsCMeo_07g0001950.01	28	14	3	45	490	54434.6	5.07	58.46	78.61	-0.418	Nucleus
OssMADS54	OsCMeo_07g0022440.01	22	9	1	32	249	28284.8	8.82	47.66	74.82	-0.935	Nucleus
OssMADS55	OsCMeo_08g0000920.01	8	5	2	15	222	25217.2	6.91	44.53	93.2	-0.314	Nucleus
OssMADS56	OsCMeo_08g0010860.01	6	6	0	12	180	19718.5	9.01	36.69	87.11	-0.413	Nucleus
OssMADS57	OsCMeo_08g0020380.01	18	11	5	34	367	39609.4	4.73	45.82	75.1	-0.299	Nucleus
OssMADS58	OsCMeo_08g0023060.01	9	5	2	16	244	28100	8.66	48.87	77.95	-0.783	Nucleus
OssMADS59	OsCMeo_08g0023070.01	14	5	0	19	183	20764.8	9.62	71.07	87.32	-0.509	Nucleus
OssMADS60	OsCMeo_09g0000780.01	11	5	0	16	185	20132.1	5.11	58.1	79.24	-0.181	Nucleus
OssMADS61	OsCMeo_09g0000820.01	10	5	0	15	210	23180.7	10.12	61.88	74	-0.344	Nucleus
OssMADS62	OsCMeo_09g0016130.01	8	6	2	16	225	25670.2	8.93	40.46	78.04	-0.618	Nucleus
OssMADS63	OsCMeo_11g0022420.01	22	7	4	33	328	36013.5	6.82	58.79	65.27	-0.512	Nucleus
OssMADS64	OsCMeo_12g0006700.01	6	6	1	13	201	23104.8	9.39	51.9	88.26	-0.483	Nucleus
OssMADS65	OsCMeo_12g0006720.05	6	4	4	14	275	30874.2	9.2	50.5	87.78	-0.476	Nucleus
OssMADS66	OsCMeo_12g0010600.01	6	2	0	8	169	18329	9.62	42.95	90.12	-0.154	Nucleus
OssMADS67	OsCMeo_12g0010640.01	4	3	0	7	100	10736.3	9.15	51.04	86.8	-0.252	Nucleus
OssMADS68	OsCMeo_12g0014260.01	14	6	0	20	232	26067.7	6.11	67.15	85.78	-0.475	Nucleus
OstMADS1	AGIS_Os01g009070.mRNA2	21	8	7	36	287	32113.2	9.35	55.01	73.07	-0.637	Nucleus
OstMADS2	AGIS_Os01g009940.mRNA1	18	9	3	30	604	65534.7	4.64	74.62	78.13	-0.36	Nucleus
OstMADS3	AGIS_Os01g015980.mRNA1	11	10	3	24	240	26415.3	10.04	41.76	78.08	-0.53	Nucleus
OstMADS4	AGIS_Os01g015990.mRNA1	12	6	0	18	306	33213	6.2	54.74	74.38	-0.401	Nucleus
OstMADS5	AGIS_Os01g020390.mRNA1	11	8	5	24	406	42527.8	4.6	39.56	71.28	-0.268	Nucleus
OstMADS6	AGIS_Os01g020400.mRNA1	13	8	3	24	407	42728.2	4.61	42.23	66.81	-0.34	Nucleus
OstMADS7	AGIS_Os01g020410.mRNA1	17	14	4	35	323	34463.4	6.67	41.1	64.43	-0.572	Nucleus
OstMADS8	AGIS_Os01g045360.mRNA1	10	5	3	18	196	22531.8	8.24	46.08	84.59	-0.56	Nucleus
OstMADS9	AGIS_Os01g058150.mRNA1	13	3	0	16	209	24157.6	7.07	46.9	87.7	-0.707	Nucleus
OstMADS10	AGIS_Os01g058400.mRNA2	17	7	1	25	265	29393.1	8.4	51.46	75.66	-0.575	Nucleus
OstMADS11	AGIS_Os01g059890.mRNA1	12	14	5	31	483	52837.3	6.46	54.53	76.83	-0.307	Nucleus
OstMADS12	AGIS_Os01g060360.mRNA1	12	4	2	18	272	28786	4.66	47.54	77.61	-0.388	Nucleus
OstMADS13	AGIS_Os01g060490.mRNA1	17	15	10	42	479	51145.5	4.51	44.79	67.1	-0.44	Nucleus
OstMADS14	AGIS_Os01g061240.mRNA1	16	4	2	22	164	18363.5	9.71	56.71	72.68	-0.821	Nucleus
OstMADS15	AGIS_Os01g065630.mRNA1	14	4	1	19	208	22916.3	10.15	77.12	68.65	-0.361	Nucleus
OstMADS16	AGIS_Os02g000370.mRNA1	20	8	3	31	271	30235.2	7.64	55.51	76.64	-0.662	Nucleus
OstMADS17	AGIS_Os02g000380.mRNA1	29	9	4	42	483	53616.7	7.93	52.65	76.81	-0.652	Nucleus
OstMADS18	AGIS_Os02g005930.mRNA1	10	5	4	19	286	30761.7	6.13	51.96	75.94	-0.231	Nucleus
OstMADS19	AGIS_Os02g032760.mRNA1	16	8	3	27	240	27422.1	9.02	46.36	86.92	-0.705	Nucleus
OstMADS20	AGIS_Os02g041160.mRNA1	9	2	3	14	250	28437.4	9.11	44.65	77.72	-0.646	Nucleus
OstMADS21	AGIS_Os02g045210.mRNA3	19	7	1	27	241	27236	8.96	64.68	90.25	-0.611	Nucleus
OstMADS22	AGIS_Os02g047760.mRNA1	21	5	2	28	228	25592.6	5.48	54.78	81.32	-0.659	Nucleus
OstMADS23	AGIS_Os03g002060.mRNA1	6	6	0	12	116	13279.6	10.51	60.36	84.91	-0.395	Nucleus
OstMADS24	AGIS_Os03g007470.mRNA1	24	6	4	34	250	27910.5	6.28	58.1	78.44	-0.722	Nucleus
OstMADS25	AGIS_Os03g009790.mRNA1	16	4	1	21	257	29528.2	6.81	52.75	80.12	-0.791	Nucleus
OstMADS26	AGIS_Os03g012840.mRNA1	11	5	1	17	185	20579.8	9.54	45.26	96.43	-0.148	Nucleus
OstMADS27	AGIS_Os03g032240.mRNA1	13	8	1	22	198	22611.2	9.68	50.38	82.22	-0.589	Nucleus
OstMADS28	AGIS_Os03g033140.mRNA1	12	7	1	20	249	27536.8	9.41	46.81	91.65	-0.294	Nucleus
OstMADS29	AGIS_Os03g046990.mRNA1	19	4	0	23	253	29212.4	9.06	54.8	82.09	-0.75	Nucleus
OstMADS30	AGIS_Os03g047000.mRNA1	7	5	2	14	239	26880.5	6.97	57.81	83.26	-0.581	Nucleus
OstMADS31	AGIS_Os04g020660.mRNA1	18	6	0	24	227	26141.7	8.86	56.89	82.86	-0.78	Nucleus
OstMADS32	AGIS_Os04g021450.mRNA1	16	6	0	22	209	23213	9.41	31.52	97.89	-0.201	Nucleus
OstMADS33	AGIS_Os04g021460.mRNA1	15	6	1	22	209	23256	9.34	29.21	97.89	-0.223	Nucleus
OstMADS34	AGIS_Os04g021480.mRNA1	14	5	0	19	209	23576.7	9.92	31.05	97.46	-0.289	Nucleus
OstMADS35	AGIS_Os04g022400.mRNA1	10	3	1	14	209	23393.3	9.49	25.46	101.2	-0.244	Nucleus
OstMADS36	AGIS_Os04g022440.mRNA1	16	5	1	22	209	23288.9	8.58	29.53	97.89	-0.186	Nucleus
OstMADS37	AGIS_Os04g022450.mRNA1	11	4	0	15	154	17387.4	9.9	14.94	95.39	-0.119	Nucleus
OstMADS38	AGIS_Os04g027840.mRNA1	12	6	0	18	249	27939.6	6.73	58.47	78.71	-0.767	Nucleus
OstMADS39	AGIS_Os04g032010.mRNA1	7	4	2	13	204	23545.3	7.7	59.9	95.54	-0.384	Nucleus
OstMADS40	AGIS_Os04g033590.mRNA1	8	4	0	12	99	11297	9.59	35.5	81.72	-0.4	Nucleus
OstMADS41	AGIS_Os04g043280.mRNA1	11	3	2	16	254	28802.6	8.97	53.39	74.88	-0.765	Nucleus
OstMADS42	AGIS_Os04g046120.mRNA1	9	5	2	16	240	27912.2	7.74	62.43	86.54	-0.55	Nucleus
OstMADS43	AGIS_Os05g009690.mRNA1	15	5	0	20	148	16509.4	5.2	61.57	68.65	-0.481	Nucleus
OstMADS44	AGIS_Os05g009720.mRNA1	19	8	5	32	288	32575.7	8.99	62.93	68.75	-0.788	Nucleus
OstMADS45	AGIS_Os05g020160.mRNA1	12	3	3	18	218	24082.5	8.68	60.12	78.81	-0.509	Nucleus
OstMADS46	AGIS_Os05g030520.mRNA3	9	6	0	15	215	24908.5	8.77	58.93	76.65	-0.797	Nucleus
OstMADS47	AGIS_Os06g000840.mRNA1	14	7	1	22	213	24258.7	9.42	59.6	78.36	-0.746	Nucleus
OstMADS48	AGIS_Os06g005550.mRNA1	15	4	1	20	225	25993.6	7.01	55.84	88.44	-0.586	Nucleus
OstMADS49	AGIS_Os06g009960.mRNA1	17	7	1	25	199	22167.9	4.97	60.9	79.9	-0.632	Nucleus
OstMADS50	AGIS_Os06g010600.mRNA1	28	12	2	42	360	40068	4.64	60.59	73.97	-0.448	Nucleus
OstMADS51	AGIS_Os06g020490.mRNA1	15	5	3	23	238	27025.1	9.53	51.79	72.48	-0.476	Nucleus
OstMADS52	AGIS_Os06g021600.mRNA1	8	5	1	14	77	8595.81	9.83	49.84	85.97	-0.277	Nucleus
OstMADS53	AGIS_Os06g027050.mRNA1	9	4	0	13	210	22761.4	5.05	60.24	76.24	-0.451	Nucleus
OstMADS54	AGIS_Os06g027070.mRNA1	11	4	0	15	241	25711	9.01	50.59	73.36	-0.341	Nucleus
OstMADS55	AGIS_Os06g041570.mRNA1	13	8	0	21	221	25780.9	6.97	54.38	97.01	-0.255	Nucleus
OstMADS56	AGIS_Os06g045780.mRNA1	7	8	5	20	224	25463.8	8.44	39.87	72.32	-0.662	Nucleus
OstMADS57	AGIS_Os07g000820.mRNA1	20	7	1	28	296	33591.5	9.14	59.98	83.45	-0.612	Nucleus
OstMADS58	AGIS_Os07g003070.mRNA1	28	14	3	45	490	54434.6	5.07	58.46	78.61	-0.418	Nucleus
OstMADS59	AGIS_Os07g037060.mRNA1	22	9	1	32	249	28284.8	8.82	47.66	74.82	-0.935	Nucleus
OstMADS60	AGIS_Os08g001060.mRNA1	8	5	2	15	222	25217.2	6.91	44.53	93.2	-0.314	Nucleus
OstMADS61	AGIS_Os08g030740.mRNA1	14	4	0	18	159	18361.9	9.27	63.44	86.48	-0.664	Nucleus
OstMADS62	AGIS_Os08g035720.mRNA1	17	10	5	32	337	36193.5	4.67	45.89	72.79	-0.286	Nucleus
OstMADS63	AGIS_Os08g039020.mRNA1	12	7	2	21	310	36121.7	9.61	48.66	78.61	-0.811	Nucleus
OstMADS64	AGIS_Os08g039030.mRNA1	14	5	0	19	183	20764.8	9.62	71.07	87.32	-0.509	Nucleus
OstMADS65	AGIS_Os09g011950.mRNA1	10	5	0	15	178	19303.1	4.83	53.86	80.17	-0.155	Nucleus
OstMADS66	AGIS_Os09g012020.mRNA1	10	5	0	15	208	22950.3	10.12	62.38	73.32	-0.376	Nucleus
OstMADS67	AGIS_Os09g038630.mRNA1	9	9	2	20	248	28527.5	9.1	49.68	79.84	-0.697	Nucleus
OstMADS68	AGIS_Os10g032220.mRNA1	9	8	1	18	233	26305.1	9.4	41.47	86.31	-0.656	Nucleus
OstMADS69	AGIS_Os11g010910.mRNA1	94	82	31	207	2315	264382	7.83	52.12	73.73	-0.618	Nucleus
OstMADS70	AGIS_Os11g037990.mRNA1	23	7	4	34	392	43366.9	6.34	55.56	72.55	-0.54	Nucleus
OstMADS71	AGIS_Os12g009060.mRNA1	6	6	1	13	202	23232.9	9.39	52.64	87.82	-0.498	Nucleus
OstMADS72	AGIS_Os12g009080.mRNA2	6	5	3	14	270	30268.5	9.21	51.56	88.33	-0.467	Nucleus
OstMADS73	AGIS_Os12g018930.mRNA1	6	2	0	8	194	21194.4	10.66	57.97	89.59	-0.275	Nucleus
OstMADS74	AGIS_Os12g018960.mRNA1	7	3	0	10	119	12828.7	8.89	51.58	91.76	-0.05	Nucleus
OstMADS75	AGIS_Os12g028270.mRNA2	14	6	0	20	247	27741.7	8.24	60.06	88.87	-0.494	Nucleus
OsuMADS1	OsN22_01G007110_01	19	7	7	33	276	30875.8	9.14	59.48	71.78	-0.657	Nucleus
OsuMADS2	OsN22_01G007820_01	18	9	3	30	604	65560.7	4.64	74.51	77.96	-0.366	Nucleus
OsuMADS3	OsN22_01G015260_01	11	7	5	23	377	39488.4	4.6	40.07	70.27	-0.275	Nucleus
OsuMADS4	OsN22_01G015270_01	13	8	3	24	407	42727.3	4.68	41.22	66.81	-0.341	Nucleus
OsuMADS5	OsN22_01G015280_01	21	14	6	41	408	42673.2	5.53	42.02	63.24	-0.526	Nucleus
OsuMADS6	OsN22_01G031690_01	10	5	3	18	196	22531.8	8.24	46.08	84.59	-0.56	Nucleus
OsuMADS7	OsN22_01G042020_01	13	3	0	16	209	24157.6	7.07	46.9	87.7	-0.707	Nucleus
OsuMADS8	OsN22_01G042230_01	17	7	1	25	265	29393.1	8.4	51.46	75.66	-0.575	Nucleus
OsuMADS9	OsN22_01G043410_01	12	14	5	31	483	52822.3	6.46	54.13	77.64	-0.292	Nucleus
OsuMADS10	OsN22_01G043840_01	13	4	2	19	280	29996.5	4.98	49.69	76.82	-0.45	Nucleus
OsuMADS11	OsN22_01G043970_01	16	17	10	43	479	51099.4	4.51	44.35	67.1	-0.443	Nucleus
OsuMADS12	OsN22_01G044600_01	20	8	2	30	214	23909.7	9.07	58.31	79.44	-0.702	Nucleus
OsuMADS13	OsN22_01G048180_01	14	4	1	19	208	22916.3	10.15	77.12	68.65	-0.361	Nucleus
OsuMADS14	OsN22_02G000340_01	27	8	3	38	446	49494.2	8.99	52.54	75.11	-0.626	Nucleus
OsuMADS15	OsN22_02G004960_01	8	6	4	18	288	30816.8	6.27	51.74	77.12	-0.187	Nucleus
OsuMADS16	OsN22_02G005460_01	9	7	1	17	204	22539.5	6.54	58.91	80.88	-0.353	Nucleus
OsuMADS17	OsN22_02G022490_01	16	8	3	27	235	26826.4	9.02	45.86	85.87	-0.706	Nucleus
OsuMADS18	OsN22_02G029120_01	9	2	3	14	250	28419.3	9.11	42.89	79.28	-0.639	Nucleus
OsuMADS19	OsN22_02G032430_01	19	7	1	27	254	28680.6	9	63.8	85.98	-0.63	Nucleus
OsuMADS20	OsN22_02G034540_01	22	5	2	29	229	25721.8	5.37	56.01	80.96	-0.672	Nucleus
OsuMADS21	OsN22_03G001870_01	12	11	1	24	230	26180.9	8.99	50.04	79.74	-0.823	Nucleus
OsuMADS22	OsN22_03G001890_01	3	3	0	6	64	7220.49	10.37	37.47	85.31	-0.189	Nucleus
OsuMADS23	OsN22_03G006340_02	22	7	4	33	238	26648.3	9.13	53.41	81.51	-0.577	Nucleus
OsuMADS24	OsN22_03G008450_01	16	4	1	21	257	29528.2	6.81	52.75	80.12	-0.791	Nucleus
OsuMADS25	OsN22_03G010940_01	10	6	1	17	158	17354.8	9.44	46.98	82.09	-0.392	Nucleus
OsuMADS26	OsN22_03G034470_01	19	4	0	23	253	29212.4	9.06	54.8	82.09	-0.75	Nucleus
OsuMADS27	OsN22_03G034480_01	7	5	2	14	239	26880.5	6.97	57.81	83.26	-0.581	Nucleus
OsuMADS28	OsN22_04G007310_01	17	4	0	21	199	22954.9	6.11	58.49	84.72	-0.778	Nucleus
OsuMADS29	OsN22_04G007660_01	29	7	1	37	327	36414.3	9.72	34.83	97.46	-0.2	Nucleus
OsuMADS30	OsN22_04G007690_01	10	6	1	17	209	23363.4	9.87	26.19	99.81	-0.257	Nucleus
OsuMADS31	OsN22_04G010640_01	3	1	0	4	70	7905.23	9.74	68.37	96.14	-0.156	Nucleus
OsuMADS32	OsN22_04G010660_01	12	6	0	18	249	27939.6	6.73	58.47	78.71	-0.767	Nucleus
OsuMADS33	OsN22_04G014120_01	3	2	0	5	137	15954.8	9.3	72.71	110.95	-0.25	Nucleus
OsuMADS34	OsN22_04G014150_01	7	4	2	13	204	23545.3	7.7	59.9	95.54	-0.384	Nucleus
OsuMADS35	OsN22_04G015460_01	18	12	3	33	267	30309.4	9.41	41.96	79.66	-0.778	Nucleus
OsuMADS36	OsN22_04G023560_01	11	3	2	16	249	28183.9	9.08	52.02	76.39	-0.739	Nucleus
OsuMADS37	OsN22_04G025860_01	9	5	2	16	240	27912.2	7.74	62.43	86.54	-0.55	Nucleus
OsuMADS38	OsN22_05G006640_01	17	5	4	26	210	23869	5.51	61.78	70.19	-0.535	Nucleus
OsuMADS39	OsN22_05G006650_03	17	7	5	29	288	32600.8	8.99	61.31	69.76	-0.78	Nucleus
OsuMADS40	OsN22_05G010650_01	12	3	3	18	218	24127.5	8.68	61.48	77.02	-0.53	Nucleus
OsuMADS41	OsN22_05G017210_01	9	4	0	13	210	24380.8	8.77	58.26	77.1	-0.83	Nucleus
OsuMADS42	OsN22_06G000540_03	13	7	1	21	215	24529	9.27	59.57	80.33	-0.715	Nucleus
OsuMADS43	OsN22_06G004310_01	15	4	1	20	215	24715.2	7.61	54.24	89.81	-0.557	Nucleus
OsuMADS44	OsN22_06G007750_01	19	7	1	27	223	24844.9	5.02	60.86	82.69	-0.618	Nucleus
OsuMADS45	OsN22_06G008150_01	25	10	1	36	335	37327	4.88	63.25	73.07	-0.483	Nucleus
OsuMADS46	OsN22_06G015840_01	8	5	1	14	77	8595.81	9.83	49.84	85.97	-0.277	Nucleus
OsuMADS47	OsN22_06G016570_01	15	6	3	24	238	27013	9.53	51.47	70.84	-0.498	Nucleus
OsuMADS48	OsN22_06G016830_01	4	4	0	8	141	15538.8	9.83	46.54	92.13	-0.313	Nucleus
OsuMADS49	OsN22_06G016870_01	9	4	0	13	210	22787.4	5.05	61.16	75.76	-0.467	Nucleus
OsuMADS50	OsN22_06G016890_01	10	4	0	14	199	21271.2	10.31	61.17	69.25	-0.503	Nucleus
OsuMADS51	OsN22_06G025400_01	17	8	0	25	235	26728.4	5.37	65.88	78.47	-0.487	Nucleus
OsuMADS52	OsN22_06G028630_01	7	8	5	20	224	25462.8	8.97	40.21	72.32	-0.664	Nucleus
OsuMADS53	OsN22_07G000590_02	20	7	1	28	296	33634.5	9.22	61.46	82.13	-0.642	Nucleus
OsuMADS54	OsN22_07G002170_01	28	14	3	45	490	54385.5	5.07	58.64	78.61	-0.423	Nucleus
OsuMADS55	OsN22_07G022170_01	22	9	1	32	249	28298.8	8.82	47.66	75.22	-0.936	Nucleus
OsuMADS56	OsN22_08G000940_01	8	5	2	15	222	25217.2	6.91	44.53	93.2	-0.314	Nucleus
OsuMADS57	OsN22_08G010390_01	16	8	5	29	337	37174.7	6.05	46.49	90.77	-0.127	Nucleus
OsuMADS58	OsN22_08G016720_01	9	4	0	13	105	11908.6	9.41	50.26	74.29	-0.571	Nucleus
OsuMADS59	OsN22_08G020170_01	18	11	5	34	367	39609.4	4.73	45.82	75.1	-0.299	Nucleus
OsuMADS60	OsN22_08G022790_02	9	7	2	18	249	28713.7	8.96	48.39	77.55	-0.792	Nucleus
OsuMADS61	OsN22_08G022800_01	14	5	0	19	183	20764.8	9.62	71.07	87.32	-0.509	Nucleus
OsuMADS62	OsN22_09G000910_01	11	6	0	17	185	20151.1	5.11	58.74	77.14	-0.215	Nucleus
OsuMADS63	OsN22_09G000960_01	10	5	0	15	210	23180.7	10.12	61.88	74	-0.344	Nucleus
OsuMADS64	OsN22_09G016180_01	8	6	2	16	225	25636.2	8.93	40.09	79.78	-0.613	Nucleus
OsuMADS65	OsN22_11G022480_01	22	7	4	33	328	36013.5	6.82	58.79	65.27	-0.512	Nucleus
OsuMADS66	OsN22_12G006460_01	6	6	1	13	201	23104.8	9.39	51.9	88.26	-0.483	Nucleus
OsuMADS67	OsN22_12G006480_04	6	4	4	14	275	30874.2	9.2	50.5	87.78	-0.476	Nucleus
OsuMADS68	OsN22_12G010280_01	6	2	0	8	194	21194.4	10.66	57.97	89.59	-0.275	Nucleus
OsuMADS69	OsN22_12G010320_01	4	3	0	7	100	10736.3	9.15	51.04	86.8	-0.252	Nucleus
OsuMADS70	OsN22_12G014070_01	8	5	0	13	176	19612.3	5.58	61.15	83.69	-0.344	Nucleus
