# Supplementary material for: Evolutionary Dynamics and Expression Divergence of the MADS-Box Gene Family During Recent Speciation of AA-Genome Oryza Species
Source: Plants (Basel). 2025 Jan 26;14(3):379. doi: 10.3390/plants14030379 (PMC11820988; doi:10.3390/plants14030379)
Supplement: Supplementary file 1 [file plants-14-00379-s001.zip › Table S4.xlsx]

## Sheet: Sheet1
Table S4. Summary of gene structure of MADS-box genes in the genus Oryza*
geneID	Length	exonLen	exonNum	IntronLen	IntronNum	CDSLen	CDSNum	UTRLength(five_prime_UTR)	UTRLength(three_prime_UTR)
OstMADS1	8646	1187	9	7459	8	864	9	145	178
OstMADS2	1815	1815	1	0	0	1815	1	NA	NA
OstMADS3	723	723	1	0	0	723	1	NA	NA
OstMADS4	921	921	1	0	0	921	1	NA	NA
OstMADS5	1221	1221	1	0	0	1221	1	NA	NA
OstMADS6	1224	1224	1	0	0	1224	1	NA	NA
OstMADS7	1297	972	3	325	2	972	3	NA	NA
OstMADS8	2086	591	7	1495	6	591	7	NA	NA
OstMADS9	3290	1795	7	1495	6	630	7	257	908
OstMADS10	3352	1338	7	2014	6	798	7	86	454
OstMADS11	1452	1452	1	0	0	1452	1	NA	NA
OstMADS12	819	819	1	0	0	819	1	NA	NA
OstMADS13	1939	1939	1	0	0	1440	1	0	499
OstMADS14	20124	1186	5	18938	4	495	5	114	577
OstMADS15	627	627	1	0	0	627	1	NA	NA
OstMADS16	5393	816	7	4577	6	816	7	NA	NA
OstMADS17	7998	1452	8	6546	7	1452	8	NA	NA
OstMADS18	861	861	1	0	0	861	1	NA	NA
OstMADS19	7152	1085	8	6067	7	723	8	282	80
OstMADS20	8101	1266	8	6835	7	753	8	132	381
OstMADS21	6094	1384	8	4710	7	726	8	334	324
OstMADS22	6231	1567	8	4664	7	687	8	275	605
OstMADS23	2315	789	4	1526	3	351	3	292	146
OstMADS24	6450	1460	8	4990	7	753	8	304	403
OstMADS25	8620	1307	8	7313	7	774	8	95	438
OstMADS26	2226	1341	2	885	1	558	2	783	0
OstMADS27	3551	764	4	2787	3	597	3	0	167
OstMADS28	750	750	1	0	0	750	1	NA	NA
OstMADS29	10425	2007	8	8418	7	762	8	308	937
OstMADS30	6669	1285	8	5384	7	720	8	285	280
OstMADS31	3175	1102	8	2073	7	684	7	183	235
OstMADS32	659	659	1	0	0	630	1	0	29
OstMADS33	630	630	1	0	0	630	1	NA	NA
OstMADS34	630	630	1	0	0	630	1	NA	NA
OstMADS35	630	630	1	0	0	630	1	NA	NA
OstMADS36	630	630	1	0	0	630	1	NA	NA
OstMADS37	630	465	2	165	1	465	2	NA	NA
OstMADS38	15951	1247	7	14704	6	750	7	230	267
OstMADS39	3258	1464	7	1794	6	615	7	188	661
OstMADS40	1326	527	3	799	2	300	3	227	0
OstMADS41	5859	1125	8	4734	7	765	8	122	238
OstMADS42	1804	790	7	1014	6	723	7	17	50
OstMADS43	8277	851	7	7426	6	447	4	88	316
OstMADS44	11561	1276	8	10285	7	867	8	103	306
OstMADS45	657	657	1	0	0	657	1
OstMADS46	3137	1860	7	1277	6	648	7	82	1130
OstMADS47	16573	1015	8	15558	7	642	7	116	257
OstMADS48	6615	1164	8	5451	7	678	8	220	266
OstMADS49	9586	600	6	8986	5	600	6	NA	NA
OstMADS50	4022	1396	11	2626	10	1083	11	76	237
OstMADS51	717	717	1	0	0	717	1	NA	NA
OstMADS52	906	234	2	672	1	234	2	NA	NA
OstMADS53	633	633	1	0	0	633	1	NA	NA
OstMADS54	3456	726	3	2730	2	726	3	NA	NA
OstMADS55	4024	1258	8	2766	7	666	7	207	385
OstMADS56	4586	1349	7	3237	6	675	7	214	460
OstMADS57	6482	1493	9	4989	8	891	9	181	421
OstMADS58	3802	1651	5	2151	4	1473	5	178	0
OstMADS59	5409	1293	8	4116	7	750	8	89	454
OstMADS60	2382	1198	7	1184	6	669	7	260	269
OstMADS61	9667	695	5	8972	4	480	5	29	186
OstMADS62	2238	1097	9	1141	8	1014	9	0	83
OstMADS63	5077	1322	10	3755	9	933	10	155	234
OstMADS64	10041	1177	6	8864	5	552	6	328	297
OstMADS65	537	537	1	0	0	537	1	NA	NA
OstMADS66	627	627	1	0	0	627	1	NA	NA
OstMADS67	6378	1202	8	5176	7	747	8	109	346
OstMADS68	10846	1689	8	9157	7	702	7	514	473
OstMADS69	12073	6948	10	5125	9	6948	10	NA	NA
OstMADS70	4049	1462	11	2587	10	1179	11	0	283
OstMADS71	3591	834	7	2757	6	609	7	0	225
OstMADS72	5511	1227	8	4284	7	813	7	78	336
OstMADS73	585	585	1	0	0	585	1	NA	NA
OstMADS74	763	374	2	389	1	360	2	14	0
OstMADS75	9213	1040	8	8173	7	744	8	0	296
ObMADS1	9470	1514	12	7956	11	855	11	316	343
ObMADS2	1815	1815	1	0	0	1815	1	NA	NA
ObMADS3	723	723	1	0	0	723	1	NA	NA
ObMADS4	921	921	1	0	0	921	1	NA	NA
ObMADS5	1221	1221	1	0	0	1221	1	NA	NA
ObMADS6	1224	1224	1	0	0	1224	1	NA	NA
ObMADS7	1297	1278	2	19	1	1278	2	NA	NA
ObMADS8	2945	1448	7	1497	6	591	7	282	575
ObMADS9	2924	1429	7	1495	6	630	7	307	492
ObMADS10	3241	1226	7	2015	6	798	7	86	342
ObMADS11	1440	1440	1	0	0	1440	1	NA	NA
ObMADS12	630	630	1	0	0	630	1	NA	NA
ObMADS13	1434	1434	1	0	0	1434	1	NA	NA
ObMADS14	198	198	1	0	0	198	1	NA	NA
ObMADS15	627	627	1	0	0	627	1	NA	NA
ObMADS16	2020	653	3	1367	2	351	3	156	146
ObMADS17	6405	1456	8	4949	7	753	8	218	485
ObMADS18	8801	1433	8	7368	7	774	8	191	468
ObMADS19	687	573	2	114	1	573	2	NA	NA
ObMADS20	750	750	1	0	0	750	1	NA	NA
ObMADS21	10158	1541	8	8617	7	762	8	286	493
ObMADS22	6816	1408	9	5408	8	735	9	281	392
ObMADS23	8644	1710	8	6934	7	1452	8	258	0
ObMADS24	777	777	1	0	0	777	1	NA	NA
ObMADS25	4121	1426	8	2695	7	783	6	185	458
ObMADS26	7493	1421	8	6072	7	723	8	289	409
ObMADS27	8188	1386	8	6802	7	753	8	177	456
ObMADS28	5713	1064	7	4649	6	714	7	350	0
ObMADS29	5921	1338	8	4583	7	690	8	247	401
ObMADS30	3094	1135	8	1959	7	684	7	227	224
ObMADS31	672	672	1	0	0	672	1	NA	NA
ObMADS32	13209	1713	5	11496	4	1713	5	NA	NA
ObMADS33	630	630	1	0	0	630	1	NA	NA
ObMADS34	276	276	1	0	0	276	1	NA	NA
ObMADS35	622	222	2	400	1	222	2	NA	NA
ObMADS36	2643	782	8	1861	7	609	7	0	173
ObMADS37	2575	716	7	1859	6	543	7	0	173
ObMADS38	2575	716	7	1859	6	543	7	0	173
ObMADS39	8638	1460	8	7178	7	723	8	100	637
ObMADS40	5964	1122	9	4842	8	771	9	0	351
ObMADS41	2169	1153	7	1016	6	822	7	38	293
ObMADS42	8967	1042	8	7925	7	723	7	0	319
ObMADS43	1976	531	3	1445	2	366	3	165	0
ObMADS44	657	657	1	0	0	657	1	NA	NA
ObMADS45	2438	1151	7	1287	6	639	7	216	296
ObMADS46	6493	1080	8	5413	7	678	8	136	266
ObMADS47	186	186	1	0	0	186	1	NA	NA
ObMADS48	4055	1396	11	2659	10	1029	11	76	291
ObMADS49	186	186	1	0	0	186	1	NA	NA
ObMADS50	717	717	1	0	0	717	1	NA	NA
ObMADS51	502	456	3	46	2	456	3	NA	NA
ObMADS52	633	633	1	0	0	633	1	NA	NA
ObMADS53	600	600	1	0	0	600	1	NA	NA
ObMADS54	2604	555	5	2049	4	555	5	NA	NA
ObMADS55	3767	573	6	3194	5	573	6	NA	NA
ObMADS56	6502	1515	9	4987	8	882	9	180	453
ObMADS57	3604	1449	5	2155	4	1449	5	NA	NA
ObMADS58	5408	1359	8	4049	7	807	8	89	463
ObMADS59	2527	1305	6	1222	5	627	6	409	269
ObMADS60	555	555	1	0	0	555	1	NA	NA
ObMADS61	708	675	2	33	1	675	2
ObMADS62	10728	1057	6	9671	5	507	5	29	521
ObMADS63	2985	1867	11	1118	10	1104	11	37	726
ObMADS64	5133	1141	7	3992	6	600	6	231	310
ObMADS65	10185	1342	6	8843	5	561	6	325	456
ObMADS66	555	555	1	0	0	555	1	NA	NA
ObMADS67	4485	1751	7	2734	6	1020	7	219	512
ObMADS68	3762	977	7	2785	6	609	7	96	272
ObMADS69	4270	1311	7	2959	6	828	7	147	336
ObMADS70	594	594	1	0	0	594	1	NA	NA
ObMADS71	525	525	1	0	0	525	1	NA	NA
ObMADS72	5919	1156	8	4763	7	774	8	0	382
ObMADS73	558	558	1	0	0	558	1	NA	NA
ObMADS74	630	630	1	0	0	630	1	NA	NA
ObMADS75	7153	1429	8	5724	7	747	8	106	576
ObMADS76	10445	1059	9	9386	8	762	8	297	0
OfMADS1	8745	729	7	8016	6	684	7	45	0
OfMADS2	1644	1644	1	0	0	1644	1	NA	NA
OfMADS3	846	846	1	0	0	846	1	NA	NA
OfMADS4	714	714	1	0	0	714	1	NA	NA
OfMADS5	1470	1470	1	0	0	1470	1	NA	NA
OfMADS6	654	654	1	0	0	654	1	NA	NA
OfMADS7	3098	1193	7	1905	6	612	7	173	408
OfMADS8	2883	1615	9	1268	8	678	7	182	755
OfMADS9	5170	1202	8	3968	7	816	7	133	253
OfMADS10	1092	1092	1	0	0	1092	1	NA	NA
OfMADS11	1284	1284	1	0	0	1284	1	NA	NA
OfMADS12	1082	285	2	797	1	285	2	NA	NA
OfMADS13	621	621	1	0	0	621	1	NA	NA
OfMADS14	2088	969	8	1119	7	969	8	NA	NA
OfMADS15	261	261	1	0	0	261	1	NA	NA
OfMADS16	10269	1340	9	8929	8	852	9	0	488
OfMADS17	468	468	1	0	0	468	1	NA	NA
OfMADS18	673	522	2	151	1	522	2	NA	NA
OfMADS19	738	738	1	0	0	738	1	NA	NA
OfMADS20	9423	1524	8	7899	7	762	8	244	518
OfMADS21	9125	1677	8	7448	7	723	8	565	389
OfMADS22	7202	2060	3	5142	2	336	3	0	1724
OfMADS23	918	918	1	0	0	918	1	NA	NA
OfMADS24	3026	1111	7	1915	6	762	7	0	349
OfMADS25	7696	1606	8	6090	7	723	8	444	439
OfMADS26	7867	899	9	6968	8	780	9	119	0
OfMADS27	6748	1251	8	5497	7	684	7	302	265
OfMADS28	6476	1467	8	5009	7	696	8	239	532
OfMADS29	3636	1085	8	2551	7	687	7	0	398
OfMADS30	2897	782	7	2115	6	600	7	0	182
OfMADS31	9996	1604	9	8392	8	819	9	239	546
OfMADS32	6689	1178	8	5511	7	756	8	130	292
OfMADS33	2631	1485	8	1146	7	717	7	444	324
OfMADS34	9794	1276	9	8518	8	828	9	160	288
OfMADS35	543	543	1	0	0	543	1
OfMADS36	2746	1688	7	1058	6	684	7	51	953
OfMADS37	5454	1273	7	4181	6	648	7	307	318
OfMADS38	7112	1002	8	6110	7	669	8	0	333
OfMADS39	3517	1386	11	2131	10	888	11	38	460
OfMADS40	2543	768	2	1775	1	768	2	NA	NA
OfMADS41	186	186	1	0	0	186	1	NA	NA
OfMADS42	759	759	1	0	0	759	1	NA	NA
OfMADS43	585	585	1	0	0	585	1	NA	NA
OfMADS44	2663	1257	3	1406	2	1257	3	NA	NA
OfMADS45	3674	984	5	2690	4	528	4	117	339
OfMADS46	3781	582	6	3199	5	582	6	NA	NA
OfMADS47	6761	892	8	5869	7	738	7	0	154
OfMADS48	1175	1065	2	110	1	1065	2	NA	NA
OfMADS49	1097	942	2	155	1	942	2	NA	NA
OfMADS50	5563	1253	8	4310	7	753	8	61	439
OfMADS51	2466	1308	7	1158	6	684	7	364	260
OfMADS52	8718	1178	8	7540	7	675	7	25	478
OfMADS53	3264	1116	9	2148	8	972	9	137	7
OfMADS54	5223	1014	7	4209	6	621	7	36	357
OfMADS55	8160	966	7	7194	6	603	7	0	363
OfMADS56	6004	1100	9	4904	8	813	8	0	287
OfMADS57	3572	834	7	2738	6	606	7	0	228
OfMADS58	6507	1242	7	5265	6	702	7	0	540
OfMADS59	7883	1230	8	6653	7	747	8	100	383
OfMADS60	553	207	2	346	1	207	2	NA	NA
OfMADS61	3391	1272	7	2119	6	885	7	387	0
OfMADS62	11430	1645	7	9785	6	729	7	0	916
OgMADS1	9417	1176	12	8241	11	870	12	306	0
OgMADS2	1815	1815	1	0	0	1815	1	NA	NA
OgMADS3	723	723	1	0	0	723	1	NA	NA
OgMADS4	921	921	1	0	0	921	1	NA	NA
OgMADS5	1221	1221	1	0	0	1221	1	NA	NA
OgMADS6	1224	1224	1	0	0	1224	1	NA	NA
OgMADS7	1294	1275	2	19	1	1275	2	NA	NA
OgMADS8	2721	1224	7	1497	6	591	7	224	409
OgMADS9	2978	1483	7	1495	6	630	7	378	475
OgMADS10	3226	1210	7	2016	6	798	7	86	326
OgMADS11	1440	1440	1	0	0	1440	1	NA	NA
OgMADS12	630	630	1	0	0	630	1	NA	NA
OgMADS13	1434	1434	1	0	0	1434	1	NA	NA
OgMADS14	198	198	1	0	0	198	1	NA	NA
OgMADS15	627	627	1	0	0	627	1	NA	NA
OgMADS16	1894	583	3	1311	2	351	3	87	145
OgMADS17	6384	1375	8	5009	7	753	8	218	404
OgMADS18	8604	1417	8	7187	7	774	8	204	439
OgMADS19	474	474	1	0	0	474	1	NA	NA
OgMADS20	750	750	1	0	0	750	1	NA	NA
OgMADS21	10156	1540	8	8616	7	762	8	286	492
OgMADS22	6763	1332	9	5431	8	735	9	281	316
OgMADS23	8191	1662	8	6529	7	1452	8	210	0
OgMADS24	777	777	1	0	0	777	1	NA	NA
OgMADS25	4068	1376	8	2692	7	783	6	108	485
OgMADS26	7520	1421	8	6099	7	723	8	289	409
OgMADS27	8137	1332	8	6805	7	753	8	177	402
OgMADS28	5703	1052	7	4651	6	714	7	338	0
OgMADS29	6004	1421	8	4583	7	690	8	393	338
OgMADS30	3046	1087	8	1959	7	684	7	179	224
OgMADS31	672	672	1	0	0	672	1	NA	NA
OgMADS32	13182	1617	5	11565	4	1617	5	NA	NA
OgMADS33	630	630	1	0	0	630	1	NA	NA
OgMADS34	276	276	1	0	0	276	1	NA	NA
OgMADS35	621	222	2	399	1	222	2	NA	NA
OgMADS36	2240	609	7	1631	6	609	7	NA	NA
OgMADS37	2402	543	7	1859	6	543	7	NA	NA
OgMADS38	8580	1404	8	7176	7	723	8	45	636
OgMADS39	5992	1202	9	4790	8	765	9	122	315
OgMADS40	2216	1203	7	1013	6	825	7	160	218
OgMADS41	5490	811	5	4679	4	519	5	0	292
OgMADS42	6491	1080	8	5411	7	678	8	136	266
OgMADS43	10647	1240	8	9407	7	675	8	122	443
OgMADS44	4190	1530	11	2660	10	1242	11	0	288
OgMADS45	186	186	1	0	0	186	1	NA	NA
OgMADS46	717	717	1	0	0	717	1	NA	NA
OgMADS47	633	633	1	0	0	633	1	NA	NA
OgMADS48	600	600	1	0	0	600	1	NA	NA
OgMADS49	2604	555	5	2049	4	555	5	NA	NA
OgMADS50	3768	573	6	3195	5	573	6	NA	NA
OgMADS51	10480	1038	8	9442	7	726	7	0	312
OgMADS52	2259	773	5	1486	4	630	5	143	0
OgMADS53	657	657	1	0	0	657	1	NA	NA
OgMADS54	2444	1157	7	1287	6	639	7	222	296
OgMADS55	6503	1516	9	4987	8	882	9	180	454
OgMADS56	3604	1449	5	2155	4	1449	5	NA	NA
OgMADS57	5433	1425	9	4008	8	861	9	89	475
OgMADS58	555	555	1	0	0	555	1	NA	NA
OgMADS59	4486	1752	7	2734	6	1020	7	220	512
OgMADS60	3408	623	7	2785	6	609	7	0	14
OgMADS61	4271	1311	7	2960	6	828	7	147	336
OgMADS62	6141	1095	3	5046	2	1095	3	NA	NA
OgMADS63	525	525	1	0	0	525	1	NA	NA
OgMADS64	5841	1078	8	4763	7	774	8	0	304
OgMADS65	558	558	1	0	0	558	1	NA	NA
OgMADS66	630	630	1	0	0	630	1	NA	NA
OgMADS67	7003	1232	8	5771	7	747	8	106	379
OgMADS68	10450	1064	9	9386	8	762	8	302	0
OgMADS69	2410	1188	6	1222	5	627	6	292	269
OgMADS70	708	675	2	33	1	675	2	NA	NA
OgMADS71	9883	533	3	9350	2	318	3	29	186
OgMADS72	3159	2042	11	1117	10	1104	11	172	766
OgMADS73	5076	1263	10	3813	9	801	9	231	231
OgMADS74	10508	1638	6	8870	5	534	6	325	779
OuMADS66	9202	1180	12	8022	11	870	12	205	458
OuMADS74	1815	1815	1	0	0	1815	1	NA	NA
OuMADS49	723	723	1	0	0	723	1	NA	NA
OuMADS61	921	921	1	0	0	921	1	NA	NA
OuMADS77	1221	1221	1	0	0	1221	1	NA	NA
OuMADS76	1224	1224	1	0	0	1224	1	NA	NA
OuMADS39	1161	1161	1	0	0	1161	1	NA	NA
OuMADS34	2900	1408	7	1492	6	591	7	188	715
OuMADS54	3011	1518	7	1493	6	630	7	136	266
OuMADS28	4031	1191	8	2840	7	801	7	NA	NA
OuMADS72	1449	1449	1	0	0	1449	1	0	225
OuMADS78	834	834	1	0	0	834	1	NA	NA
OuMADS50	1434	1434	1	0	0	1434	1	278	1325
OuMADS19	198	198	1	0	0	198	1	NA	NA
OuMADS25	645	645	1	0	0	645	1	191	455
OuMADS46	1953	584	3	1369	2	351	3	NA	NA
OuMADS27	6510	1499	8	5011	7	753	8	122	341
OuMADS1	8745	1437	8	7308	7	774	8	NA	NA
OuMADS14	687	513	3	174	2	513	3	NA	NA
OuMADS18	750	750	1	0	0	750	1	0	291
OuMADS13	12397	2365	11	10032	10	762	8	NA	NA
OuMADS29	6763	1383	8	5380	7	720	8	374	471
OuMADS65	312	312	1	0	0	312	1	155	231
OuMADS21	888	888	1	0	0	888	1	155	336
OuMADS63	4138	1365	8	2773	7	783	6	NA	NA
OuMADS38	7017	1007	7	6010	6	708	7	NA	NA
OuMADS44	8174	1338	8	6836	7	753	8	218	528
OuMADS64	7047	1010	7	6037	6	690	7	195	195
OuMADS45	6074	1619	8	4455	7	690	8	281	382
OuMADS60	3276	1123	8	2153	7	684	7	NA	NA
OuMADS6	630	630	1	0	0	630	1	NA	NA
OuMADS4	630	630	1	0	0	630	1	NA	NA
OuMADS3	630	630	1	0	0	630	1	254	0
OuMADS73	213	213	1	0	0	213	1	232	585
OuMADS75	629	222	2	407	1	222	2	29	186
OuMADS59	1674	546	6	1128	5	546	6	106	338
OuMADS69	2578	782	7	1796	6	609	7	NA	NA
OuMADS26	18864	813	9	18051	8	813	9	299	0
OuMADS17	6032	1228	9	4804	8	765	9	NA	NA
OuMADS52	9942	2240	16	7702	15	2202	16	480	279
OuMADS20	8860	1050	8	7810	7	759	8	37	181
OuMADS33	14668	1169	10	13499	9	915	10	NA	NA
OuMADS67	657	657	1	0	0	657	1	NA	NA
OuMADS48	2509	1225	7	1284	6	639	7	177	408
OuMADS8	11212	2031	9	9181	8	1128	8	247	682
OuMADS9	6389	1080	8	5309	7	678	8	87	146
OuMADS51	186	186	1	0	0	186	1	NA	NA
OuMADS57	4002	1396	11	2606	10	1083	11	216	370
OuMADS47	907	234	2	673	1	234	2	NA	NA
OuMADS68	717	717	1	0	0	717	1	NA	NA
OuMADS43	474	474	1	0	0	474	1	NA	NA
OuMADS32	624	624	1	0	0	624	1	38	0
OuMADS16	600	600	1	0	0	600	1	NA	NA
OuMADS7	2498	702	7	1796	6	702	7	328	560
OuMADS37	3767	543	5	3224	4	543	5	89	643
OuMADS15	6528	1540	9	4988	8	894	9	0	568
OuMADS10	1207	1077	2	130	1	1077	2	76	237
OuMADS55	5657	1569	10	4088	9	837	9	155	231
OuMADS40	2608	1464	7	1144	6	705	7	NA	NA
OuMADS31	555	555	1	0	0	555	1	181	258
OuMADS70	708	708	1	0	0	708	1	NA	NA
OuMADS35	9846	533	3	9313	2	318	3	31	219
OuMADS41	2439	1322	11	1117	10	1104	11	108	474
OuMADS58	5070	1208	9	3862	8	822	9	320	0
OuMADS23	5060	1238	9	3822	8	852	9	NA	NA
OuMADS22	2124	1181	2	943	1	336	2	310	0
OuMADS71	2196	858	2	1338	1	858	2	NA	NA
OuMADS62	4168	1156	7	3012	6	906	7	NA	NA
OuMADS11	3619	834	7	2785	6	609	7	0	173
OuMADS24	5644	1319	8	4325	7	828	7	NA	NA
OuMADS12	585	585	1	0	0	585	1	NA	NA
OuMADS2	525	525	1	0	0	525	1	NA	NA
OuMADS53	5481	711	7	4770	6	711	7	NA	NA
OuMADS5	558	558	1	0	0	558	1	NA	NA
OuMADS30	633	633	1	0	0	633	1	NA	NA
OuMADS36	6953	1134	8	5819	7	690	8	NA	NA
OuMADS42	555	555	1	0	0	555	1	NA	NA
OuMADS56	11049	1246	7	9803	6	678	7	NA	NA
OlMADS1	1818	1818	1	0	0	1818	1	NA	NA
OlMADS2	723	723	1	0	0	723	1	NA	NA
OlMADS3	906	906	1	0	0	906	1	NA	NA
OlMADS4	1218	1218	1	0	0	1218	1	NA	NA
OlMADS5	1223	1167	2	56	1	1167	2	NA	NA
OlMADS6	894	894	1	0	0	894	1	NA	NA
OlMADS7	3910	2019	5	1891	4	2019	5	NA	NA
OlMADS8	2480	591	7	1889	6	591	7	NA	NA
OlMADS9	2079	630	7	1449	6	630	7	NA	NA
OlMADS10	2847	786	7	2061	6	786	7	NA	NA
OlMADS11	10960	3921	26	7039	25	3921	26	NA	NA
OlMADS12	974	888	2	86	1	888	2	NA	NA
OlMADS13	1394	1278	3	116	2	1278	3	NA	NA
OlMADS14	19477	495	5	18982	4	495	5	NA	NA
OlMADS15	627	627	1	0	0	627	1	NA	NA
OlMADS16	5665	834	7	4831	6	834	7	NA	NA
OlMADS17	843	843	1	0	0	843	1	NA	NA
OlMADS18	4114	774	6	3340	5	774	6	NA	NA
OlMADS19	6673	723	8	5950	7	723	8	NA	NA
OlMADS20	7215	753	8	6462	7	753	8	NA	NA
OlMADS21	5944	684	7	5260	6	684	7	NA	NA
OlMADS22	5241	690	8	4551	7	690	8	NA	NA
OlMADS23	25894	927	8	24967	7	927	8	NA	NA
OlMADS24	6134	741	8	5393	7	741	8	NA	NA
OlMADS25	8498	774	8	7724	7	774	8	NA	NA
OlMADS26	1086	501	2	585	1	501	2	NA	NA
OlMADS27	474	474	1	0	0	474	1	NA	NA
OlMADS28	750	675	2	75	1	675	2	NA	NA
OlMADS29	18756	741	8	18015	7	741	8	NA	NA
OlMADS30	6084	711	8	5373	7	711	8	NA	NA
OlMADS31	5146	987	7	4159	6	987	7	NA	NA
OlMADS32	592	522	2	70	1	522	2	NA	NA
OlMADS33	630	630	1	0	0	630	1	NA	NA
OlMADS34	630	630	1	0	0	630	1	NA	NA
OlMADS35	213	213	1	0	0	213	1	NA	NA
OlMADS36	17658	756	7	16902	6	756	7	NA	NA
OlMADS37	18300	609	7	17691	6	609	7	NA	NA
OlMADS38	10727	723	8	10004	7	723	8	NA	NA
OlMADS39	5565	747	8	4818	7	747	8	NA	NA
OlMADS40	5578	750	8	4828	7	750	8	NA	NA
OlMADS41	1800	813	7	987	6	813	7	NA	NA
OlMADS42	9283	618	7	8665	6	618	7	NA	NA
OlMADS43	719	570	2	149	1	570	2	NA	NA
OlMADS44	1925	633	7	1292	6	633	7	NA	NA
OlMADS45	4489	654	7	3835	6	654	7	NA	NA
OlMADS46	4169	369	4	3800	3	369	4	NA	NA
OlMADS47	6144	678	8	5466	7	678	8	NA	NA
OlMADS48	15886	672	8	15214	7	672	8	NA	NA
OlMADS49	3614	1083	11	2531	10	1083	11	NA	NA
OlMADS50	717	717	1	0	0	717	1	NA	NA
OlMADS51	593	201	2	392	1	201	2	NA	NA
OlMADS52	12536	687	7	11849	6	687	7	NA	NA
OlMADS53	473	438	2	35	1	438	2	NA	NA
OlMADS54	615	615	1	0	0	615	1	NA	NA
OlMADS55	600	600	1	0	0	600	1	NA	NA
OlMADS56	474	474	1	0	0	474	1	NA	NA
OlMADS57	801	801	1	0	0	801	1	NA	NA
OlMADS58	600	600	1	0	0	600	1	NA	NA
OlMADS59	3346	702	6	2644	5	702	6	NA	NA
OlMADS60	3831	750	7	3081	6	750	7	NA	NA
OlMADS61	5910	804	8	5106	7	804	8	NA	NA
OlMADS62	1216	1089	2	127	1	1089	2	NA	NA
OlMADS63	7294	750	8	6544	7	750	8	NA	NA
OlMADS64	1853	627	6	1226	5	627	6	NA	NA
OlMADS65	555	555	1	0	0	555	1	NA	NA
OlMADS66	693	693	1	0	0	693	1	NA	NA
OlMADS67	10050	660	7	9390	6	660	7	NA	NA
OlMADS68	2577	1110	11	1467	10	1110	11	NA	NA
OlMADS69	4336	870	9	3466	8	870	9	NA	NA
OlMADS70	10420	552	6	9868	5	552	6	NA	NA
OlMADS71	711	711	1	0	0	711	1	NA	NA
OlMADS72	624	624	1	0	0	624	1	NA	NA
OlMADS73	6259	750	8	5509	7	750	8	NA	NA
OlMADS74	585	585	1	0	0	585	1	NA	NA
OlMADS75	9494	657	6	8837	5	657	6	NA	NA
OlMADS76	531	531	1	0	0	531	1	NA	NA
OlMADS77	531	531	1	0	0	531	1	NA	NA
OlMADS78	3571	1158	11	2413	10	1158	11	NA	NA
OlMADS79	8850	1125	9	7725	8	1125	9	NA	NA
OlMADS80	585	585	1	0	0	585	1	NA	NA
OlMADS81	1307	660	3	647	2	660	3	NA	NA
OlMADS82	5719	750	8	4969	7	750	8	NA	NA
OlMADS83	26400	2004	12	24396	11	2004	12	NA	NA
OlMADS84	555	555	1	0	0	555	1	NA	NA
OlMADS85	1860	651	5	1209	4	651	5	NA	NA
OlMADS86	672	672	1	0	0	672	1	NA	NA
OlMADS87	3230	777	6	2453	5	777	6	NA	NA
OmMADS1	9954	1527	11	8427	10	906	10	221	400
OmMADS2	1827	1827	1	0	0	1827	1	NA	NA
OmMADS3	723	723	1	0	0	723	1	NA	NA
OmMADS4	915	915	1	0	0	915	1	NA	NA
OmMADS5	1188	1188	1	0	0	1188	1	NA	NA
OmMADS6	1224	1224	1	0	0	1224	1	NA	NA
OmMADS7	1065	1065	1	0	0	1065	1	NA	NA
OmMADS8	3157	1354	7	1803	6	591	7	220	543
OmMADS9	2921	1445	7	1476	6	627	7	296	522
OmMADS10	4044	1107	7	2937	6	750	6	195	162
OmMADS11	1422	1392	2	30	1	1392	2	NA	NA
OmMADS12	769	705	2	64	1	705	2	NA	NA
OmMADS13	1416	1416	1	0	0	1416	1	NA	NA
OmMADS14	198	198	1	0	0	198	1	NA	NA
OmMADS15	627	627	1	0	0	627	1	NA	NA
OmMADS16	4557	750	3	3807	2	750	3	NA	NA
OmMADS17	6707	1475	10	5232	9	747	8	324	404
OmMADS18	8767	1341	7	7426	6	780	7	95	466
OmMADS19	2860	1533	7	1327	6	639	7	152	742
OmMADS20	1348	612	2	736	1	612	2	NA	NA
OmMADS21	750	750	1	0	0	750	1	NA	NA
OmMADS22	6736	1553	9	5183	8	732	9	293	528
OmMADS23	8300	1446	8	6854	7	1446	8	NA	NA
OmMADS24	849	849	1	0	0	849	1	NA	NA
OmMADS25	3351	1341	8	2010	7	765	6	108	468
OmMADS26	6901	994	7	5907	6	708	7	286	0
OmMADS27	8189	1542	8	6647	7	753	8	283	506
OmMADS28	7004	2056	7	4948	6	714	7	328	1014
OmMADS29	5945	1636	8	4309	7	951	8	0	685
OmMADS30	3411	1268	8	2143	7	684	7	348	236
OmMADS31	4630	1248	5	3382	4	1248	5	NA	NA
OmMADS32	393	393	1	0	0	393	1	NA	NA
OmMADS33	630	630	1	0	0	630	1	NA	NA
OmMADS34	213	213	1	0	0	213	1	NA	NA
OmMADS35	255	255	1	0	0	255	1	NA	NA
OmMADS36	2741	817	8	1924	7	609	7	0	208
OmMADS37	2625	833	7	1792	6	609	7	0	224
OmMADS38	9164	1774	10	7390	9	963	10	100	711
OmMADS39	6349	1231	9	5118	8	747	8	136	348
OmMADS40	3967	684	7	3283	6	684	7	NA	NA
OmMADS41	6030	1077	8	4953	7	807	8	0	270
OmMADS42	11767	1590	8	10177	7	672	8	161	757
OmMADS43	4165	1621	11	2544	10	1287	11	40	294
OmMADS44	881	210	2	671	1	210	2	NA	NA
OmMADS45	717	717	1	0	0	717	1	NA	NA
OmMADS46	471	471	1	0	0	471	1	NA	NA
OmMADS47	630	630	1	0	0	630	1	NA	NA
OmMADS48	597	597	1	0	0	597	1	NA	NA
OmMADS49	2900	764	6	2136	5	546	6	0	218
OmMADS50	3734	699	5	3035	4	699	5	NA	NA
OmMADS51	8953	1306	10	7647	9	819	9	165	322
OmMADS52	657	657	1	0	0	657	1	NA	NA
OmMADS53	2711	1347	8	1364	7	606	8	0	741
OmMADS54	6648	1404	8	5244	7	804	8	180	420
OmMADS55	3624	1473	5	2151	4	1473	5	NA	NA
OmMADS56	5537	1469	8	4068	7	753	8	97	619
OmMADS57	2477	1231	6	1246	5	627	6	321	283
OmMADS58	1796	1631	2	165	1	390	2	1241	0
OmMADS59	708	708	1	0	0	708	1
OmMADS60	9704	1323	5	8381	4	429	4	32	862
OmMADS61	4652	1210	12	3442	11	1200	12	0	10
OmMADS62	8335	1791	12	6544	11	1140	12	317	334
OmMADS63	10451	829	6	9622	5	519	6	310	0
OmMADS64	3845	1225	7	2620	6	975	7	31	219
OmMADS65	3684	1172	7	2512	6	606	7	210	356
OmMADS66	5833	1548	8	4285	7	807	7	243	498
OmMADS67	585	585	1	0	0	585	1	NA	NA
OmMADS68	525	525	1	0	0	525	1	NA	NA
OmMADS69	5845	1053	9	4792	8	774	8	0	279
OmMADS70	516	516	1	0	0	516	1	NA	NA
OmMADS71	636	636	1	0	0	636	1	NA	NA
OmMADS72	6582	1582	10	5000	9	753	8	196	633
OmMADS73	10553	1245	9	9308	8	762	8	483	0
OnMADS1	9542	1543	12	7999	11	855	11	329	359
OnMADS2	1815	1815	1	0	0	1815	1	NA	NA
OnMADS3	723	723	1	0	0	723	1	NA	NA
OnMADS4	921	921	1	0	0	921	1	NA	NA
OnMADS5	1221	1221	1	0	0	1221	1	NA	NA
OnMADS6	1224	1224	1	0	0	1224	1	NA	NA
OnMADS7	1295	1179	3	116	2	1179	3	NA	NA
OnMADS8	2905	1410	7	1495	6	591	7	199	620
OnMADS9	2819	1324	7	1495	6	630	7	202	492
OnMADS10	4233	1401	8	2832	7	798	7	195	408
OnMADS11	2543	1611	2	932	1	1611	2	NA	NA
OnMADS12	834	834	1	0	0	834	1	NA	NA
OnMADS13	1440	1440	1	0	0	1440	1	NA	NA
OnMADS14	198	198	1	0	0	198	1	NA	NA
OnMADS15	627	627	1	0	0	627	1	NA	NA
OnMADS16	4734	333	3	4401	2	249	3	84	0
OnMADS17	6376	1426	8	4950	7	753	8	218	455
OnMADS18	8812	1494	8	7318	7	774	8	263	457
OnMADS19	414	414	1	0	0	414	1	NA	NA
OnMADS20	750	750	1	0	0	750	1	NA	NA
OnMADS21	10380	1736	8	8644	7	762	8	282	692
OnMADS22	6009	1352	9	4657	8	735	9	285	332
OnMADS23	8588	1798	8	6790	7	1449	8	349	0
OnMADS24	858	858	1	0	0	858	1	NA	NA
OnMADS25	4141	1401	8	2740	7	783	6	108	510
OnMADS26	7575	1494	8	6081	7	723	8	281	490
OnMADS27	8145	1336	8	6809	7	753	8	177	406
OnMADS28	7569	1348	10	6221	9	1008	10	340	0
OnMADS29	6136	1622	8	4514	7	690	8	247	685
OnMADS30	3318	1169	8	2149	7	684	7	179	306
OnMADS31	4697	1176	3	3521	2	1176	3	NA	NA
OnMADS32	630	630	1	0	0	630	1	NA	NA
OnMADS33	213	213	1	0	0	213	1	NA	NA
OnMADS34	629	222	2	407	1	222	2	NA	NA
OnMADS35	186	186	1	0	0	186	1	NA	NA
OnMADS36	2637	839	7	1798	6	615	7	0	224
OnMADS37	8148	975	8	7173	7	723	8	0	252
OnMADS38	6038	1203	9	4835	8	765	9	122	316
OnMADS39	6430	1080	8	5350	7	678	8	136	266
OnMADS40	10773	1291	8	9482	7	675	8	162	454
OnMADS41	4246	1453	11	2793	10	1083	11	76	294
OnMADS42	905	234	2	671	1	234	2	NA	NA
OnMADS43	717	717	1	0	0	717	1	NA	NA
OnMADS44	472	426	3	46	2	426	3	NA	NA
OnMADS45	492	492	1	0	0	492	1	NA	NA
OnMADS46	573	573	1	0	0	573	1	NA	NA
OnMADS47	2160	726	6	1434	5	726	6	NA	NA
OnMADS48	3854	558	6	3296	5	558	6	NA	NA
OnMADS49	9032	1315	8	7717	7	672	7	177	466
OnMADS50	12223	1313	9	10910	8	1014	9	0	299
OnMADS51	657	657	1	0	0	657	1	NA	NA
OnMADS52	2440	1150	7	1290	6	639	7	119	392
OnMADS53	6475	1485	9	4990	8	891	9	174	420
OnMADS54	3623	1473	5	2150	4	1473	5	NA	NA
OnMADS55	5412	1384	8	4028	7	807	8	95	482
OnMADS56	10627	1246	9	9381	8	762	8	484	0
OnMADS57	10503	1220	9	9283	8	738	8	482	0
OnMADS58	2506	1358	7	1148	6	705	7	384	269
OnMADS59	4615	1092	3	3523	2	1092	3	NA	NA
OnMADS60	708	708	1	0	0	708	1	NA	NA
OnMADS61	12321	846	7	11475	6	621	7	225	0
OnMADS62	2202	1151	11	1051	10	1104	11	37	10
OnMADS63	5067	1277	9	3790	8	891	9	155	231
OnMADS64	10634	1737	6	8897	5	534	6	325	878
OnMADS65	4468	1696	7	2772	6	975	7	219	502
OnMADS66	4468	1696	7	2772	6	975	7	219	502
OnMADS67	4468	1696	7	2772	6	975	7	219	502
OnMADS68	4468	1696	7	2772	6	975	7	219	502
OnMADS69	3637	850	7	2787	6	609	7	0	241
OnMADS70	5095	1223	8	3872	7	828	7	59	336
OnMADS71	585	585	1	0	0	585	1	NA	NA
OnMADS72	303	303	1	0	0	303	1	NA	NA
OnMADS73	3623	450	2	3173	1	450	2	NA	NA
OnMADS74	5951	1223	7	4728	6	831	7	0	392
OnMADS75	558	558	1	0	0	558	1	NA	NA
OnMADS76	633	633	1	0	0	633	1	NA	NA
OnMADS77	6870	1325	9	5545	8	690	8	61	574
OnMADS78	4468	1696	7	2772	6	975	7	219	502
OpMADS1	11428	1233	12	10195	11	933	12	300	0
OpMADS2	1782	1782	1	0	0	1782	1	NA	NA
OpMADS3	711	711	1	0	0	711	1	NA	NA
OpMADS4	897	897	1	0	0	897	1	NA	NA
OpMADS5	1197	1197	1	0	0	1197	1	NA	NA
OpMADS6	1143	1143	1	0	0	1143	1	NA	NA
OpMADS7	2890	1374	7	1516	6	591	7	207	576
OpMADS8	3206	1558	7	1648	6	630	7	233	695
OpMADS9	5149	1247	8	3902	7	795	7	220	232
OpMADS10	762	762	1	0	0	762	1	NA	NA
OpMADS11	1407	1407	1	0	0	1407	1	NA	NA
OpMADS12	342	342	1	0	0	342	1	NA	NA
OpMADS13	591	591	1	0	0	591	1	NA	NA
OpMADS14	1657	569	3	1088	2	351	3	75	143
OpMADS15	6323	1537	8	4786	7	750	8	293	494
OpMADS16	8257	1278	8	6979	7	777	8	86	415
OpMADS17	750	750	1	0	0	750	1	NA	NA
OpMADS18	9053	863	8	8190	7	726	8	137	0
OpMADS19	6548	1344	8	5204	7	720	8	273	351
OpMADS20	6520	1401	7	5119	6	774	7	271	356
OpMADS21	924	924	1	0	0	924	1	NA	NA
OpMADS22	3821	1264	8	2557	7	708	5	103	453
OpMADS23	7564	1470	8	6094	7	723	8	246	501
OpMADS24	7540	1342	8	6198	7	753	8	175	414
OpMADS25	5722	1447	7	4275	6	714	7	320	413
OpMADS26	6390	1571	9	4819	8	690	8	215	666
OpMADS27	3220	1061	8	2159	7	684	7	157	220
OpMADS28	555	555	1	0	0	555	1	NA	NA
OpMADS29	228	228	1	0	0	228	1	NA	NA
OpMADS30	2361	713	7	1648	6	609	7	0	104
OpMADS31	210	210	1	0	0	210	1	NA	NA
OpMADS32	6807	1348	8	5459	7	903	7	131	314
OpMADS33	2508	1431	8	1077	7	726	7	90	615
OpMADS34	7751	1600	9	6151	8	810	9	175	615
OpMADS35	564	564	1	0	0	564	1	NA	NA
OpMADS36	3038	1720	7	1318	6	654	7	130	936
OpMADS37	6306	854	7	5452	6	687	7	167	0
OpMADS38	6514	1101	8	5413	7	678	8	155	268
OpMADS39	10307	1356	8	8951	7	603	8	292	461
OpMADS40	3634	1462	11	2172	10	1089	11	80	293
OpMADS41	7494	937	8	6557	7	702	8	0	235
OpMADS42	714	714	1	0	0	714	1	NA	NA
OpMADS43	516	516	1	0	0	516	1	NA	NA
OpMADS44	642	642	1	0	0	642	1	NA	NA
OpMADS45	570	570	1	0	0	570	1	NA	NA
OpMADS46	1880	726	6	1154	5	726	6	NA	NA
OpMADS47	694	348	3	346	2	348	3	NA	NA
OpMADS48	6715	1422	8	5293	7	795	8	157	470
OpMADS49	1207	1080	2	127	1	1080	2	NA	NA
OpMADS50	5161	1435	8	3726	7	750	8	92	593
OpMADS51	2427	1198	6	1229	5	627	6	255	316
OpMADS52	555	555	1	0	0	555	1	NA	NA
OpMADS53	708	708	1	0	0	708	1	NA	NA
OpMADS54	9891	1129	8	8762	7	666	7	27	436
OpMADS55	2947	2189	9	758	8	1332	9	23	834
OpMADS56	357	273	2	84	1	273	2	NA	NA
OpMADS57	4117	1105	10	3012	9	795	9	92	218
OpMADS58	9895	1444	6	8451	5	639	6	205	600
OpMADS59	603	603	1	0	0	603	1	NA	NA
OpMADS60	4335	1669	8	2666	7	918	8	405	346
OpMADS61	3175	680	7	2495	6	666	7	0	14
OpMADS62	4167	1256	8	2911	7	822	7	151	283
OpMADS63	564	564	1	0	0	564	1	NA	NA
OpMADS64	561	561	1	0	0	561	1	NA	NA
OpMADS65	5191	989	7	4202	6	696	7	0	293
OpMADS66	576	576	1	0	0	576	1	NA	NA
OpMADS67	309	309	1	0	0	309	1	NA	NA
OpMADS68	6582	1271	11	5311	10	837	9	100	334
OpMADS69	10180	1728	8	8452	7	945	8	0	783
OsaMADS1	9423	1412	11	8011	10	885	10	225	302
OsaMADS2	1815	1815	1	0	0	1815	1	NA	NA
OsaMADS3	1221	1221	1	0	0	1221	1	NA	NA
OsaMADS4	10272	2799	4	7473	3	2799	4	NA	NA
OsaMADS5	2803	1021	7	1782	6	591	7	235	195
OsaMADS6	2665	1170	7	1495	6	630	7	189	351
OsaMADS7	4224	1401	8	2823	7	798	7	195	408
OsaMADS8	1452	1452	1	0	0	1452	1	NA	NA
OsaMADS9	995	909	2	86	1	909	2
OsaMADS10	1914	1914	1	0	0	1440	1	0	474
OsaMADS11	345	345	1	0	0	345	1	NA	NA
OsaMADS12	627	627	1	0	0	627	1	NA	NA
OsaMADS13	7996	1362	7	6634	6	1362	7	NA	NA
OsaMADS14	861	861	1	0	0	861	1	NA	NA
OsaMADS15	3355	729	6	2626	5	621	5	108	0
OsaMADS16	7718	1633	8	6085	7	723	8	282	628
OsaMADS17	8055	1217	8	6838	7	753	8	177	287
OsaMADS18	6095	1384	8	4711	7	726	8	334	324
OsaMADS19	6299	1550	8	4749	7	687	8	258	605
OsaMADS20	1649	429	2	1220	1	342	2	87	0
OsaMADS21	6383	1298	7	5085	6	678	7	304	316
OsaMADS22	8545	1303	8	7242	7	774	8	91	438
OsaMADS23	1576	994	2	582	1	501	2	373	120
OsaMADS24	10345	1927	8	8418	7	762	8	308	857
OsaMADS25	6675	1285	8	5390	7	720	8	285	280
OsaMADS26	3036	886	8	2150	7	600	7	51	235
OsaMADS27	5191	1094	4	4097	3	1068	4	26	0
OsaMADS28	630	630	1	0	0	630	1	NA	NA
OsaMADS29	630	630	1	0	0	630	1	NA	NA
OsaMADS30	5235	1088	4	4147	3	1059	4	0	29
OsaMADS31	213	213	1	0	0	213	1	NA	NA
OsaMADS32	15695	994	7	14701	6	750	7	244	0
OsaMADS33	1637	414	5	1223	4	414	5	NA	NA
OsaMADS34	1853	585	6	1268	5	585	6	NA	NA
OsaMADS35	8546	1382	8	7164	7	723	8	100	559
OsaMADS36	5894	1118	8	4776	7	750	8	130	238
OsaMADS37	1804	790	7	1014	6	723	7	17	50
OsaMADS38	7722	499	5	7223	4	411	5	88	0
OsaMADS39	11587	1366	8	10221	7	867	8	195	304
OsaMADS40	657	657	1	0	0	657	1	NA	NA
OsaMADS41	3217	1925	7	1292	6	633	7	162	1130
OsaMADS42	16599	1060	8	15539	7	648	7	107	305
OsaMADS43	6464	949	7	5515	6	558	6	136	255
OsaMADS44	186	186	1	0	0	186	1	NA	NA
OsaMADS45	4086	1221	11	2865	10	1221	11	NA	NA
OsaMADS46	905	234	2	671	1	234	2	NA	NA
OsaMADS47	717	717	1	0	0	717	1	NA	NA
OsaMADS48	472	426	3	46	2	426	3	NA	NA
OsaMADS49	633	633	1	0	0	633	1	NA	NA
OsaMADS50	4724	1928	3	2796	2	726	3	0	1202
OsaMADS51	4509	1276	9	3233	8	1257	9	19	0
OsaMADS52	4625	1342	7	3283	6	672	7	210	460
OsaMADS53	6481	1493	9	4988	8	891	9	181	421
OsaMADS54	3624	1473	5	2151	4	1473	5	NA	NA
OsaMADS55	5409	1293	8	4116	7	750	8	89	454
OsaMADS56	2356	1172	7	1184	6	669	7	260	243
OsaMADS57	13292	544	2	12748	1	543	2	1	0
OsaMADS58	7836	282	3	7554	2	282	3	NA	NA
OsaMADS59	2275	1224	11	1051	10	1104	11	37	83
OsaMADS60	4500	1203	8	3297	7	735	8	238	230
OsaMADS61	9910	1046	6	8864	5	552	6	197	297
OsaMADS62	558	558	1	0	0	558	1	NA	NA
OsaMADS63	633	633	1	0	0	633	1	NA	NA
OsaMADS64	6374	1068	7	5306	6	585	7	109	374
OsaMADS65	10406	1042	9	9364	8	762	8	280	0
OsaMADS66	4077	1298	6	2779	5	987	6	31	280
OsaMADS67	3383	623	7	2760	6	606	7	3	14
OsaMADS68	5094	1223	8	3871	7	828	7	59	336
OsaMADS69	585	585	1	0	0	585	1	NA	NA
OsaMADS70	323	323	1	0	0	303	1	14	6
OsaMADS71	5846	978	8	4868	7	699	7	0	279
OsrMADS1	9353	1431	11	7922	10	888	10	225	318
OsrMADS2	1815	1815	1	0	0	1815	1	NA	NA
OsrMADS3	1221	1221	1	0	0	1221	1	NA	NA
OsrMADS4	1224	1224	1	0	0	1224	1	NA	NA
OsrMADS5	1295	1227	3	68	2	1227	3	NA	NA
OsrMADS6	2566	1071	7	1495	6	591	7	235	245
OsrMADS7	2665	1170	7	1495	6	630	7	189	351
OsrMADS8	4113	1309	8	2804	7	798	7	98	413
OsrMADS9	1452	1452	1	0	0	1452	1	NA	NA
OsrMADS10	995	909	2	86	1	909	2	NA	NA
OsrMADS11	1914	1914	1	0	0	1440	1	0	474
OsrMADS12	198	198	1	0	0	198	1	NA	NA
OsrMADS13	627	627	1	0	0	627	1	NA	NA
OsrMADS14	7998	1362	7	6636	6	1362	7	NA	NA
OsrMADS15	861	861	1	0	0	861	1	NA	NA
OsrMADS16	3357	729	6	2628	5	621	5	108	0
OsrMADS17	7481	1396	8	6085	7	723	8	282	391
OsrMADS18	8049	1211	8	6838	7	753	8	171	287
OsrMADS19	6095	1270	7	4825	6	612	7	334	324
OsrMADS20	6200	1567	8	4633	7	687	8	275	605
OsrMADS21	30093	1289	8	28804	7	693	7	266	330
OsrMADS22	6602	1304	7	5298	6	684	7	304	316
OsrMADS23	8620	1304	8	7316	7	768	8	154	382
OsrMADS24	1683	1098	2	585	1	501	2	373	224
OsrMADS25	10345	1927	8	8418	7	762	8	308	857
OsrMADS26	6670	1285	8	5385	7	720	8	285	280
OsrMADS27	2959	886	8	2073	7	642	7	9	235
OsrMADS28	5169	1094	4	4075	3	1068	4	26	0
OsrMADS29	630	630	1	0	0	630	1	NA	NA
OsrMADS30	630	630	1	0	0	630	1	NA	NA
OsrMADS31	5235	1088	4	4147	3	1059	4	0	29
OsrMADS32	213	213	1	0	0	213	1	NA	NA
OsrMADS33	15878	1177	7	14701	6	750	7	244	183
OsrMADS34	1637	414	5	1223	4	414	5	NA	NA
OsrMADS35	1853	585	6	1268	5	585	6	NA	NA
OsrMADS36	8543	1382	8	7161	7	723	8	100	559
OsrMADS37	5884	1118	8	4766	7	750	8	130	238
OsrMADS38	1804	790	7	1014	6	723	7	17	50
OsrMADS39	8713	721	7	7992	6	633	7	88	0
OsrMADS40	11539	1270	8	10269	7	867	8	103	300
OsrMADS41	657	657	1	0	0	657	1	NA	NA
OsrMADS42	1414	762	6	652	5	582	6	170	10
OsrMADS43	16620	1054	8	15566	7	636	7	116	302
OsrMADS44	6566	1110	8	5456	7	648	7	207	255
OsrMADS45	10873	1338	8	9535	7	672	8	243	423
OsrMADS46	3922	1221	11	2701	10	1221	11	NA	NA
OsrMADS47	906	234	2	672	1	234	2	NA	NA
OsrMADS48	717	717	1	0	0	717	1	NA	NA
OsrMADS49	472	426	3	46	2	426	3	NA	NA
OsrMADS50	630	630	1	0	0	630	1	NA	NA
OsrMADS51	4724	1928	3	2796	2	726	3	0	1202
OsrMADS52	4508	1276	9	3232	8	1257	9	19	0
OsrMADS53	4620	1342	7	3278	6	672	7	210	460
OsrMADS54	6481	1493	9	4988	8	891	9	181	421
OsrMADS55	3802	1651	5	2151	4	1473	5	178	0
OsrMADS56	5409	1293	8	4116	7	750	8	89	454
OsrMADS57	2356	1172	7	1184	6	669	7	260	243
OsrMADS58	13292	544	2	12748	1	543	2	1	0
OsrMADS59	9862	533	3	9329	2	318	3	29	186
OsrMADS60	2275	1224	11	1051	10	1104	11	37	83
OsrMADS61	4550	1141	9	3409	8	864	9	42	232
OsrMADS62	10085	1222	6	8863	5	552	6	197	473
OsrMADS63	558	558	1	0	0	558	1	NA	NA
OsrMADS64	633	633	1	0	0	633	1	NA	NA
OsrMADS65	6382	1059	7	5323	6	678	7	109	272
OsrMADS66	4077	1298	6	2779	5	987	6	31	280
OsrMADS67	3383	623	7	2760	6	606	7	3	14
OsrMADS68	5093	1223	8	3870	7	828	7	59	336
OsrMADS69	2501	510	2	1991	1	510	2	NA	NA
OsrMADS70	303	303	1	0	0	303	1	NA	NA
OsrMADS71	5837	978	8	4859	7	699	7	0	279
OssMADS1	8992	1537	9	7455	8	831	9	571	135
OssMADS2	1815	1815	1	0	0	1815	1	NA	NA
OssMADS3	1221	1221	1	0	0	1221	1	NA	NA
OssMADS4	1224	1224	1	0	0	1224	1	NA	NA
OssMADS5	1294	1275	2	19	1	1275	2	NA	NA
OssMADS6	2502	1007	7	1495	6	591	7	235	181
OssMADS7	2667	1244	7	1423	6	702	7	191	351
OssMADS8	4107	1309	8	2798	7	798	7	98	413
OssMADS9	1452	1452	1	0	0	1452	1	NA	NA
OssMADS10	995	909	2	86	1	909	2	NA	NA
OssMADS11	1914	1914	1	0	0	1440	1	0	474
OssMADS12	198	198	1	0	0	198	1	NA	NA
OssMADS13	627	627	1	0	0	627	1	NA	NA
OssMADS14	7996	1341	7	6655	6	1341	7	NA	NA
OssMADS15	1597	804	2	793	1	804	2	NA	NA
OssMADS16	3355	729	6	2626	5	621	5	108	0
OssMADS17	7174	1085	8	6089	7	723	8	282	80
OssMADS18	8032	1195	8	6837	7	753	8	155	287
OssMADS19	6095	1270	7	4825	6	612	7	334	324
OssMADS20	6176	1567	8	4609	7	687	8	275	605
OssMADS21	6340	1298	7	5042	6	678	7	304	316
OssMADS22	7909	973	7	6936	6	738	7	209	26
OssMADS23	1656	1071	2	585	1	501	2	373	197
OssMADS24	10345	1927	8	8418	7	762	8	308	857
OssMADS25	6671	1285	8	5386	7	720	8	285	280
OssMADS26	2982	909	8	2073	7	642	7	32	235
OssMADS27	11642	1094	4	10548	3	1068	4	26	0
OssMADS28	630	570	2	60	1	570	2	NA	NA
OssMADS29	5235	1088	4	4147	3	1059	4	0	29
OssMADS30	630	630	1	0	0	630	1	NA	NA
OssMADS31	213	213	1	0	0	213	1	NA	NA
OssMADS32	15695	994	7	14701	6	750	7	244	0
OssMADS33	1637	414	5	1223	4	414	5	NA	NA
OssMADS34	1852	585	6	1267	5	585	6	NA	NA
OssMADS35	8675	1511	8	7164	7	723	8	229	559
OssMADS36	6040	1202	9	4838	8	750	8	137	315
OssMADS37	7082	445	4	6637	3	357	4	88	0
OssMADS38	11603	1274	8	10329	7	867	8	103	304
OssMADS39	657	657	1	0	0	657	1	NA	NA
OssMADS40	1449	797	6	652	5	582	6	205	10
OssMADS41	16675	1124	8	15551	7	648	7	179	297
OssMADS42	6573	1118	8	5455	7	648	7	207	263
OssMADS43	10840	1344	8	9496	7	672	8	249	423
OssMADS44	3922	1221	11	2701	10	1221	11	NA	NA
OssMADS45	906	234	2	672	1	234	2	NA	NA
OssMADS46	717	717	1	0	0	717	1	NA	NA
OssMADS47	472	426	3	46	2	426	3	NA	NA
OssMADS48	633	633	1	0	0	633	1	NA	NA
OssMADS49	4656	1926	3	2730	2	726	3	0	1200
OssMADS50	4500	1276	9	3224	8	1257	9	19	0
OssMADS51	4541	1348	7	3193	6	669	7	210	469
OssMADS52	6481	1493	9	4988	8	891	9	181	421
OssMADS53	3802	1651	5	2151	4	1473	5	178	0
OssMADS54	5413	1297	8	4116	7	750	8	93	454
OssMADS55	2359	1175	7	1184	6	669	7	263	243
OssMADS56	13292	544	2	12748	1	543	2	1	0
OssMADS57	2405	1354	11	1051	10	1104	11	66	184
OssMADS58	4500	1203	8	3297	7	735	8	238	230
OssMADS59	10039	1177	6	8862	5	552	6	328	297
OssMADS60	558	558	1	0	0	558	1	NA	NA
OssMADS61	633	633	1	0	0	633	1	NA	NA
OssMADS62	6383	1059	7	5324	6	678	7	109	272
OssMADS63	4077	1298	6	2779	5	987	6	31	280
OssMADS64	3383	623	7	2760	6	606	7	3	14
OssMADS65	4273	1311	7	2962	6	828	7	147	336
OssMADS66	2501	510	2	1991	1	510	2	NA	NA
OssMADS67	323	323	1	0	0	303	1	14	6
OssMADS68	5837	978	8	4859	7	699	7	0	279
OsuMADS1	9696	1821	10	7875	9	831	9	571	419
OsuMADS2	1815	1815	1	0	0	1815	1	NA	NA
OsuMADS3	1222	1134	2	88	1	1134	2	NA	NA
OsuMADS4	1224	1224	1	0	0	1224	1	NA	NA
OsuMADS5	1295	1227	3	68	2	1227	3	NA	NA
OsuMADS6	2535	1042	7	1493	6	591	7	237	214
OsuMADS7	2687	1185	7	1502	6	630	7	186	369
OsuMADS8	4029	1215	8	2814	7	798	7	98	319
OsuMADS9	1452	1452	1	0	0	1452	1	NA	NA
OsuMADS10	929	843	2	86	1	843	2	NA	NA
OsuMADS11	1914	1914	1	0	0	1440	1	0	474
OsuMADS12	9609	1513	7	8096	6	645	7	172	696
OsuMADS13	627	627	1	0	0	627	1	NA	NA
OsuMADS14	8234	1341	7	6893	6	1341	7	NA	NA
OsuMADS15	867	867	1	0	0	867	1	NA	NA
OsuMADS16	3331	723	6	2608	5	615	5	108	0
OsuMADS17	7550	1547	7	6003	6	708	7	284	555
OsuMADS18	8028	1217	8	6811	7	753	8	177	287
OsuMADS19	6117	1083	8	5034	7	765	8	318	0
OsuMADS20	6074	1562	8	4512	7	690	8	265	607
OsuMADS21	30005	1465	8	28540	7	693	7	165	607
OsuMADS22	20854	841	2	20013	1	195	2	413	233
OsuMADS23	5953	1031	7	4922	6	717	7	0	314
OsuMADS24	8623	1312	8	7311	7	774	8	95	443
OsuMADS25	850	850	1	0	0	477	1	373	0
OsuMADS26	10567	1922	8	8645	7	762	8	303	857
OsuMADS27	6192	1511	8	4681	7	720	8	511	280
OsuMADS28	3035	886	8	2149	7	600	7	51	235
OsuMADS29	4697	984	3	3713	2	984	3	NA	NA
OsuMADS30	630	630	1	0	0	630	1	NA	NA
OsuMADS31	213	213	1	0	0	213	1	NA	NA
OsuMADS32	15695	994	7	14701	6	750	7	244	0
OsuMADS33	1637	414	5	1223	4	414	5	NA	NA
OsuMADS34	2408	615	7	1793	6	615	7	NA	NA
OsuMADS35	9575	1363	9	8212	8	804	9	0	559
OsuMADS36	5940	1206	8	4734	7	750	8	137	319
OsuMADS37	1832	818	7	1014	6	723	7	45	50
OsuMADS38	8727	721	7	8006	6	633	7	88	0
OsuMADS39	11474	1270	8	10204	7	867	8	103	300
OsuMADS40	657	657	1	0	0	657	1	NA	NA
OsuMADS41	3218	1925	7	1293	6	633	7	162	1130
OsuMADS42	5935	1134	7	4801	6	648	7	206	280
OsuMADS43	6602	1142	8	5460	7	648	7	207	287
OsuMADS44	10793	1333	8	9460	7	672	8	236	425
OsuMADS45	4085	1221	11	2864	10	1008	11	213	0
OsuMADS46	905	234	2	671	1	234	2	NA	NA
OsuMADS47	717	717	1	0	0	717	1	NA	NA
OsuMADS48	472	426	3	46	2	426	3	NA	NA
OsuMADS49	633	633	1	0	0	633	1	NA	NA
OsuMADS50	600	600	1	0	0	600	1	NA	NA
OsuMADS51	2127	708	6	1419	5	708	6	NA	NA
OsuMADS52	4420	1338	7	3082	6	675	7	210	453
OsuMADS53	6477	1487	9	4990	8	891	9	176	420
OsuMADS54	3802	1651	5	2151	4	1473	5	178	0
OsuMADS55	5404	1293	8	4111	7	750	8	89	454
OsuMADS56	2358	1174	7	1184	6	669	7	262	243
OsuMADS57	4221	1014	2	3207	1	1014	2	NA	NA
OsuMADS58	9696	533	3	9163	2	318	3	29	186
OsuMADS59	2276	1225	11	1051	10	1104	11	38	83
OsuMADS60	4476	1223	8	3253	7	750	8	243	230
OsuMADS61	9916	1046	6	8870	5	552	6	197	297
OsuMADS62	558	558	1	0	0	558	1	NA	NA
OsuMADS63	633	633	1	0	0	633	1	NA	NA
OsuMADS64	6365	1061	7	5304	6	678	7	111	272
OsuMADS65	4077	1298	6	2779	5	987	6	31	280
OsuMADS66	3383	623	7	2760	6	606	7	3	14
OsuMADS67	5092	1223	8	3869	7	828	7	59	336
OsuMADS68	585	585	1	0	0	585	1	NA	NA
OsuMADS69	323	323	1	0	0	303	1	14	6
OsuMADS70	4894	828	5	4066	4	531	5	3	294
OsiMADS1	10926	1423	12	9503	11	852	12	571	0
OsiMADS2	1815	1815	1	0	0	1815	1	NA	NA
OsiMADS3	1741	1137	2	604	1	1137	2	NA	NA
OsiMADS4	1224	1224	1	0	0	1224	1	NA	NA
OsiMADS5	1306	1287	2	19	1	1287	2	NA	NA
OsiMADS6	2641	1173	7	1468	6	618	7	287	268
OsiMADS7	2732	1226	7	1506	6	630	7	219	377
OsiMADS8	4042	1215	8	2827	7	798	7	98	319
OsiMADS9	1452	1452	1	0	0	1452	1	NA	NA
OsiMADS10	828	828	1	0	0	828	1	NA	NA
OsiMADS11	1914	1914	1	0	0	1440	1	0	474
OsiMADS12	9867	1737	7	8130	6	645	7	172	920
OsiMADS13	627	627	1	0	0	627	1	NA	NA
OsiMADS14	8245	1362	7	6883	6	1362	7	NA	NA
OsiMADS15	861	861	1	0	0	861	1	NA	NA
OsiMADS16	4095	624	6	3471	5	624	6	NA	NA
OsiMADS17	7226	1148	8	6078	7	723	8	312	113
OsiMADS18	8150	1315	8	6835	7	753	8	275	287
OsiMADS19	6084	1350	8	4734	7	729	8	307	314
OsiMADS20	6087	1725	8	4362	7	843	8	507	375
OsiMADS21	2003	690	3	1313	2	342	2	348	0
OsiMADS22	6421	1296	7	5125	6	678	7	304	314
OsiMADS23	8715	1305	8	7410	7	774	8	93	438
OsiMADS24	1700	1115	2	585	1	501	2	373	241
OsiMADS25	13606	3511	11	10095	10	762	8	300	2449
OsiMADS26	5845	1174	8	4671	7	720	8	147	307
OsiMADS27	3255	1099	8	2156	7	684	7	179	236
OsiMADS28	4698	984	3	3714	2	984	3	NA	NA
OsiMADS29	630	630	1	0	0	630	1	NA	NA
OsiMADS30	630	630	1	0	0	630	1	NA	NA
OsiMADS31	5235	1088	4	4147	3	1059	4	0	29
OsiMADS32	213	213	1	0	0	213	1	NA	NA
OsiMADS33	16045	1338	7	14707	6	744	7	244	350
OsiMADS34	1637	414	5	1223	4	414	5	NA	NA
OsiMADS35	2696	903	7	1793	6	615	7	176	112
OsiMADS36	8821	1657	8	7164	7	723	8	100	834
OsiMADS37	5905	1195	8	4710	7	750	8	130	315
OsiMADS38	7845	853	4	6992	3	456	4	88	309
OsiMADS39	11797	1479	9	10318	8	1080	9	95	304
OsiMADS40	657	657	1	0	0	657	1	NA	NA
OsiMADS41	1511	858	6	653	5	582	6	266	10
OsiMADS42	2635	798	3	1837	2	798	3	NA	NA
OsiMADS43	6701	1247	8	5454	7	648	7	264	335
OsiMADS44	9637	669	7	8968	6	669	7	NA	NA
OsiMADS45	4087	1221	11	2866	10	1008	11	213	0
OsiMADS46	12896	693	8	12203	7	693	8	NA	NA
OsiMADS47	717	717	1	0	0	717	1	NA	NA
OsiMADS48	472	426	3	46	2	426	3	NA	NA
OsiMADS49	633	633	1	0	0	633	1	NA	NA
OsiMADS50	600	600	1	0	0	600	1	NA	NA
OsiMADS51	4508	1276	9	3232	8	1257	9	19	0
OsiMADS52	4525	1350	7	3175	6	672	7	218	460
OsiMADS53	6481	1493	9	4988	8	891	9	181	421
OsiMADS54	3802	1651	5	2151	4	1473	5	178	0
OsiMADS55	5272	1178	8	4094	7	750	8	78	350
OsiMADS56	2343	1159	7	1184	6	669	7	247	243
OsiMADS57	4221	1014	2	3207	1	1014	2	NA	NA
OsiMADS58	10818	1106	5	9712	4	384	4	29	693
OsiMADS59	2275	1224	11	1051	10	1104	11	37	83
OsiMADS60	4496	1224	8	3272	7	750	8	243	231
OsiMADS61	10267	1406	6	8861	5	552	6	325	529
OsiMADS62	537	537	1	0	0	537	1	NA	NA
OsiMADS63	633	633	1	0	0	633	1	NA	NA
OsiMADS64	5637	790	5	4847	4	684	5	106	0
OsiMADS65	10807	1636	8	9171	7	702	7	461	473
OsiMADS66	555	555	1	0	0	555	1	NA	NA
OsiMADS67	4077	1286	7	2791	6	975	7	31	280
OsiMADS68	3412	623	7	2789	6	606	7	3	14
OsiMADS69	5639	1312	8	4327	7	828	7	152	332
OsiMADS70	2501	510	2	1991	1	510	2	NA	NA
OsiMADS71	323	323	1	0	0	303	1	14	6
OsiMADS72	5868	1108	8	4760	7	831	7	0	277
OrMADS1	9989	969	12	9020	11	969	12	NA	NA
OrMADS2	1815	1815	1	0	0	1815	1	NA	NA
OrMADS3	723	723	1	0	0	723	1	NA	NA
OrMADS4	921	921	1	0	0	921	1	NA	NA
OrMADS5	1221	1221	1	0	0	1221	1	NA	NA
OrMADS6	1224	1224	1	0	0	1224	1	NA	NA
OrMADS7	2787	1292	7	1495	6	591	7	321	380
OrMADS8	2125	630	7	1495	6	630	7	NA	NA
OrMADS9	3933	1108	8	2825	7	798	7	173	137
OrMADS10	1110	1110	1	0	0	1110	1	NA	NA
OrMADS11	1160	1160	1	0	0	828	1	0	332
OrMADS12	1588	1588	1	0	0	1440	1	0	148
OrMADS13	9582	1942	6	7640	5	459	4	127	1356
OrMADS14	627	627	1	0	0	627	1	NA	NA
OrMADS15	10361	1542	11	8819	10	1542	11	NA	NA
OrMADS16	777	777	1	0	0	777	1	NA	NA
OrMADS17	7659	1572	8	6087	7	723	8	413	436
OrMADS18	7588	753	8	6835	7	753	8	NA	NA
OrMADS19	6311	1693	8	4618	7	726	8	258	709
OrMADS20	5234	687	8	4547	7	687	8	NA	NA
OrMADS21	641	324	2	317	1	324	2	NA	NA
OrMADS22	6441	1518	8	4923	7	747	8	310	461
OrMADS23	10578	669	9	9909	8	669	9	NA	NA
OrMADS24	6322	1824	3	4498	2	1824	3	NA	NA
OrMADS25	414	414	1	0	0	414	1	NA	NA
OrMADS26	750	750	1	0	0	750	1	NA	NA
OrMADS27	13956	1987	10	11969	9	1086	10	317	584
OrMADS28	3437	1286	8	2151	7	684	7	131	471
OrMADS29	630	630	1	0	0	630	1	NA	NA
OrMADS30	401	401	1	0	0	213	1	0	188
OrMADS31	16238	1509	7	14729	6	750	7	381	378
OrMADS32	2722	633	8	2089	7	633	8	NA	NA
OrMADS33	2685	891	7	1794	6	615	7	164	112
OrMADS34	9476	2388	7	7088	6	570	6	85	1733
OrMADS35	5770	1065	8	4705	7	750	8	0	315
OrMADS36	1763	741	7	1022	6	741	7	NA	NA
OrMADS37	32440	1538	13	30902	12	1248	13	126	164
OrMADS38	858	768	2	90	1	567	2	0	201
OrMADS39	2471	645	8	1826	7	645	8	NA	NA
OrMADS40	6642	1198	8	5444	7	678	8	254	266
OrMADS41	10888	1350	8	9538	7	873	8	0	477
OrMADS42	3700	1083	11	2617	10	1083	11	NA	NA
OrMADS43	717	717	1	0	0	717	1	NA	NA
OrMADS44	13528	1222	9	12306	8	687	7	225	310
OrMADS45	633	633	1	0	0	633	1	NA	NA
OrMADS46	753	753	1	0	0	600	1	153	0
OrMADS47	4459	741	6	3718	5	741	6	NA	NA
OrMADS48	4529	3196	7	1333	6	534	6	100	2562
OrMADS49	6167	1257	8	4910	7	804	8	0	453
OrMADS50	5289	1185	8	4104	7	750	8	0	435
OrMADS51	2666	1482	7	1184	6	669	7	550	263
OrMADS52	1483	1483	1	0	0	555	1	674	254
OrMADS53	708	708	1	0	0	708	1	NA	NA
OrMADS54	11002	1289	7	9713	6	471	5	0	818
OrMADS55	2365	1188	12	1177	11	978	12	0	210
OrMADS56	21196	1411	15	19785	14	1266	15	0	145
OrMADS57	537	537	1	0	0	537	1	NA	NA
OrMADS58	633	633	1	0	0	633	1	NA	NA
OrMADS59	21732	4168	14	17564	13	3756	14	412	0
OrMADS60	10998	1849	8	9149	7	702	7	499	648
OrMADS61	555	555	1	0	0	555	1	NA	NA
OrMADS62	5904	1036	7	4868	6	702	7	0	334
OrMADS63	5312	994	8	4318	7	813	7	181	0
OrMADS64	1596	875	2	721	1	435	1	22	418
OrMADS65	2910	783	6	2127	5	783	6	NA	NA
OrMADS66	804	804	1	0	0	555	1	173	76
OrMADS67	658	658	1	0	0	585	1	0	73
OrMADS68	3716	1158	11	2558	10	1158	11	NA	NA
OrMADS69	1204	1077	2	127	1	1077	2	NA	NA
*Columns UTRLength(five_prime_UTR) and UTRLength(three_prime_UTR) contain values in base pairs. NA indicates missing annotation for the respective UTR regions due to lack of information in the GFF file or inability to infer the region.
