# Supplementary material for: Evolutionary Dynamics and Expression Divergence of the MADS-Box Gene Family During Recent Speciation of AA-Genome Oryza Species
Source: Plants (Basel). 2025 Jan 26;14(3):379. doi: 10.3390/plants14030379 (PMC11820988; doi:10.3390/plants14030379)
Supplement: Supplementary file 1 [file plants-14-00379-s001.zip › Table S5.xlsx]

## Sheet: Sheet1
Table S5 Cis-regulatory element analysis of MADS-box genes in the genus Oryza
Species	Abiotic stress responsive elements												Core promoter elements					Light responsive elements																											Plant homones responsive elements
	ARE	GC-motif	GC-repeat	LTR	TC-rich repeats	W box	WRE3	WUN-motif	STRE	MYC	DRE core	DRE1	A-box	AT-rich sequence	CAAT-box	TATA	TATA-box	3-AF1 binding site	AAAC-motif	ACE	AE-box	AT1-motif	ATC-motif	ATCT-motif	Box 4	Box II	Box II -like sequence	CAG-motif	chs-CMA1a	chs-CMA2a	chs-Unit 1 m1	GA-motif	Gap-box	GATA-motif	G-box	GT1-motif	GTGGC-motif	I-box	LAMP-element	L-box	LS7	Sp1	TCCC-motif	TCT-motif	ABRE	ABRE2	ABRE3a	ABRE4	as-1
Oryza brachyantha	129	16	5	23	1	43	233	208	18	65	60	20	44	4	1873	34	2773	8	2	25	26	6	6	12	168	5	0	2	10	2	3	17	6	41	162	73	3	20	6	1	1	47	21	34	210	1	56	56	101
Oryza punctata	116	26	7	28	1	41	260	256	21	34	74	26	44	4	2160	24	2485	6	3	10	26	1	4	12	135	4	2	1	9	4	3	15	4	39	170	72	3	34	8	1	0	59	42	42	247	1	42	42	114
Oryza meridionalis	136	47	10	27	0	34	282	257	23	55	80	38	42	6	2276	32	2744	7	0	13	29	2	9	9	152	4	1	1	6	3	1	11	6	41	173	91	2	29	8	0	0	80	31	46	205	2	40	40	123
Oryza longistaminata	162	48	16	39	3	47	304	363	30	61	86	37	79	8	2646	27	2917	5	0	14	35	4	6	14	187	2	1	0	3	2	4	19	9	56	187	93	5	49	8	1	1	79	46	56	222	0	44	44	161
Oryza barthii	148	47	12	29	1	36	283	140	34	60	40	30	1308	1	1885	380	2698	6	0	11	29	3	9	8	150	3	1	0	4	1	3	14	10	40	148	92	6	32	6	0	1	63	41	43	233	2	43	43	162
Oryza glumaepatula	150	53	14	29	1	37	275	288	23	63	89	44	56	6	2446	30	2965	5	1	15	31	2	9	10	160	6	1	1	5	1	4	12	8	38	211	93	5	36	8	2	1	74	41	46	251	5	40	40	173
Oryza glaberrima	148	45	11	31	1	34	266	284	23	54	71	28	42	6	2291	26	2499	6	1	12	31	2	7	12	169	4	1	1	4	4	3	10	7	48	168	90	8	38	10	1	1	62	36	44	211	3	43	43	139
Oryza rufipogon	135	35	8	34	2	35	243	224	18	50	63	26	49	8	2078	20	2627	2	1	11	31	1	8	9	152	4	0	0	4	0	2	14	6	48	149	72	6	29	8	0	0	54	32	36	173	2	31	31	134
Oryza nivara	144	50	8	40	1	49	300	268	23	57	76	29	37	9	2397	32	2762	6	1	13	24	4	6	6	172	5	1	2	5	1	3	6	9	66	178	91	10	24	6	0	0	81	36	45	226	3	40	40	157
Oryza sativa subsp. temperate japonica	138	47	6	38	1	34	277	238	21	68	65	28	41	5	2272	20	2672	3	1	13	21	3	9	12	153	4	1	0	6	1	3	10	11	47	165	87	10	33	4	0	1	57	35	48	209	3	43	43	141
Oryza sativa subsp. aromatic	130	35	7	37	2	34	258	258	23	58	67	26	44	8	2162	26	2603	6	0	9	28	1	8	8	150	3	0	0	4	1	2	12	9	37	161	79	2	26	6	0	0	61	37	40	200	3	36	36	162
Oryza sativa subsp. indica	131	38	5	37	1	33	270	246	23	57	62	26	41	7	2196	24	2604	4	0	12	24	2	7	6	154	4	0	0	5	3	2	11	9	41	171	85	8	26	5	0	0	62	34	45	206	1	40	40	154
Oryza sativa subsp. tropical japonica	126	37	6	36	2	36	265	246	23	59	59	26	40	7	2167	24	2541	6	0	10	27	2	8	7	150	3	1	0	4	1	3	12	10	36	171	79	5	28	6	0	1	60	40	40	215	2	40	40	151
Oryza sativa Japonica Group (Subtropical)	118	34	6	37	2	35	249	241	21	55	58	26	43	5	2051	24	2443	5	0	11	25	1	8	7	142	3	0	0	5	2	2	10	9	35	158	79	8	22	5	0	1	58	39	38	196	2	39	39	148
Oryza sativa subsp. aus	130	33	6	31	1	33	261	250	21	58	57	25	42	7	2146	26	2728	7	0	10	25	2	7	7	144	4	1	0	5	2	3	11	10	39	170	77	3	21	6	0	0	71	31	40	192	2	37	37	141
[truncated: 20 more columns]
