# Supplementary material for: Evolutionary Dynamics and Expression Divergence of the MADS-Box Gene Family During Recent Speciation of AA-Genome Oryza Species
Source: Plants (Basel). 2025 Jan 26;14(3):379. doi: 10.3390/plants14030379 (PMC11820988; doi:10.3390/plants14030379)
Supplement: Supplementary file 1 [file plants-14-00379-s001.zip › Table S6.xlsx]

## Sheet: Sheet1
Table S6 Chromosomal locations of MADS-box genes in the genus Oryza
Genome type	Species	Gene type	Chr	Start	End
FF	Oryza brachyantha	OfMADS1	1	4174025	4182769
FF	Oryza brachyantha	OfMADS2	1	4681416	4683059
FF	Oryza brachyantha	OfMADS3	1	8001181	8002026
FF	Oryza brachyantha	OfMADS4	1	8016594	8017307
FF	Oryza brachyantha	OfMADS5	1	9925620	9927089
FF	Oryza brachyantha	OfMADS6	1	10399667	10400320
FF	Oryza brachyantha	OfMADS7	1	22861227	22864324
FF	Oryza brachyantha	OfMADS8	1	29491667	29494549
FF	Oryza brachyantha	OfMADS9	1	29654813	29659982
FF	Oryza brachyantha	OfMADS10	1	30409155	30410246
FF	Oryza brachyantha	OfMADS11	1	30638108	30639391
FF	Oryza brachyantha	OfMADS12	1	31195890	31196971
FF	Oryza brachyantha	OfMADS13	1	33405881	33406501
FF	Oryza brachyantha	OfMADS14	1	33537995	33540082
FF	Oryza brachyantha	OfMADS22	2	179083	186284
FF	Oryza brachyantha	OfMADS23	2	2358939	2359856
FF	Oryza brachyantha	OfMADS24	2	2654243	2657268
FF	Oryza brachyantha	OfMADS25	2	16576734	16584429
FF	Oryza brachyantha	OfMADS26	2	20974451	20982317
FF	Oryza brachyantha	OfMADS27	2	22997617	23004364
FF	Oryza brachyantha	OfMADS28	2	24362177	24368652
FF	Oryza brachyantha	OfMADS15	3	1019105	1019365
FF	Oryza brachyantha	OfMADS16	3	5208244	5218512
FF	Oryza brachyantha	OfMADS17	3	6914914	6915381
FF	Oryza brachyantha	OfMADS18	3	18102787	18103459
FF	Oryza brachyantha	OfMADS19	3	18541064	18541801
FF	Oryza brachyantha	OfMADS20	3	25539968	25549390
FF	Oryza brachyantha	OfMADS21	3	25559262	25568386
FF	Oryza brachyantha	OfMADS29	4	6750174	6753809
FF	Oryza brachyantha	OfMADS30	4	11329013	11331909
FF	Oryza brachyantha	OfMADS31	4	12074215	12084210
FF	Oryza brachyantha	OfMADS32	4	16924637	16931325
FF	Oryza brachyantha	OfMADS33	4	18374167	18376797
FF	Oryza brachyantha	OfMADS34	5	4434403	4444196
FF	Oryza brachyantha	OfMADS35	5	11444856	11445398
FF	Oryza brachyantha	OfMADS36	5	13473203	13475948
FF	Oryza brachyantha	OfMADS37	6	318444	323897
FF	Oryza brachyantha	OfMADS38	6	2174881	2181992
FF	Oryza brachyantha	OfMADS39	6	4697479	4700995
FF	Oryza brachyantha	OfMADS40	6	7899319	7901861
FF	Oryza brachyantha	OfMADS41	6	11710113	11710298
FF	Oryza brachyantha	OfMADS42	6	12573823	12574581
FF	Oryza brachyantha	OfMADS43	6	12841406	12841990
FF	Oryza brachyantha	OfMADS44	6	12882111	12884773
FF	Oryza brachyantha	OfMADS45	6	19287523	19291196
FF	Oryza brachyantha	OfMADS46	6	21319760	21323540
FF	Oryza brachyantha	OfMADS47	7	353100	359860
FF	Oryza brachyantha	OfMADS48	7	1046553	1047727
FF	Oryza brachyantha	OfMADS49	7	3159708	3160804
FF	Oryza brachyantha	OfMADS50	7	15872482	15878044
FF	Oryza brachyantha	OfMADS51	8	614573	617038
FF	Oryza brachyantha	OfMADS52	8	12734687	12743404
FF	Oryza brachyantha	OfMADS53	8	15270197	15273460
FF	Oryza brachyantha	OfMADS54	8	16757806	16763028
FF	Oryza brachyantha	OfMADS55	8	16766893	16775052
FF	Oryza brachyantha	OfMADS59	9	12776188	12784070
FF	Oryza brachyantha	OfMADS62	10	14427832	14439261
FF	Oryza brachyantha	OfMADS60	11	12141096	12141648
FF	Oryza brachyantha	OfMADS61	11	16401916	16405306
FF	Oryza brachyantha	OfMADS56	12	3956614	3962617
FF	Oryza brachyantha	OfMADS57	12	3969571	3973142
FF	Oryza brachyantha	OfMADS58	12	12291699	12298205
BB	Oryza punctata	OpMADS1	1	5023361	5034788
BB	Oryza punctata	OpMADS2	1	5652200	5653981
BB	Oryza punctata	OpMADS3	1	10449046	10449756
BB	Oryza punctata	OpMADS4	1	10489749	10490645
BB	Oryza punctata	OpMADS5	1	13904453	13905649
BB	Oryza punctata	OpMADS6	1	13912550	13913692
BB	Oryza punctata	OpMADS7	1	33447070	33449959
BB	Oryza punctata	OpMADS8	1	43256127	43259332
BB	Oryza punctata	OpMADS9	1	43486250	43491398
BB	Oryza punctata	OpMADS10	1	44775567	44776328
BB	Oryza punctata	OpMADS11	1	44856436	44857842
BB	Oryza punctata	OpMADS12	1	45411994	45412335
BB	Oryza punctata	OpMADS13	1	48019304	48019894
BB	Oryza punctata	OpMADS20	2	223966	230485
BB	Oryza punctata	OpMADS21	2	3173347	3174270
BB	Oryza punctata	OpMADS22	2	3506432	3510252
BB	Oryza punctata	OpMADS23	2	26985817	26993380
BB	Oryza punctata	OpMADS24	2	33347821	33355360
BB	Oryza punctata	OpMADS25	2	36443788	36449509
BB	Oryza punctata	OpMADS26	2	38518403	38524792
BB	Oryza punctata	OpMADS14	3	1189137	1190793
BB	Oryza punctata	OpMADS15	3	4561550	4567872
BB	Oryza punctata	OpMADS16	3	6403405	6411661
BB	Oryza punctata	OpMADS17	3	25094467	25095216
BB	Oryza punctata	OpMADS18	3	35678530	35687582
BB	Oryza punctata	OpMADS19	3	35696077	35702624
BB	Oryza punctata	OpMADS27	4	11541936	11545155
BB	Oryza punctata	OpMADS28	4	12341142	12341696
BB	Oryza punctata	OpMADS29	4	16848527	16848754
BB	Oryza punctata	OpMADS30	4	20106120	20108480
BB	Oryza punctata	OpMADS31	4	21110395	21110604
BB	Oryza punctata	OpMADS32	4	28129795	28136601
BB	Oryza punctata	OpMADS33	4	30070558	30073065
BB	Oryza punctata	OpMADS34	5	6922893	6930643
BB	Oryza punctata	OpMADS35	5	14130554	14131117
BB	Oryza punctata	OpMADS36	5	22868486	22871523
BB	Oryza punctata	OpMADS37	6	315643	321948
BB	Oryza punctata	OpMADS38	6	2631570	2638083
BB	Oryza punctata	OpMADS39	6	5411509	5421815
BB	Oryza punctata	OpMADS40	6	6061105	6064738
BB	Oryza punctata	OpMADS41	6	21286260	21293753
BB	Oryza punctata	OpMADS42	6	22731443	22732156
BB	Oryza punctata	OpMADS43	6	23371743	23372258
BB	Oryza punctata	OpMADS44	6	23441819	23442460
BB	Oryza punctata	OpMADS45	6	23483232	23483801
BB	Oryza punctata	OpMADS46	6	34425358	34427237
BB	Oryza punctata	OpMADS47	6	37082325	37083018
BB	Oryza punctata	OpMADS48	7	491018	497732
BB	Oryza punctata	OpMADS49	7	2015545	2016751
BB	Oryza punctata	OpMADS50	7	28487908	28493068
BB	Oryza punctata	OpMADS51	8	926855	929281
BB	Oryza punctata	OpMADS52	8	11937979	11938533
BB	Oryza punctata	OpMADS53	8	20236304	20237011
BB	Oryza punctata	OpMADS54	8	22150025	22159915
BB	Oryza punctata	OpMADS55	8	26824787	26827733
BB	Oryza punctata	OpMADS56	8	28127049	28127405
BB	Oryza punctata	OpMADS57	8	29174838	29178954
BB	Oryza punctata	OpMADS58	8	29207694	29217588
BB	Oryza punctata	OpMADS66	9	2533526	2534101
BB	Oryza punctata	OpMADS67	9	18802981	18803289
BB	Oryza punctata	OpMADS68	9	25233476	25240057
BB	Oryza punctata	OpMADS69	10	25699691	25709870
BB	Oryza punctata	OpMADS59	11	7527967	7528569
BB	Oryza punctata	OpMADS60	11	29666494	29670828
BB	Oryza punctata	OpMADS61	12	5502245	5505419
BB	Oryza punctata	OpMADS62	12	5514686	5518852
BB	Oryza punctata	OpMADS63	12	13421853	13422416
BB	Oryza punctata	OpMADS64	12	13424527	13425087
BB	Oryza punctata	OpMADS65	12	22177096	22182286
AA	Oryza meridionalis	OmMADS1	1	5219899	5229852
AA	Oryza meridionalis	OmMADS2	1	5834048	5835874
AA	Oryza meridionalis	OmMADS3	1	10018461	10019183
AA	Oryza meridionalis	OmMADS4	1	10035673	10036587
AA	Oryza meridionalis	OmMADS5	1	11850166	11851353
AA	Oryza meridionalis	OmMADS6	1	11854680	11855903
AA	Oryza meridionalis	OmMADS7	1	11858770	11859834
AA	Oryza meridionalis	OmMADS8	1	30154491	30157647
AA	Oryza meridionalis	OmMADS9	1	37816880	37819800
AA	Oryza meridionalis	OmMADS10	1	37994193	37998236
AA	Oryza meridionalis	OmMADS11	1	38858918	38860339
AA	Oryza meridionalis	OmMADS12	1	39139018	39139786
AA	Oryza meridionalis	OmMADS13	1	39186415	39187830
AA	Oryza meridionalis	OmMADS14	1	39704153	39704350
AA	Oryza meridionalis	OmMADS15	1	42631630	42632256
AA	Oryza meridionalis	OmMADS23	2	348619	356918
AA	Oryza meridionalis	OmMADS24	2	3565866	3566714
AA	Oryza meridionalis	OmMADS25	2	3957679	3961029
AA	Oryza meridionalis	OmMADS26	2	24456592	24463492
AA	Oryza meridionalis	OmMADS27	2	29803582	29811770
AA	Oryza meridionalis	OmMADS28	2	32138618	32145621
AA	Oryza meridionalis	OmMADS29	2	33629155	33635099
AA	Oryza meridionalis	OmMADS16	3	1424327	1428883
AA	Oryza meridionalis	OmMADS17	3	4754050	4760756
AA	Oryza meridionalis	OmMADS18	3	6290852	6299618
AA	Oryza meridionalis	OmMADS19	3	22361106	22363965
AA	Oryza meridionalis	OmMADS20	3	23964611	23965958
AA	Oryza meridionalis	OmMADS21	3	24680618	24681367
AA	Oryza meridionalis	OmMADS22	3	35272938	35279673
AA	Oryza meridionalis	OmMADS30	4	13076585	13079995
AA	Oryza meridionalis	OmMADS31	4	13640823	13645452
AA	Oryza meridionalis	OmMADS32	4	13772866	13773258
AA	Oryza meridionalis	OmMADS33	4	16009805	16010434
AA	Oryza meridionalis	OmMADS34	4	17878102	17878314
AA	Oryza meridionalis	OmMADS35	4	17902980	17903234
AA	Oryza meridionalis	OmMADS36	4	21017140	21019880
AA	Oryza meridionalis	OmMADS37	4	21034705	21037329
AA	Oryza meridionalis	OmMADS38	4	22422676	22431839
AA	Oryza meridionalis	OmMADS39	4	28496714	28503062
AA	Oryza meridionalis	OmMADS51	5	6385921	6394873
AA	Oryza meridionalis	OmMADS52	5	12815673	12816329
AA	Oryza meridionalis	OmMADS53	5	21180605	21183315
AA	Oryza meridionalis	OmMADS40	6	369094	373060
AA	Oryza meridionalis	OmMADS41	6	3082114	3088143
AA	Oryza meridionalis	OmMADS42	6	5956712	5968478
AA	Oryza meridionalis	OmMADS43	6	6461786	6465950
AA	Oryza meridionalis	OmMADS44	6	17938540	17939420
AA	Oryza meridionalis	OmMADS45	6	18125647	18126363
AA	Oryza meridionalis	OmMADS46	6	18587183	18587653
AA	Oryza meridionalis	OmMADS47	6	18622802	18623431
AA	Oryza meridionalis	OmMADS48	6	18731195	18731791
AA	Oryza meridionalis	OmMADS49	6	28064420	28067319
AA	Oryza meridionalis	OmMADS50	6	30699691	30703424
AA	Oryza meridionalis	OmMADS54	7	682449	689096
AA	Oryza meridionalis	OmMADS55	7	1934360	1937983
AA	Oryza meridionalis	OmMADS56	7	25753836	25759372
AA	Oryza meridionalis	OmMADS57	8	881827	884303
AA	Oryza meridionalis	OmMADS58	8	12131161	12132956
AA	Oryza meridionalis	OmMADS59	8	20932702	20933409
AA	Oryza meridionalis	OmMADS60	8	21244194	21253897
AA	Oryza meridionalis	OmMADS61	8	24650586	24655237
AA	Oryza meridionalis	OmMADS62	8	26719967	26728301
AA	Oryza meridionalis	OmMADS63	8	26736727	26747177
AA	Oryza meridionalis	OmMADS70	9	1315709	1316224
AA	Oryza meridionalis	OmMADS71	9	1390657	1391292
AA	Oryza meridionalis	OmMADS72	9	19927661	19934242
AA	Oryza meridionalis	OmMADS73	10	21598799	21609351
AA	Oryza meridionalis	OmMADS64	11	26548806	26552650
AA	Oryza meridionalis	OmMADS65	12	5464928	5468611
AA	Oryza meridionalis	OmMADS66	12	5476977	5482809
AA	Oryza meridionalis	OmMADS67	12	11538544	11539128
AA	Oryza meridionalis	OmMADS68	12	11563081	11563605
AA	Oryza meridionalis	OmMADS69	12	18042741	18048585
AA	Oryza longistaminata	OlMADS1	1	5815891	5817708
AA	Oryza longistaminata	OlMADS2	1	9686412	9687134
AA	Oryza longistaminata	OlMADS3	1	9702097	9703002
AA	Oryza longistaminata	OlMADS4	1	12152074	12153291
AA	Oryza longistaminata	OlMADS5	1	12156234	12157456
AA	Oryza longistaminata	OlMADS6	1	12158948	12159841
AA	Oryza longistaminata	OlMADS7	1	12215437	12219346
AA	Oryza longistaminata	OlMADS8	1	27767995	27770474
AA	Oryza longistaminata	OlMADS9	1	34977778	34979856
AA	Oryza longistaminata	OlMADS10	1	35268296	35271142
AA	Oryza longistaminata	OlMADS11	1	36133201	36144160
AA	Oryza longistaminata	OlMADS12	1	36356885	36357858
AA	Oryza longistaminata	OlMADS13	1	36403856	36405249
AA	Oryza longistaminata	OlMADS14	1	36889502	36908978
AA	Oryza longistaminata	OlMADS15	1	39712130	39712756
AA	Oryza longistaminata	OlMADS16	2	201155	206819
AA	Oryza longistaminata	OlMADS17	2	2863598	2864440
AA	Oryza longistaminata	OlMADS18	2	3192511	3196624
AA	Oryza longistaminata	OlMADS19	2	20554627	20561299
AA	Oryza longistaminata	OlMADS20	2	26523460	26530674
AA	Oryza longistaminata	OlMADS21	2	28943271	28949214
AA	Oryza longistaminata	OlMADS22	2	30258419	30263659
AA	Oryza longistaminata	OlMADS23	3	1025303	1051196
AA	Oryza longistaminata	OlMADS24	3	3909630	3915763
AA	Oryza longistaminata	OlMADS25	3	5386293	5394790
AA	Oryza longistaminata	OlMADS26	3	7140292	7141377
AA	Oryza longistaminata	OlMADS27	3	18632898	18633371
AA	Oryza longistaminata	OlMADS28	3	19163646	19164395
AA	Oryza longistaminata	OlMADS29	3	28849486	28868241
AA	Oryza longistaminata	OlMADS30	3	28875795	28881878
AA	Oryza longistaminata	OlMADS31	4	10134263	10139408
AA	Oryza longistaminata	OlMADS32	4	10712154	10712745
AA	Oryza longistaminata	OlMADS33	4	10739930	10740559
AA	Oryza longistaminata	OlMADS34	4	12603164	12603793
AA	Oryza longistaminata	OlMADS35	4	14563535	14563747
AA	Oryza longistaminata	OlMADS36	4	14585890	14603547
AA	Oryza longistaminata	OlMADS37	4	17641232	17659531
AA	Oryza longistaminata	OlMADS38	4	18476408	18487134
AA	Oryza longistaminata	OlMADS39	4	24178098	24183662
AA	Oryza longistaminata	OlMADS40	4	24371790	24377367
AA	Oryza longistaminata	OlMADS41	4	25961478	25963277
AA	Oryza longistaminata	OlMADS42	5	5470121	5479403
AA	Oryza longistaminata	OlMADS43	5	9914297	9915015
AA	Oryza longistaminata	OlMADS44	5	17090798	17092722
AA	Oryza longistaminata	OlMADS45	6	386560	391048
AA	Oryza longistaminata	OlMADS46	6	2598546	2602714
AA	Oryza longistaminata	OlMADS47	6	2646551	2652694
AA	Oryza longistaminata	OlMADS48	6	5201910	5217795
AA	Oryza longistaminata	OlMADS49	6	5592240	5595853
AA	Oryza longistaminata	OlMADS50	6	11564917	11565633
AA	Oryza longistaminata	OlMADS51	6	11611822	11612414
AA	Oryza longistaminata	OlMADS52	6	12444425	12456960
AA	Oryza longistaminata	OlMADS53	6	15635757	15636229
AA	Oryza longistaminata	OlMADS54	6	15673519	15674133
AA	Oryza longistaminata	OlMADS55	6	15680898	15681497
AA	Oryza longistaminata	OlMADS56	6	15736850	15737323
AA	Oryza longistaminata	OlMADS57	6	15778231	15779031
AA	Oryza longistaminata	OlMADS58	6	15785505	15786104
AA	Oryza longistaminata	OlMADS59	6	24069447	24072792
AA	Oryza longistaminata	OlMADS60	6	26453939	26457769
AA	Oryza longistaminata	OlMADS61	7	383029	388938
AA	Oryza longistaminata	OlMADS62	7	1740438	1741653
AA	Oryza longistaminata	OlMADS63	7	22242706	22249999
AA	Oryza longistaminata	OlMADS64	8	659998	661850
AA	Oryza longistaminata	OlMADS65	8	9901444	9901998
AA	Oryza longistaminata	OlMADS66	8	15997433	15998125
AA	Oryza longistaminata	OlMADS67	8	16312757	16322806
AA	Oryza longistaminata	OlMADS68	8	19277923	19280499
AA	Oryza longistaminata	OlMADS69	8	20982044	20986379
AA	Oryza longistaminata	OlMADS70	8	20993576	21003995
AA	Oryza longistaminata	OlMADS71	9	990739	991449
AA	Oryza longistaminata	OlMADS72	9	1036924	1037547
AA	Oryza longistaminata	OlMADS73	9	16581456	16587714
AA	Oryza longistaminata	OlMADS74	10	12229621	12230205
AA	Oryza longistaminata	OlMADS75	10	17048948	17058441
AA	Oryza longistaminata	OlMADS76	11	5754533	5755063
AA	Oryza longistaminata	OlMADS77	11	5814865	5815395
AA	Oryza longistaminata	OlMADS78	11	21654864	21658434
AA	Oryza longistaminata	OlMADS79	12	5243895	5252744
AA	Oryza longistaminata	OlMADS80	12	10181726	10182310
AA	Oryza longistaminata	OlMADS81	12	10199213	10200519
AA	Oryza longistaminata	OlMADS82	12	14847533	14853251
AA	Oryza longistaminata	OlMADS83	12	14946238	14972637
AA	Oryza longistaminata	OlMADS84	unmappedContigs	4220677	4221231
AA	Oryza longistaminata	OlMADS85	unmappedContigs	17275801	17277660
AA	Oryza longistaminata	OlMADS86	unmappedContigs	17297152	17297823
AA	Oryza longistaminata	OlMADS87	unmappedContigs	26683118	26686347
AA	Oryza barthii	ObMADS1	1	5085700	5095169
AA	Oryza barthii	ObMADS2	1	5717994	5719808
AA	Oryza barthii	ObMADS3	1	9713596	9714318
AA	Oryza barthii	ObMADS4	1	9727418	9728338
AA	Oryza barthii	ObMADS5	1	12480057	12481277
AA	Oryza barthii	ObMADS6	1	12484208	12485431
AA	Oryza barthii	ObMADS7	1	12486932	12488228
AA	Oryza barthii	ObMADS8	1	28431614	28434558
AA	Oryza barthii	ObMADS9	1	35800602	35803525
AA	Oryza barthii	ObMADS10	1	35972885	35976125
AA	Oryza barthii	ObMADS11	1	36867803	36869242
AA	Oryza barthii	ObMADS12	1	37160272	37160901
AA	Oryza barthii	ObMADS13	1	37216534	37217967
AA	Oryza barthii	ObMADS14	1	37697949	37698146
AA	Oryza barthii	ObMADS15	1	40177743	40178369
AA	Oryza barthii	ObMADS23	2	201136	209779
AA	Oryza barthii	ObMADS24	2	3311400	3312176
AA	Oryza barthii	ObMADS25	2	3661575	3665695
AA	Oryza barthii	ObMADS26	2	22476178	22483670
AA	Oryza barthii	ObMADS27	2	27602598	27610785
AA	Oryza barthii	ObMADS28	2	30036185	30041897
AA	Oryza barthii	ObMADS29	2	31481235	31487155
AA	Oryza barthii	ObMADS16	3	1135499	1137518
AA	Oryza barthii	ObMADS17	3	4163058	4169462
AA	Oryza barthii	ObMADS18	3	5672737	5681537
AA	Oryza barthii	ObMADS19	3	20413890	20414576
AA	Oryza barthii	ObMADS20	3	20862254	20863003
AA	Oryza barthii	ObMADS21	3	30242439	30252596
AA	Oryza barthii	ObMADS22	3	30259948	30266763
AA	Oryza barthii	ObMADS30	4	11406278	11409371
AA	Oryza barthii	ObMADS31	4	11415492	11416163
AA	Oryza barthii	ObMADS32	4	12188295	12201503
AA	Oryza barthii	ObMADS33	4	14256568	14257197
AA	Oryza barthii	ObMADS34	4	16257470	16257745
AA	Oryza barthii	ObMADS35	4	16279445	16280066
AA	Oryza barthii	ObMADS36	4	19268784	19271426
AA	Oryza barthii	ObMADS37	4	19287895	19290469
AA	Oryza barthii	ObMADS38	4	19311995	19314569
AA	Oryza barthii	ObMADS39	4	20155411	20164048
AA	Oryza barthii	ObMADS40	4	25912386	25918349
AA	Oryza barthii	ObMADS41	4	27539870	27542038
AA	Oryza barthii	ObMADS42	5	5653205	5662171
AA	Oryza barthii	ObMADS43	5	5693962	5695937
AA	Oryza barthii	ObMADS44	5	11434722	11435378
AA	Oryza barthii	ObMADS45	5	17879204	17881641
AA	Oryza barthii	ObMADS46	6	2983366	2989858
AA	Oryza barthii	ObMADS47	6	5747455	5747640
AA	Oryza barthii	ObMADS48	6	6105243	6109297
AA	Oryza barthii	ObMADS49	6	16223171	16223356
AA	Oryza barthii	ObMADS50	6	17023854	17024570
AA	Oryza barthii	ObMADS51	6	17410500	17411001
AA	Oryza barthii	ObMADS52	6	17445500	17446132
AA	Oryza barthii	ObMADS53	6	17457660	17458259
AA	Oryza barthii	ObMADS54	6	25824708	25827311
AA	Oryza barthii	ObMADS55	6	28109654	28113420
AA	Oryza barthii	ObMADS56	7	499445	505946
AA	Oryza barthii	ObMADS57	7	2121859	2125462
AA	Oryza barthii	ObMADS58	7	22839734	22845141
AA	Oryza barthii	ObMADS59	8	694557	697083
AA	Oryza barthii	ObMADS60	8	10229780	10230334
AA	Oryza barthii	ObMADS61	8	18042900	18043607
AA	Oryza barthii	ObMADS62	8	18341340	18352067
AA	Oryza barthii	ObMADS63	8	21557892	21560876
AA	Oryza barthii	ObMADS64	8	23552782	23557914
AA	Oryza barthii	ObMADS65	8	23564611	23574795
AA	Oryza barthii	ObMADS73	9	1017313	1017870
AA	Oryza barthii	ObMADS74	9	1069349	1069978
AA	Oryza barthii	ObMADS75	9	17951932	17959084
AA	Oryza barthii	ObMADS76	10	19505311	19515755
AA	Oryza barthii	ObMADS66	11	6808982	6809536
AA	Oryza barthii	ObMADS67	11	25113002	25117486
AA	Oryza barthii	ObMADS68	12	5062233	5065994
AA	Oryza barthii	ObMADS69	12	5081778	5086047
AA	Oryza barthii	ObMADS70	12	10486999	10487592
AA	Oryza barthii	ObMADS71	12	10506929	10507453
AA	Oryza barthii	ObMADS72	12	17271766	17277684
AA	Oryza glumipatula	OuMADS66	1	6055097	6064298
AA	Oryza glumipatula	OuMADS74	1	6808579	6810393
AA	Oryza glumipatula	OuMADS49	1	11260867	11261589
AA	Oryza glumipatula	OuMADS61	1	11290807	11291727
AA	Oryza glumipatula	OuMADS77	1	14291750	14292970
AA	Oryza glumipatula	OuMADS76	1	14295909	14297132
AA	Oryza glumipatula	OuMADS39	1	14298644	14299804
AA	Oryza glumipatula	OuMADS34	1	32463042	32465941
AA	Oryza glumipatula	OuMADS54	1	40723982	40726992
AA	Oryza glumipatula	OuMADS28	1	40886736	40890766
AA	Oryza glumipatula	OuMADS72	1	41895166	41896614
AA	Oryza glumipatula	OuMADS78	1	42221076	42221909
AA	Oryza glumipatula	OuMADS50	1	42277750	42279183
AA	Oryza glumipatula	OuMADS19	1	42776078	42776275
AA	Oryza glumipatula	OuMADS25	1	45498643	45499287
AA	Oryza glumipatula	OuMADS65	2	254602	254913
AA	Oryza glumipatula	OuMADS21	2	3181510	3182397
AA	Oryza glumipatula	OuMADS63	2	3520128	3524265
AA	Oryza glumipatula	OuMADS38	2	22954829	22961845
AA	Oryza glumipatula	OuMADS44	2	28701071	28709244
AA	Oryza glumipatula	OuMADS64	2	31380727	31387773
AA	Oryza glumipatula	OuMADS45	2	32907543	32913616
AA	Oryza glumipatula	OuMADS46	3	1234900	1236852
AA	Oryza glumipatula	OuMADS27	3	4675647	4682156
AA	Oryza glumipatula	OuMADS1	3	6393117	6401861
AA	Oryza glumipatula	OuMADS14	3	22822857	22823543
AA	Oryza glumipatula	OuMADS18	3	23419347	23420096
AA	Oryza glumipatula	OuMADS13	3	34043978	34056374
AA	Oryza glumipatula	OuMADS29	3	34063058	34069820
AA	Oryza glumipatula	OuMADS60	4	12270715	12273990
AA	Oryza glumipatula	OuMADS6	4	12793758	12794387
AA	Oryza glumipatula	OuMADS4	4	12812719	12813348
AA	Oryza glumipatula	OuMADS3	4	15723023	15723652
AA	Oryza glumipatula	OuMADS73	4	17477709	17477921
AA	Oryza glumipatula	OuMADS75	4	17499697	17500325
AA	Oryza glumipatula	OuMADS59	4	20823409	20825082
AA	Oryza glumipatula	OuMADS69	4	20838117	20840694
AA	Oryza glumipatula	OuMADS26	4	21664880	21683743
AA	Oryza glumipatula	OuMADS17	4	28023949	28029980
AA	Oryza glumipatula	OuMADS52	4	29810565	29820506
AA	Oryza glumipatula	OuMADS20	5	5913346	5922205
AA	Oryza glumipatula	OuMADS33	5	5933068	5947735
AA	Oryza glumipatula	OuMADS67	5	13096718	13097374
AA	Oryza glumipatula	OuMADS48	5	20387036	20389544
AA	Oryza glumipatula	OuMADS8	6	398154	409365
AA	Oryza glumipatula	OuMADS9	6	3094744	3101132
AA	Oryza glumipatula	OuMADS51	6	5951619	5951804
AA	Oryza glumipatula	OuMADS57	6	6353786	6357787
AA	Oryza glumipatula	OuMADS47	6	17235096	17236002
AA	Oryza glumipatula	OuMADS68	6	19392558	19393274
AA	Oryza glumipatula	OuMADS43	6	19927467	19927940
AA	Oryza glumipatula	OuMADS32	6	19970178	19970801
AA	Oryza glumipatula	OuMADS16	6	19991651	19992250
AA	Oryza glumipatula	OuMADS7	6	29799806	29802303
AA	Oryza glumipatula	OuMADS37	6	32555174	32558940
AA	Oryza glumipatula	OuMADS15	7	546082	552609
AA	Oryza glumipatula	OuMADS10	7	1917995	1919201
AA	Oryza glumipatula	OuMADS55	7	24981518	24987174
AA	Oryza glumipatula	OuMADS40	8	790918	793525
AA	Oryza glumipatula	OuMADS31	8	11160918	11161472
AA	Oryza glumipatula	OuMADS70	8	20432239	20432946
AA	Oryza glumipatula	OuMADS35	8	20745562	20755407
AA	Oryza glumipatula	OuMADS41	8	24420442	24422880
AA	Oryza glumipatula	OuMADS58	8	26703483	26708552
AA	Oryza glumipatula	OuMADS23	8	26721859	26726918
AA	Oryza glumipatula	OuMADS22	8	26733578	26735701
AA	Oryza glumipatula	OuMADS5	9	1318011	1318568
AA	Oryza glumipatula	OuMADS30	9	1380446	1381078
AA	Oryza glumipatula	OuMADS36	9	20253548	20260500
AA	Oryza glumipatula	OuMADS42	10	16132739	16133293
AA	Oryza glumipatula	OuMADS56	10	22207537	22218585
AA	Oryza glumipatula	OuMADS71	11	7304305	7306500
AA	Oryza glumipatula	OuMADS62	11	28524967	28529134
AA	Oryza glumipatula	OuMADS11	12	5539675	5543293
AA	Oryza glumipatula	OuMADS24	12	5569020	5574663
AA	Oryza glumipatula	OuMADS12	12	12242734	12243318
AA	Oryza glumipatula	OuMADS2	12	12266019	12266543
AA	Oryza glumipatula	OuMADS53	12	19204433	19209913
AA	Oryza glaberrima	OgMADS1	1	4937561	4946977
AA	Oryza glaberrima	OgMADS2	1	5569748	5571562
AA	Oryza glaberrima	OgMADS3	1	9542397	9543119
AA	Oryza glaberrima	OgMADS4	1	9556439	9557359
AA	Oryza glaberrima	OgMADS5	1	12179862	12181082
AA	Oryza glaberrima	OgMADS6	1	12184012	12185235
AA	Oryza glaberrima	OgMADS7	1	12186731	12188024
AA	Oryza glaberrima	OgMADS8	1	27765865	27768585
AA	Oryza glaberrima	OgMADS9	1	35125416	35128393
AA	Oryza glaberrima	OgMADS10	1	35295434	35298659
AA	Oryza glaberrima	OgMADS11	1	36182828	36184267
AA	Oryza glaberrima	OgMADS12	1	36474953	36475582
AA	Oryza glaberrima	OgMADS13	1	36531231	36532664
AA	Oryza glaberrima	OgMADS14	1	37012841	37013038
AA	Oryza glaberrima	OgMADS15	1	39500470	39501096
AA	Oryza glaberrima	OgMADS23	2	196533	204723
AA	Oryza glaberrima	OgMADS24	2	3260831	3261607
AA	Oryza glaberrima	OgMADS25	2	3616744	3620811
AA	Oryza glaberrima	OgMADS26	2	21921119	21928638
AA	Oryza glaberrima	OgMADS27	2	26983625	26991761
AA	Oryza glaberrima	OgMADS28	2	29396796	29402498
AA	Oryza glaberrima	OgMADS29	2	30847434	30853437
AA	Oryza glaberrima	OgMADS16	3	1197310	1199203
AA	Oryza glaberrima	OgMADS17	3	4234003	4240386
AA	Oryza glaberrima	OgMADS18	3	5740934	5749537
AA	Oryza glaberrima	OgMADS19	3	20628746	20629219
AA	Oryza glaberrima	OgMADS20	3	21091272	21092021
AA	Oryza glaberrima	OgMADS21	3	30486053	30496208
AA	Oryza glaberrima	OgMADS22	3	30503636	30510398
AA	Oryza glaberrima	OgMADS30	4	11631471	11634516
AA	Oryza glaberrima	OgMADS31	4	11640642	11641313
AA	Oryza glaberrima	OgMADS32	4	12158748	12171929
AA	Oryza glaberrima	OgMADS33	4	14228114	14228743
AA	Oryza glaberrima	OgMADS34	4	16206025	16206300
AA	Oryza glaberrima	OgMADS35	4	16228058	16228678
AA	Oryza glaberrima	OgMADS36	4	19266504	19268743
AA	Oryza glaberrima	OgMADS37	4	19285388	19287789
AA	Oryza glaberrima	OgMADS38	4	20104419	20112998
AA	Oryza glaberrima	OgMADS39	4	25825155	25831146
AA	Oryza glaberrima	OgMADS40	4	27445347	27447562
AA	Oryza glaberrima	OgMADS51	5	5564845	5575324
AA	Oryza glaberrima	OgMADS52	5	5597768	5600026
AA	Oryza glaberrima	OgMADS53	5	11574904	11575560
AA	Oryza glaberrima	OgMADS54	5	18088483	18090926
AA	Oryza glaberrima	OgMADS41	6	585140	590629
AA	Oryza glaberrima	OgMADS42	6	3202695	3209185
AA	Oryza glaberrima	OgMADS43	6	5921385	5932031
AA	Oryza glaberrima	OgMADS44	6	6300276	6304465
AA	Oryza glaberrima	OgMADS45	6	16659760	16659945
AA	Oryza glaberrima	OgMADS46	6	17478742	17479458
AA	Oryza glaberrima	OgMADS47	6	17870378	17871010
AA	Oryza glaberrima	OgMADS48	6	17882544	17883143
AA	Oryza glaberrima	OgMADS49	6	26186258	26188861
AA	Oryza glaberrima	OgMADS50	6	28446276	28450043
AA	Oryza glaberrima	OgMADS55	7	491526	498028
AA	Oryza glaberrima	OgMADS56	7	2044739	2048342
AA	Oryza glaberrima	OgMADS57	7	22202600	22208032
AA	Oryza glaberrima	OgMADS69	8	660094	662503
AA	Oryza glaberrima	OgMADS70	8	18100288	18100995
AA	Oryza glaberrima	OgMADS71	8	18399187	18409069
AA	Oryza glaberrima	OgMADS72	8	21552232	21555390
AA	Oryza glaberrima	OgMADS73	8	23546838	23551913
AA	Oryza glaberrima	OgMADS74	8	23558682	23569189
AA	Oryza glaberrima	OgMADS65	9	995524	996081
AA	Oryza glaberrima	OgMADS66	9	1046874	1047503
AA	Oryza glaberrima	OgMADS67	9	18480686	18487688
AA	Oryza glaberrima	OgMADS68	10	20152854	20163303
AA	Oryza glaberrima	OgMADS58	11	6611550	6612104
AA	Oryza glaberrima	OgMADS59	11	24297126	24301611
AA	Oryza glaberrima	OgMADS60	12	5170029	5173436
AA	Oryza glaberrima	OgMADS61	12	5189950	5194220
AA	Oryza glaberrima	OgMADS62	12	11189923	11196063
AA	Oryza glaberrima	OgMADS63	12	11206404	11206928
AA	Oryza glaberrima	OgMADS64	12	17477114	17482954
AA	Oryza rufipogon	OrMADS1	Chr1_ruf	5939400	5949388
AA	Oryza rufipogon	OrMADS2	Chr1_ruf	6572692	6574506
AA	Oryza rufipogon	OrMADS3	Chr1_ruf	10736080	10736802
AA	Oryza rufipogon	OrMADS4	Chr1_ruf	10750074	10750994
AA	Oryza rufipogon	OrMADS5	Chr1_ruf	13590144	13591364
AA	Oryza rufipogon	OrMADS6	Chr1_ruf	13594300	13595523
AA	Oryza rufipogon	OrMADS7	Chr1_ruf	29502414	29505200
AA	Oryza rufipogon	OrMADS8	Chr1_ruf	36647173	36649297
AA	Oryza rufipogon	OrMADS9	Chr1_ruf	36813537	36817469
AA	Oryza rufipogon	OrMADS10	Chr1_ruf	37798952	37800061
AA	Oryza rufipogon	OrMADS11	Chr1_ruf	38103173	38104332
AA	Oryza rufipogon	OrMADS12	Chr1_ruf	38175204	38176791
AA	Oryza rufipogon	OrMADS13	Chr1_ruf	38675053	38684634
AA	Oryza rufipogon	OrMADS14	Chr1_ruf	41381332	41381958
AA	Oryza rufipogon	OrMADS15	Chr2_ruf	203004	213364
AA	Oryza rufipogon	OrMADS16	Chr2_ruf	3051899	3052675
AA	Oryza rufipogon	OrMADS17	Chr2_ruf	22169855	22177513
AA	Oryza rufipogon	OrMADS18	Chr2_ruf	27479596	27487183
AA	Oryza rufipogon	OrMADS19	Chr2_ruf	30062946	30069256
AA	Oryza rufipogon	OrMADS20	Chr2_ruf	31613721	31618954
AA	Oryza rufipogon	OrMADS21	Chr3_ruf	1280128	1280768
AA	Oryza rufipogon	OrMADS22	Chr3_ruf	4196996	4203436
AA	Oryza rufipogon	OrMADS23	Chr3_ruf	5787611	5798188
AA	Oryza rufipogon	OrMADS24	Chr3_ruf	7816101	7822422
AA	Oryza rufipogon	OrMADS25	Chr3_ruf	20506966	20507379
AA	Oryza rufipogon	OrMADS26	Chr3_ruf	21061649	21062398
AA	Oryza rufipogon	OrMADS27	Chr3_ruf	30332392	30346347
AA	Oryza rufipogon	OrMADS28	Chr4_ruf	12873156	12876592
AA	Oryza rufipogon	OrMADS29	Chr4_ruf	13396972	13397601
AA	Oryza rufipogon	OrMADS30	Chr4_ruf	17811726	17812126
AA	Oryza rufipogon	OrMADS31	Chr4_ruf	17833282	17849519
AA	Oryza rufipogon	OrMADS32	Chr4_ruf	20875565	20878286
AA	Oryza rufipogon	OrMADS33	Chr4_ruf	20894424	20897108
AA	Oryza rufipogon	OrMADS34	Chr4_ruf	21767111	21776586
AA	Oryza rufipogon	OrMADS35	Chr4_ruf	27752596	27758365
AA	Oryza rufipogon	OrMADS36	Chr4_ruf	29553180	29554942
AA	Oryza rufipogon	OrMADS37	Chr5_ruf	6272543	6304982
AA	Oryza rufipogon	OrMADS38	Chr5_ruf	12781311	12782168
AA	Oryza rufipogon	OrMADS39	Chr5_ruf	19833458	19835928
AA	Oryza rufipogon	OrMADS40	Chr6_ruf	3216602	3223243
AA	Oryza rufipogon	OrMADS41	Chr6_ruf	5938167	5949054
AA	Oryza rufipogon	OrMADS42	Chr6_ruf	6356409	6360108
AA	Oryza rufipogon	OrMADS43	Chr6_ruf	12822494	12823210
AA	Oryza rufipogon	OrMADS44	Chr6_ruf	14495416	14508943
AA	Oryza rufipogon	OrMADS45	Chr6_ruf	18683657	18684289
AA	Oryza rufipogon	OrMADS46	Chr6_ruf	18704635	18705387
AA	Oryza rufipogon	OrMADS47	Chr6_ruf	27373336	27377794
AA	Oryza rufipogon	OrMADS48	Chr6_ruf	29670788	29675316
AA	Oryza rufipogon	OrMADS49	Chr7_ruf	438307	444473
AA	Oryza rufipogon	OrMADS50	Chr7_ruf	22655480	22660768
AA	Oryza rufipogon	OrMADS51	Chr8_ruf	1335530	1338195
AA	Oryza rufipogon	OrMADS52	Chr8_ruf	13444096	13445578
AA	Oryza rufipogon	OrMADS53	Chr8_ruf	21471247	21471954
AA	Oryza rufipogon	OrMADS54	Chr8_ruf	21781474	21792475
AA	Oryza rufipogon	OrMADS55	Chr8_ruf	25270784	25273148
AA	Oryza rufipogon	OrMADS56	Chr8_ruf	27329035	27350230
AA	Oryza rufipogon	OrMADS57	Chr9_ruf	1075253	1075789
AA	Oryza rufipogon	OrMADS58	Chr9_ruf	1148062	1148694
AA	Oryza rufipogon	OrMADS59	Chr9_ruf	18359855	18381586
AA	Oryza rufipogon	OrMADS60	Chr10_ruf	21339560	21350557
AA	Oryza rufipogon	OrMADS61	Chr11_ruf	6532118	6532672
AA	Oryza rufipogon	OrMADS62	Chr12_ruf	16379502	16385405
AA	Oryza rufipogon	OrMADS63	PGA_scaffold324__1_contigs__length_335246	295405	300716
AA	Oryza rufipogon	OrMADS64	PGA_scaffold324__1_contigs__length_335246	312444	314039
AA	Oryza rufipogon	OrMADS65	PGA_scaffold327__1_contigs__length_250000	243982	246891
AA	Oryza rufipogon	OrMADS66	PGA_scaffold348__2_contigs__length_240198	62416	63219
AA	Oryza rufipogon	OrMADS67	PGA_scaffold348__2_contigs__length_240198	82563	83220
AA	Oryza rufipogon	OrMADS68	PGA_scaffold355__1_contigs__length_84444	54472	58187
AA	Oryza rufipogon	OrMADS69	PGA_scaffold369__1_contigs__length_170261	134498	135701
AA	Oryza nivara	OnMADS1	1	5443152	5452693
AA	Oryza nivara	OnMADS2	1	6136716	6138530
AA	Oryza nivara	OnMADS3	1	10435680	10436402
AA	Oryza nivara	OnMADS4	1	10449706	10450626
AA	Oryza nivara	OnMADS5	1	13228325	13229545
AA	Oryza nivara	OnMADS6	1	13232484	13233707
AA	Oryza nivara	OnMADS7	1	13242902	13244196
AA	Oryza nivara	OnMADS8	1	31591695	31594599
AA	Oryza nivara	OnMADS9	1	39773245	39776063
AA	Oryza nivara	OnMADS10	1	39954627	39958859
AA	Oryza nivara	OnMADS11	1	40940057	40942599
AA	Oryza nivara	OnMADS12	1	41264502	41265335
AA	Oryza nivara	OnMADS13	1	41336330	41337769
AA	Oryza nivara	OnMADS14	1	41836626	41836823
AA	Oryza nivara	OnMADS15	1	44607097	44607723
AA	Oryza nivara	OnMADS23	2	207179	215766
AA	Oryza nivara	OnMADS24	2	3359190	3360047
AA	Oryza nivara	OnMADS25	2	3713931	3718071
AA	Oryza nivara	OnMADS26	2	23905332	23912906
AA	Oryza nivara	OnMADS27	2	29547893	29556037
AA	Oryza nivara	OnMADS28	2	32107905	32115473
AA	Oryza nivara	OnMADS29	2	33653131	33659266
AA	Oryza nivara	OnMADS16	3	1243537	1248270
AA	Oryza nivara	OnMADS17	3	4506498	4512873
AA	Oryza nivara	OnMADS18	3	6153836	6162647
AA	Oryza nivara	OnMADS19	3	22890763	22891176
AA	Oryza nivara	OnMADS20	3	23513179	23513928
AA	Oryza nivara	OnMADS21	3	34162812	34173191
AA	Oryza nivara	OnMADS22	3	34179888	34185896
AA	Oryza nivara	OnMADS30	4	13325059	13328376
AA	Oryza nivara	OnMADS31	4	13818915	13823611
AA	Oryza nivara	OnMADS32	4	13881434	13882063
AA	Oryza nivara	OnMADS33	4	18040161	18040373
AA	Oryza nivara	OnMADS34	4	18062056	18062684
AA	Oryza nivara	OnMADS35	4	21432971	21433156
AA	Oryza nivara	OnMADS36	4	21449282	21451918
AA	Oryza nivara	OnMADS37	4	22351720	22359867
AA	Oryza nivara	OnMADS38	4	28840343	28846380
AA	Oryza nivara	OnMADS49	5	6525946	6534977
AA	Oryza nivara	OnMADS50	5	6547096	6559318
AA	Oryza nivara	OnMADS51	5	14278548	14279204
AA	Oryza nivara	OnMADS52	5	22063942	22066381
AA	Oryza nivara	OnMADS39	6	3065937	3072366
AA	Oryza nivara	OnMADS40	6	5842352	5853124
AA	Oryza nivara	OnMADS41	6	6281471	6285716
AA	Oryza nivara	OnMADS42	6	17598062	17598966
AA	Oryza nivara	OnMADS43	6	18439606	18440322
AA	Oryza nivara	OnMADS44	6	18810595	18811066
AA	Oryza nivara	OnMADS45	6	18845623	18846114
AA	Oryza nivara	OnMADS46	6	18889907	18890479
AA	Oryza nivara	OnMADS47	6	28678152	28680311
AA	Oryza nivara	OnMADS48	6	31060507	31064360
AA	Oryza nivara	OnMADS53	7	423663	430137
AA	Oryza nivara	OnMADS54	7	2053958	2057580
AA	Oryza nivara	OnMADS55	7	26145740	26151151
AA	Oryza nivara	OnMADS58	8	711198	713703
AA	Oryza nivara	OnMADS59	8	12187207	12191821
AA	Oryza nivara	OnMADS60	8	21830331	21831038
AA	Oryza nivara	OnMADS61	8	22149656	22161976
AA	Oryza nivara	OnMADS62	8	25759242	25761443
AA	Oryza nivara	OnMADS63	8	27963244	27968310
AA	Oryza nivara	OnMADS64	8	27975139	27985772
AA	Oryza nivara	OnMADS75	9	1227959	1228516
AA	Oryza nivara	OnMADS76	9	1310060	1310692
AA	Oryza nivara	OnMADS77	9	19965435	19972304
AA	Oryza nivara	OnMADS56	10	22129949	22140575
AA	Oryza nivara	OnMADS57	10	27318856	27329358
AA	Oryza nivara	OnMADS65	11	29133839	29138306
AA	Oryza nivara	OnMADS66	11	29189586	29194053
AA	Oryza nivara	OnMADS67	11	29226444	29230911
AA	Oryza nivara	OnMADS68	11	29272008	29276475
AA	Oryza nivara	OnMADS69	12	5601675	5605311
AA	Oryza nivara	OnMADS70	12	5617595	5622689
AA	Oryza nivara	OnMADS71	12	12072967	12073551
AA	Oryza nivara	OnMADS72	12	12093237	12093539
AA	Oryza nivara	OnMADS73	12	18435188	18438810
AA	Oryza nivara	OnMADS74	12	18926004	18931954
AA	Oryza nivara	OnMADS78	UN-Ctg41	12919	17386
AA	Oryza sativa aromatic subgroup	OsaMADS51	Chr06	28509194	28513702
AA	Oryza sativa aromatic subgroup	OsaMADS2	Chr01	6033108	6034922
AA	Oryza sativa aromatic subgroup	OsaMADS59	Chr08	25378682	25380956
AA	Oryza sativa aromatic subgroup	OsaMADS39	Chr05	6505347	6516933
AA	Oryza sativa aromatic subgroup	OsaMADS65	Chr10	22262417	22272822
AA	Oryza sativa aromatic subgroup	OsaMADS38	Chr05	6485092	6492813
AA	Oryza sativa aromatic subgroup	OsaMADS32	Chr04	17705618	17721312
AA	Oryza sativa aromatic subgroup	OsaMADS14	Chr02	3297376	3298236
AA	Oryza sativa aromatic subgroup	OsaMADS45	Chr06	6416861	6420946
AA	Oryza sativa aromatic subgroup	OsaMADS41	Chr05	21350667	21353883
AA	Oryza sativa aromatic subgroup	OsaMADS19	Chr02	31965272	31971570
AA	Oryza sativa aromatic subgroup	OsaMADS61	Chr08	27531797	27541706
AA	Oryza sativa aromatic subgroup	OsaMADS69	Chr12	11906554	11907138
AA	Oryza sativa aromatic subgroup	OsaMADS64	Chr09	20882267	20888640
AA	Oryza sativa aromatic subgroup	OsaMADS6	Chr01	38729109	38731773
AA	Oryza sativa aromatic subgroup	OsaMADS9	Chr01	40175711	40176705
AA	Oryza sativa aromatic subgroup	OsaMADS71	Chr12	18681907	18687752
AA	Oryza sativa aromatic subgroup	OsaMADS42	Chr06	502087	518685
AA	Oryza sativa aromatic subgroup	OsaMADS40	Chr05	13843652	13844308
AA	Oryza sativa aromatic subgroup	OsaMADS26	Chr04	12479507	12482542
AA	Oryza sativa aromatic subgroup	OsaMADS63	Chr09	1725217	1725849
AA	Oryza sativa aromatic subgroup	OsaMADS68	Chr12	5380041	5385134
AA	Oryza sativa aromatic subgroup	OsaMADS36	Chr04	28156611	28162504
AA	Oryza sativa aromatic subgroup	OsaMADS49	Chr06	18919962	18920594
AA	Oryza sativa aromatic subgroup	OsaMADS3	Chr01	13220986	13222206
AA	Oryza sativa aromatic subgroup	OsaMADS66	Chr11	25984988	25989064
AA	Oryza sativa aromatic subgroup	OsaMADS34	Chr04	20855496	20857348
AA	Oryza sativa aromatic subgroup	OsaMADS21	Chr03	4580743	4587125
AA	Oryza sativa aromatic subgroup	OsaMADS29	Chr04	13752292	13752921
AA	Oryza sativa aromatic subgroup	OsaMADS31	Chr04	17683897	17684109
AA	Oryza sativa aromatic subgroup	OsaMADS48	Chr06	18885248	18885719
AA	Oryza sativa aromatic subgroup	OsaMADS7	Chr01	38906558	38910781
AA	Oryza sativa aromatic subgroup	OsaMADS13	Chr02	232019	240014
AA	Oryza sativa aromatic subgroup	OsaMADS37	Chr04	29906250	29908053
AA	Oryza sativa aromatic subgroup	OsaMADS20	Chr03	1284312	1285960
AA	Oryza sativa aromatic subgroup	OsaMADS4	Chr01	13224879	13235150
AA	Oryza sativa aromatic subgroup	OsaMADS24	Chr03	32972519	32982863
AA	Oryza sativa aromatic subgroup	OsaMADS8	Chr01	39851105	39852556
AA	Oryza sativa aromatic subgroup	OsaMADS33	Chr04	20837019	20838655
AA	Oryza sativa aromatic subgroup	OsaMADS15	Chr02	3678516	3681870
AA	Oryza sativa aromatic subgroup	OsaMADS27	Chr04	12991016	12996206
AA	Oryza sativa aromatic subgroup	OsaMADS54	Chr07	1766785	1770408
AA	Oryza sativa aromatic subgroup	OsaMADS10	Chr01	40247053	40248966
AA	Oryza sativa aromatic subgroup	OsaMADS5	Chr01	30583002	30585804
AA	Oryza sativa aromatic subgroup	OsaMADS60	Chr08	27520441	27524940
AA	Oryza sativa aromatic subgroup	OsaMADS67	Chr12	5364437	5367819
AA	Oryza sativa aromatic subgroup	OsaMADS43	Chr06	3241541	3248004
AA	Oryza sativa aromatic subgroup	OsaMADS12	Chr01	43487212	43487838
AA	Oryza sativa aromatic subgroup	OsaMADS11	Chr01	40765331	40765675
AA	Oryza sativa aromatic subgroup	OsaMADS25	Chr03	32989646	32996320
AA	Oryza sativa aromatic subgroup	OsaMADS50	Chr06	18937289	18942012
AA	Oryza sativa aromatic subgroup	OsaMADS44	Chr06	5970642	5970827
AA	Oryza sativa aromatic subgroup	OsaMADS52	Chr06	31021946	31026570
AA	Oryza sativa aromatic subgroup	OsaMADS16	Chr02	22242087	22249804
AA	Oryza sativa aromatic subgroup	OsaMADS57	Chr08	12981494	12994785
AA	Oryza sativa aromatic subgroup	OsaMADS28	Chr04	13038901	13039530
AA	Oryza sativa aromatic subgroup	OsaMADS17	Chr02	27746353	27754407
AA	Oryza sativa aromatic subgroup	OsaMADS70	Chr12	11926814	11927136
AA	Oryza sativa aromatic subgroup	OsaMADS47	Chr06	18480379	18481095
AA	Oryza sativa aromatic subgroup	OsaMADS56	Chr08	754771	757126
AA	Oryza sativa aromatic subgroup	OsaMADS1	Chr01	5417609	5427031
AA	Oryza sativa aromatic subgroup	OsaMADS22	Chr03	6217558	6226102
AA	Oryza sativa aromatic subgroup	OsaMADS23	Chr03	8434480	8436055
AA	Oryza sativa aromatic subgroup	OsaMADS62	Chr09	1673197	1673754
AA	Oryza sativa aromatic subgroup	OsaMADS35	Chr04	21831038	21839583
AA	Oryza sativa aromatic subgroup	OsaMADS30	Chr04	13795342	13800576
AA	Oryza sativa aromatic subgroup	OsaMADS55	Chr07	24643991	24649399
AA	Oryza sativa aromatic subgroup	OsaMADS46	Chr06	17607066	17607970
AA	Oryza sativa aromatic subgroup	OsaMADS53	Chr07	534511	540991
AA	Oryza sativa aromatic subgroup	OsaMADS58	Chr08	21781415	21789250
AA	Oryza sativa aromatic subgroup	OsaMADS18	Chr02	30350272	30356366
AA	Oryza sativa aus subgroup	OsuMADS1	Chr01	5515767	5525462
AA	Oryza sativa aus subgroup	OsuMADS2	Chr01	6202498	6204312
AA	Oryza sativa aus subgroup	OsuMADS3	Chr01	13246597	13247818
AA	Oryza sativa aus subgroup	OsuMADS4	Chr01	13250757	13251980
AA	Oryza sativa aus subgroup	OsuMADS5	Chr01	13261150	13262444
AA	Oryza sativa aus subgroup	OsuMADS6	Chr01	30008647	30011181
AA	Oryza sativa aus subgroup	OsuMADS7	Chr01	38012381	38015067
AA	Oryza sativa aus subgroup	OsuMADS8	Chr01	38179623	38183651
AA	Oryza sativa aus subgroup	OsuMADS9	Chr01	39182127	39183578
AA	Oryza sativa aus subgroup	OsuMADS10	Chr01	39488531	39489459
AA	Oryza sativa aus subgroup	OsuMADS11	Chr01	39552622	39554535
AA	Oryza sativa aus subgroup	OsuMADS12	Chr01	40053053	40062661
AA	Oryza sativa aus subgroup	OsuMADS13	Chr01	42614349	42614975
AA	Oryza sativa aus subgroup	OsuMADS14	Chr02	199022	207255
AA	Oryza sativa aus subgroup	OsuMADS15	Chr02	3340087	3340953
AA	Oryza sativa aus subgroup	OsuMADS16	Chr02	3697147	3700477
AA	Oryza sativa aus subgroup	OsuMADS17	Chr02	23232656	23240205
AA	Oryza sativa aus subgroup	OsuMADS18	Chr02	29243850	29251877
AA	Oryza sativa aus subgroup	OsuMADS19	Chr02	31816227	31822343
AA	Oryza sativa aus subgroup	OsuMADS20	Chr02	33395667	33401740
AA	Oryza sativa aus subgroup	OsuMADS21	Chr03	1275032	1305036
AA	Oryza sativa aus subgroup	OsuMADS22	Chr03	1284295	1305148
AA	Oryza sativa aus subgroup	OsuMADS23	Chr03	4466704	4472656
AA	Oryza sativa aus subgroup	OsuMADS24	Chr03	6173986	6182608
AA	Oryza sativa aus subgroup	OsuMADS25	Chr03	8318258	8319107
AA	Oryza sativa aus subgroup	OsuMADS26	Chr03	33652076	33662642
AA	Oryza sativa aus subgroup	OsuMADS27	Chr03	33669372	33675563
AA	Oryza sativa aus subgroup	OsuMADS28	Chr04	13381859	13384893
AA	Oryza sativa aus subgroup	OsuMADS29	Chr04	13885150	13889846
AA	Oryza sativa aus subgroup	OsuMADS30	Chr04	13947656	13948285
AA	Oryza sativa aus subgroup	OsuMADS31	Chr04	18039322	18039534
AA	Oryza sativa aus subgroup	OsuMADS32	Chr04	18061026	18076720
AA	Oryza sativa aus subgroup	OsuMADS33	Chr04	21325751	21327387
AA	Oryza sativa aus subgroup	OsuMADS34	Chr04	21343650	21346057
AA	Oryza sativa aus subgroup	OsuMADS35	Chr04	22249322	22258896
AA	Oryza sativa aus subgroup	OsuMADS36	Chr04	28611405	28617344
AA	Oryza sativa aus subgroup	OsuMADS37	Chr04	30377582	30379413
AA	Oryza sativa aus subgroup	OsuMADS38	Chr05	6130904	6139630
AA	Oryza sativa aus subgroup	OsuMADS39	Chr05	6152185	6163658
AA	Oryza sativa aus subgroup	OsuMADS40	Chr05	13862489	13863145
AA	Oryza sativa aus subgroup	OsuMADS41	Chr05	21725896	21729113
AA	Oryza sativa aus subgroup	OsuMADS42	Chr06	369772	375706
AA	Oryza sativa aus subgroup	OsuMADS43	Chr06	3046661	3053262
AA	Oryza sativa aus subgroup	OsuMADS44	Chr06	5901016	5911808
AA	Oryza sativa aus subgroup	OsuMADS45	Chr06	6307151	6311235
AA	Oryza sativa aus subgroup	OsuMADS46	Chr06	17128084	17128988
AA	Oryza sativa aus subgroup	OsuMADS47	Chr06	17990252	17990968
AA	Oryza sativa aus subgroup	OsuMADS48	Chr06	18352441	18352912
AA	Oryza sativa aus subgroup	OsuMADS49	Chr06	18387318	18387950
AA	Oryza sativa aus subgroup	OsuMADS50	Chr06	18408293	18408892
AA	Oryza sativa aus subgroup	OsuMADS51	Chr06	28273932	28276058
AA	Oryza sativa aus subgroup	OsuMADS52	Chr06	30767756	30772175
AA	Oryza sativa aus subgroup	OsuMADS53	Chr07	482004	488480
AA	Oryza sativa aus subgroup	OsuMADS54	Chr07	2038993	2042794
AA	Oryza sativa aus subgroup	OsuMADS55	Chr07	24539396	24544799
AA	Oryza sativa aus subgroup	OsuMADS56	Chr08	740299	742656
AA	Oryza sativa aus subgroup	OsuMADS57	Chr08	12451867	12456087
AA	Oryza sativa aus subgroup	OsuMADS58	Chr08	21964631	21974326
AA	Oryza sativa aus subgroup	OsuMADS59	Chr08	25453912	25456187
AA	Oryza sativa aus subgroup	OsuMADS60	Chr08	27593738	27598213
AA	Oryza sativa aus subgroup	OsuMADS61	Chr08	27605135	27615050
AA	Oryza sativa aus subgroup	OsuMADS62	Chr09	1196326	1196883
AA	Oryza sativa aus subgroup	OsuMADS63	Chr09	1278428	1279060
AA	Oryza sativa aus subgroup	OsuMADS64	Chr09	20848094	20854458
AA	Oryza sativa aus subgroup	OsuMADS65	Chr11	28610984	28615060
AA	Oryza sativa aus subgroup	OsuMADS66	Chr12	5405194	5408576
AA	Oryza sativa aus subgroup	OsuMADS67	Chr12	5420942	5426033
AA	Oryza sativa aus subgroup	OsuMADS68	Chr12	12259714	12260298
AA	Oryza sativa aus subgroup	OsuMADS69	Chr12	12279976	12280298
AA	Oryza sativa aus subgroup	OsuMADS70	Chr12	18868155	18873048
AA	Oryza sativa Indica Group	OsiMADS1	1	5515803	5526728
AA	Oryza sativa Indica Group	OsiMADS2	1	6183335	6185149
AA	Oryza sativa Indica Group	OsiMADS3	1	13540617	13542357
AA	Oryza sativa Indica Group	OsiMADS4	1	13545295	13546518
AA	Oryza sativa Indica Group	OsiMADS5	1	13548033	13549338
AA	Oryza sativa Indica Group	OsiMADS6	1	32158785	32161425
AA	Oryza sativa Indica Group	OsiMADS7	1	40106545	40109276
AA	Oryza sativa Indica Group	OsiMADS8	1	40284689	40288730
AA	Oryza sativa Indica Group	OsiMADS9	1	41270746	41272197
AA	Oryza sativa Indica Group	OsiMADS10	1	41584990	41585817
AA	Oryza sativa Indica Group	OsiMADS11	1	41668527	41670440
AA	Oryza sativa Indica Group	OsiMADS12	1	42168849	42178715
AA	Oryza sativa Indica Group	OsiMADS13	1	44865858	44866484
AA	Oryza sativa Indica Group	OsiMADS14	2	195167	203411
AA	Oryza sativa Indica Group	OsiMADS15	2	3451781	3452641
AA	Oryza sativa Indica Group	OsiMADS16	2	3818692	3822786
AA	Oryza sativa Indica Group	OsiMADS17	2	23647794	23655019
AA	Oryza sativa Indica Group	OsiMADS18	2	29232197	29240346
AA	Oryza sativa Indica Group	OsiMADS19	2	31854462	31860545
AA	Oryza sativa Indica Group	OsiMADS20	2	33382093	33388179
AA	Oryza sativa Indica Group	OsiMADS21	3	1302402	1304404
AA	Oryza sativa Indica Group	OsiMADS22	3	4504425	4510845
AA	Oryza sativa Indica Group	OsiMADS23	3	6163333	6172047
AA	Oryza sativa Indica Group	OsiMADS24	3	8355488	8357187
AA	Oryza sativa Indica Group	OsiMADS25	3	34230137	34243742
AA	Oryza sativa Indica Group	OsiMADS26	3	34250435	34256279
AA	Oryza sativa Indica Group	OsiMADS27	4	14391937	14395191
AA	Oryza sativa Indica Group	OsiMADS28	4	14909947	14914644
AA	Oryza sativa Indica Group	OsiMADS29	4	14959208	14959837
AA	Oryza sativa Indica Group	OsiMADS30	4	15750875	15751504
AA	Oryza sativa Indica Group	OsiMADS31	4	15793866	15799100
AA	Oryza sativa Indica Group	OsiMADS32	4	20606156	20606368
AA	Oryza sativa Indica Group	OsiMADS33	4	20627860	20643904
AA	Oryza sativa Indica Group	OsiMADS34	4	23744984	23746620
AA	Oryza sativa Indica Group	OsiMADS35	4	23762777	23765472
AA	Oryza sativa Indica Group	OsiMADS36	4	24695628	24704448
AA	Oryza sativa Indica Group	OsiMADS37	4	31128007	31133911
AA	Oryza sativa Indica Group	OsiMADS38	5	6480253	6488097
AA	Oryza sativa Indica Group	OsiMADS39	5	6500630	6512426
AA	Oryza sativa Indica Group	OsiMADS40	5	13809608	13810264
AA	Oryza sativa Indica Group	OsiMADS41	5	21823451	21824961
AA	Oryza sativa Indica Group	OsiMADS42	6	355883	358517
AA	Oryza sativa Indica Group	OsiMADS43	6	3043119	3049819
AA	Oryza sativa Indica Group	OsiMADS44	6	5733906	5743542
AA	Oryza sativa Indica Group	OsiMADS45	6	6105436	6109522
AA	Oryza sativa Indica Group	OsiMADS46	6	17449234	17462129
AA	Oryza sativa Indica Group	OsiMADS47	6	18346073	18346789
AA	Oryza sativa Indica Group	OsiMADS48	6	18718660	18719131
AA	Oryza sativa Indica Group	OsiMADS49	6	18753541	18754173
AA	Oryza sativa Indica Group	OsiMADS50	6	18774519	18775118
AA	Oryza sativa Indica Group	OsiMADS51	6	28508937	28513444
AA	Oryza sativa Indica Group	OsiMADS52	6	30981542	30986066
AA	Oryza sativa Indica Group	OsiMADS53	7	562112	568592
AA	Oryza sativa Indica Group	OsiMADS54	7	1841471	1845272
AA	Oryza sativa Indica Group	OsiMADS55	7	26068455	26073726
AA	Oryza sativa Indica Group	OsiMADS56	8	754526	756868
AA	Oryza sativa Indica Group	OsiMADS57	8	12660100	12664320
AA	Oryza sativa Indica Group	OsiMADS58	8	22697652	22708469
AA	Oryza sativa Indica Group	OsiMADS59	8	26257344	26259618
AA	Oryza sativa Indica Group	OsiMADS60	8	28329660	28334155
AA	Oryza sativa Indica Group	OsiMADS61	8	28340937	28351203
AA	Oryza sativa Indica Group	OsiMADS62	9	1258074	1258610
AA	Oryza sativa Indica Group	OsiMADS63	9	1331214	1331846
AA	Oryza sativa Indica Group	OsiMADS64	9	21203735	21209371
AA	Oryza sativa Indica Group	OsiMADS65	10	22997230	23008036
AA	Oryza sativa Indica Group	OsiMADS66	11	6885389	6885943
AA	Oryza sativa Indica Group	OsiMADS67	11	29782866	29786942
AA	Oryza sativa Indica Group	OsiMADS68	12	5214874	5218285
AA	Oryza sativa Indica Group	OsiMADS69	12	5230037	5235675
AA	Oryza sativa Indica Group	OsiMADS70	12	11317437	11319937
AA	Oryza sativa Indica Group	OsiMADS71	12	11339628	11339950
AA	Oryza sativa Indica Group	OsiMADS72	12	18071927	18077794
AA	Oryza sativa Japonica Group(Tropical)	OsrMADS38	Chr04	29742817	29744620
AA	Oryza sativa Japonica Group(Tropical)	OsrMADS70	Chr12	12229507	12229809
AA	Oryza sativa Japonica Group(Tropical)	OsrMADS52	Chr06	27823866	27828373
AA	Oryza sativa Japonica Group(Tropical)	OsrMADS2	Chr01	6386454	6388268
AA	Oryza sativa Japonica Group(Tropical)	OsrMADS11	Chr01	40499122	40501035
AA	Oryza sativa Japonica Group(Tropical)	OsrMADS6	Chr01	30963238	30965803
AA	Oryza sativa Japonica Group(Tropical)	OsrMADS10	Chr01	40435097	40436091
AA	Oryza sativa Japonica Group(Tropical)	OsrMADS35	Chr04	20671481	20673333
AA	Oryza sativa Japonica Group(Tropical)	OsrMADS37	Chr04	27967676	27973559
AA	Oryza sativa Japonica Group(Tropical)	OsrMADS49	Chr06	17814042	17814513
AA	Oryza sativa Japonica Group(Tropical)	OsrMADS20	Chr02	32533412	32539611
AA	Oryza sativa Japonica Group(Tropical)	OsrMADS54	Chr07	549279	555759
AA	Oryza sativa Japonica Group(Tropical)	OsrMADS3	Chr01	13578215	13579435
AA	Oryza sativa Japonica Group(Tropical)	OsrMADS45	Chr06	6166725	6177597
AA	Oryza sativa Japonica Group(Tropical)	OsrMADS59	Chr08	21607102	21616963
AA	Oryza sativa Japonica Group(Tropical)	OsrMADS43	Chr06	548597	565216
AA	Oryza sativa Japonica Group(Tropical)	OsrMADS58	Chr08	12356394	12369685
AA	Oryza sativa Japonica Group(Tropical)	OsrMADS47	Chr06	16532697	16533602
AA	Oryza sativa Japonica Group(Tropical)	OsrMADS32	Chr04	17441204	17441416
AA	Oryza sativa Japonica Group(Tropical)	OsrMADS40	Chr05	6751365	6762903
AA	Oryza sativa Japonica Group(Tropical)	OsrMADS31	Chr04	13574379	13579613
AA	Oryza sativa Japonica Group(Tropical)	OsrMADS4	Chr01	13582326	13583549
AA	Oryza sativa Japonica Group(Tropical)	OsrMADS13	Chr01	43799528	43800154
AA	Oryza sativa Japonica Group(Tropical)	OsrMADS16	Chr02	3899679	3903035
AA	Oryza sativa Japonica Group(Tropical)	OsrMADS66	Chr11	26921263	26925339
AA	Oryza sativa Japonica Group(Tropical)	OsrMADS56	Chr07	24310728	24316136
AA	Oryza sativa Japonica Group(Tropical)	OsrMADS23	Chr03	6100898	6109517
AA	Oryza sativa Japonica Group(Tropical)	OsrMADS71	Chr12	19438655	19444491
AA	Oryza sativa Japonica Group(Tropical)	OsrMADS48	Chr06	17287865	17288581
AA	Oryza sativa Japonica Group(Tropical)	OsrMADS19	Chr02	30924213	30930307
AA	Oryza sativa Japonica Group(Tropical)	OsrMADS68	Chr12	5541746	5546838
AA	Oryza sativa Japonica Group(Tropical)	OsrMADS29	Chr04	12710445	12711074
AA	Oryza sativa Japonica Group(Tropical)	OsrMADS8	Chr01	39169831	39173943
AA	Oryza sativa Japonica Group(Tropical)	OsrMADS26	Chr03	33045182	33051851
AA	Oryza sativa Japonica Group(Tropical)	OsrMADS69	Chr12	12207310	12209810
AA	Oryza sativa Japonica Group(Tropical)	OsrMADS62	Chr08	27269543	27279627
AA	Oryza sativa Japonica Group(Tropical)	OsrMADS12	Chr01	41018843	41019040
AA	Oryza sativa Japonica Group(Tropical)	OsrMADS46	Chr06	6623408	6627329
AA	Oryza sativa Japonica Group(Tropical)	OsrMADS51	Chr06	17872772	17877495
AA	Oryza sativa Japonica Group(Tropical)	OsrMADS18	Chr02	28350731	28358779
AA	Oryza sativa Japonica Group(Tropical)	OsrMADS55	Chr07	1788497	1792298
AA	Oryza sativa Japonica Group(Tropical)	OsrMADS33	Chr04	17462924	17478801
AA	Oryza sativa Japonica Group(Tropical)	OsrMADS28	Chr04	12662879	12668047
AA	Oryza sativa Japonica Group(Tropical)	OsrMADS15	Chr02	3523267	3524127
AA	Oryza sativa Japonica Group(Tropical)	OsrMADS44	Chr06	3325431	3331996
AA	Oryza sativa Japonica Group(Tropical)	OsrMADS21	Chr03	1283388	1313480
AA	Oryza sativa Japonica Group(Tropical)	OsrMADS39	Chr05	6730103	6738815
AA	Oryza sativa Japonica Group(Tropical)	OsrMADS14	Chr02	205350	213347
AA	Oryza sativa Japonica Group(Tropical)	OsrMADS41	Chr05	14044483	14045139
AA	Oryza sativa Japonica Group(Tropical)	OsrMADS60	Chr08	25088870	25091144
AA	Oryza sativa Japonica Group(Tropical)	OsrMADS53	Chr06	30292502	30297121
AA	Oryza sativa Japonica Group(Tropical)	OsrMADS64	Chr09	1384829	1385461
AA	Oryza sativa Japonica Group(Tropical)	OsrMADS25	Chr03	33028055	33038399
AA	Oryza sativa Japonica Group(Tropical)	OsrMADS57	Chr08	678308	680663
AA	Oryza sativa Japonica Group(Tropical)	OsrMADS65	Chr09	19778784	19785165
AA	Oryza sativa Japonica Group(Tropical)	OsrMADS24	Chr03	8277487	8279169
AA	Oryza sativa Japonica Group(Tropical)	OsrMADS63	Chr09	1327285	1327842
AA	Oryza sativa Japonica Group(Tropical)	OsrMADS61	Chr08	27258140	27262689
AA	Oryza sativa Japonica Group(Tropical)	OsrMADS27	Chr04	12115794	12118752
AA	Oryza sativa Japonica Group(Tropical)	OsrMADS42	Chr05	21761387	21762800
AA	Oryza sativa Japonica Group(Tropical)	OsrMADS50	Chr06	17851997	17852626
AA	Oryza sativa Japonica Group(Tropical)	OsrMADS22	Chr03	4544680	4551281
AA	Oryza sativa Japonica Group(Tropical)	OsrMADS34	Chr04	20653015	20654651
AA	Oryza sativa Japonica Group(Tropical)	OsrMADS17	Chr02	22639601	22647081
AA	Oryza sativa Japonica Group(Tropical)	OsrMADS30	Chr04	13531350	13531979
AA	Oryza sativa Japonica Group(Tropical)	OsrMADS67	Chr12	5526087	5529469
AA	Oryza sativa Japonica Group(Tropical)	OsrMADS5	Chr01	13585060	13586354
AA	Oryza sativa Japonica Group(Tropical)	OsrMADS1	Chr01	5745892	5755244
AA	Oryza sativa Japonica Group(Tropical)	OsrMADS9	Chr01	40131786	40133237
AA	Oryza sativa Japonica Group(Tropical)	OsrMADS36	Chr04	21621972	21630514
AA	Oryza sativa Japonica Group(Tropical)	OsrMADS7	Chr01	38989885	38992549
AA	Oryza sativa Japonica Group(Subtropical)	OssMADS10	Chr01	40803258	40804252
AA	Oryza sativa Japonica Group(Subtropical)	OssMADS8	Chr01	39537361	39541467
AA	Oryza sativa Japonica Group(Subtropical)	OssMADS27	Chr04	13741360	13753001
AA	Oryza sativa Japonica Group(Subtropical)	OssMADS43	Chr06	5996132	6006971
AA	Oryza sativa Japonica Group(Subtropical)	OssMADS47	Chr06	17362827	17363298
AA	Oryza sativa Japonica Group(Subtropical)	OssMADS37	Chr05	6401106	6408187
AA	Oryza sativa Japonica Group(Subtropical)	OssMADS49	Chr06	17606319	17610974
AA	Oryza sativa Japonica Group(Subtropical)	OssMADS60	Chr09	1436160	1436717
AA	Oryza sativa Japonica Group(Subtropical)	OssMADS52	Chr07	715796	722276
AA	Oryza sativa Japonica Group(Subtropical)	OssMADS29	Chr04	14374307	14379541
AA	Oryza sativa Japonica Group(Subtropical)	OssMADS14	Chr02	215457	223452
AA	Oryza sativa Japonica Group(Subtropical)	OssMADS32	Chr04	18721438	18737132
AA	Oryza sativa Japonica Group(Subtropical)	OssMADS18	Chr02	28451621	28459652
AA	Oryza sativa Japonica Group(Subtropical)	OssMADS23	Chr03	8160047	8161702
AA	Oryza sativa Japonica Group(Subtropical)	OssMADS62	Chr09	19726815	19733197
AA	Oryza sativa Japonica Group(Subtropical)	OssMADS67	Chr12	12443362	12443684
AA	Oryza sativa Japonica Group(Subtropical)	OssMADS65	Chr12	5454516	5458788
AA	Oryza sativa Japonica Group(Subtropical)	OssMADS58	Chr08	26588415	26592914
AA	Oryza sativa Japonica Group(Subtropical)	OssMADS15	Chr02	3475983	3477579
AA	Oryza sativa Japonica Group(Subtropical)	OssMADS45	Chr06	16458170	16459075
AA	Oryza sativa Japonica Group(Subtropical)	OssMADS63	Chr11	25775287	25779363
AA	Oryza sativa Japonica Group(Subtropical)	OssMADS16	Chr02	3844010	3847364
AA	Oryza sativa Japonica Group(Subtropical)	OssMADS48	Chr06	17589008	17589640
AA	Oryza sativa Japonica Group(Subtropical)	OssMADS51	Chr06	29950122	29954662
AA	Oryza sativa Japonica Group(Subtropical)	OssMADS1	Chr01	5941978	5950969
AA	Oryza sativa Japonica Group(Subtropical)	OssMADS13	Chr01	44103425	44104051
AA	Oryza sativa Japonica Group(Subtropical)	OssMADS22	Chr03	6110364	6118272
AA	Oryza sativa Japonica Group(Subtropical)	OssMADS56	Chr08	12405455	12418746
AA	Oryza sativa Japonica Group(Subtropical)	OssMADS25	Chr03	32457520	32464190
AA	Oryza sativa Japonica Group(Subtropical)	OssMADS54	Chr07	24350399	24355811
AA	Oryza sativa Japonica Group(Subtropical)	OssMADS4	Chr01	13865479	13866702
AA	Oryza sativa Japonica Group(Subtropical)	OssMADS46	Chr06	17215167	17215883
AA	Oryza sativa Japonica Group(Subtropical)	OssMADS20	Chr02	32630090	32636265
AA	Oryza sativa Japonica Group(Subtropical)	OssMADS55	Chr08	671613	673971
AA	Oryza sativa Japonica Group(Subtropical)	OssMADS42	Chr06	3206940	3213512
AA	Oryza sativa Japonica Group(Subtropical)	OssMADS28	Chr04	13844119	13844748
AA	Oryza sativa Japonica Group(Subtropical)	OssMADS9	Chr01	40499927	40501378
AA	Oryza sativa Japonica Group(Subtropical)	OssMADS7	Chr01	39357646	39360312
AA	Oryza sativa Japonica Group(Subtropical)	OssMADS44	Chr06	6452549	6456470
AA	Oryza sativa Japonica Group(Subtropical)	OssMADS5	Chr01	13868188	13869481
AA	Oryza sativa Japonica Group(Subtropical)	OssMADS36	Chr04	29207065	29213104
AA	Oryza sativa Japonica Group(Subtropical)	OssMADS40	Chr05	21278627	21280075
AA	Oryza sativa Japonica Group(Subtropical)	OssMADS2	Chr01	6609937	6611751
AA	Oryza sativa Japonica Group(Subtropical)	OssMADS61	Chr09	1488931	1489563
AA	Oryza sativa Japonica Group(Subtropical)	OssMADS68	Chr12	19305908	19311744
AA	Oryza sativa Japonica Group(Subtropical)	OssMADS24	Chr03	32440394	32450738
AA	Oryza sativa Japonica Group(Subtropical)	OssMADS66	Chr12	12421172	12423672
AA	Oryza sativa Japonica Group(Subtropical)	OssMADS6	Chr01	31261082	31263583
AA	Oryza sativa Japonica Group(Subtropical)	OssMADS39	Chr05	13694437	13695093
AA	Oryza sativa Japonica Group(Subtropical)	OssMADS11	Chr01	40867286	40869199
AA	Oryza sativa Japonica Group(Subtropical)	OssMADS26	Chr04	13095809	13098790
AA	Oryza sativa Japonica Group(Subtropical)	OssMADS17	Chr02	22513384	22520557
AA	Oryza sativa Japonica Group(Subtropical)	OssMADS50	Chr06	27417083	27421582
AA	Oryza sativa Japonica Group(Subtropical)	OssMADS41	Chr06	523974	540648
AA	Oryza sativa Japonica Group(Subtropical)	OssMADS34	Chr04	21986987	21988838
AA	Oryza sativa Japonica Group(Subtropical)	OssMADS35	Chr04	22909452	22918126
AA	Oryza sativa Japonica Group(Subtropical)	OssMADS12	Chr01	41360518	41360715
AA	Oryza sativa Japonica Group(Subtropical)	OssMADS3	Chr01	13861390	13862610
AA	Oryza sativa Japonica Group(Subtropical)	OssMADS19	Chr02	31024994	31031088
AA	Oryza sativa Japonica Group(Subtropical)	OssMADS31	Chr04	18699662	18699874
AA	Oryza sativa Japonica Group(Subtropical)	OssMADS59	Chr08	26599638	26609676
AA	Oryza sativa Japonica Group(Subtropical)	OssMADS21	Chr03	4550832	4557171
AA	Oryza sativa Japonica Group(Subtropical)	OssMADS57	Chr08	24449773	24452177
AA	Oryza sativa Japonica Group(Subtropical)	OssMADS53	Chr07	1986459	1990260
AA	Oryza sativa Japonica Group(Subtropical)	OssMADS33	Chr04	21968521	21970157
AA	Oryza sativa Japonica Group(Subtropical)	OssMADS30	Chr04	14421944	14422573
AA	Oryza sativa Japonica Group(Subtropical)	OssMADS38	Chr05	6420720	6432322
AA	Oryza sativa Japonica Group(Subtropical)	OssMADS64	Chr12	5438110	5441492
AA	Oryza sativa Japonica Group(Temperate)	OstMADS1	Chr1	5569652	5578297
AA	Oryza sativa Japonica Group(Temperate)	OstMADS2	Chr1	6201579	6203393
AA	Oryza sativa Japonica Group(Temperate)	OstMADS3	Chr1	10377393	10378115
AA	Oryza sativa Japonica Group(Temperate)	OstMADS4	Chr1	10391375	10392295
AA	Oryza sativa Japonica Group(Temperate)	OstMADS5	Chr1	13403840	13405060
AA	Oryza sativa Japonica Group(Temperate)	OstMADS6	Chr1	13407430	13408653
AA	Oryza sativa Japonica Group(Temperate)	OstMADS7	Chr1	13410139	13411435
AA	Oryza sativa Japonica Group(Temperate)	OstMADS8	Chr1	30875715	30877800
AA	Oryza sativa Japonica Group(Temperate)	OstMADS9	Chr1	38950933	38954222
AA	Oryza sativa Japonica Group(Temperate)	OstMADS10	Chr1	39132091	39135442
AA	Oryza sativa Japonica Group(Temperate)	OstMADS11	Chr1	40093942	40095393
AA	Oryza sativa Japonica Group(Temperate)	OstMADS12	Chr1	40397411	40398229
AA	Oryza sativa Japonica Group(Temperate)	OstMADS13	Chr1	40461309	40463247
AA	Oryza sativa Japonica Group(Temperate)	OstMADS14	Chr1	40987048	41007171
AA	Oryza sativa Japonica Group(Temperate)	OstMADS15	Chr1	43766276	43766902
AA	Oryza sativa Japonica Group(Temperate)	OstMADS16	Chr2	205595	210987
AA	Oryza sativa Japonica Group(Temperate)	OstMADS17	Chr2	205595	213592
AA	Oryza sativa Japonica Group(Temperate)	OstMADS18	Chr2	3468083	3468943
AA	Oryza sativa Japonica Group(Temperate)	OstMADS19	Chr2	22776216	22783367
AA	Oryza sativa Japonica Group(Temperate)	OstMADS20	Chr2	28364656	28372756
AA	Oryza sativa Japonica Group(Temperate)	OstMADS21	Chr2	30950870	30956963
AA	Oryza sativa Japonica Group(Temperate)	OstMADS22	Chr2	32534232	32540462
AA	Oryza sativa Japonica Group(Temperate)	OstMADS23	Chr3	1305899	1308213
AA	Oryza sativa Japonica Group(Temperate)	OstMADS24	Chr3	4530397	4536846
AA	Oryza sativa Japonica Group(Temperate)	OstMADS25	Chr3	6100234	6108853
AA	Oryza sativa Japonica Group(Temperate)	OstMADS26	Chr3	8146577	8148802
AA	Oryza sativa Japonica Group(Temperate)	OstMADS27	Chr3	21749189	21752739
AA	Oryza sativa Japonica Group(Temperate)	OstMADS28	Chr3	22286795	22287544
AA	Oryza sativa Japonica Group(Temperate)	OstMADS29	Chr3	31914013	31924437
AA	Oryza sativa Japonica Group(Temperate)	OstMADS30	Chr3	31931219	31937887
AA	Oryza sativa Japonica Group(Temperate)	OstMADS31	Chr4	13908991	13912165
AA	Oryza sativa Japonica Group(Temperate)	OstMADS32	Chr4	14476079	14476737
AA	Oryza sativa Japonica Group(Temperate)	OstMADS33	Chr4	14480077	14480706
AA	Oryza sativa Japonica Group(Temperate)	OstMADS34	Chr4	14495606	14496235
AA	Oryza sativa Japonica Group(Temperate)	OstMADS35	Chr4	15270314	15270943
AA	Oryza sativa Japonica Group(Temperate)	OstMADS36	Chr4	15313371	15314000
AA	Oryza sativa Japonica Group(Temperate)	OstMADS37	Chr4	15317373	15318002
AA	Oryza sativa Japonica Group(Temperate)	OstMADS38	Chr4	19397792	19413742
AA	Oryza sativa Japonica Group(Temperate)	OstMADS39	Chr4	22569684	22572941
AA	Oryza sativa Japonica Group(Temperate)	OstMADS40	Chr4	23534497	23535822
AA	Oryza sativa Japonica Group(Temperate)	OstMADS41	Chr4	29814667	29820525
AA	Oryza sativa Japonica Group(Temperate)	OstMADS42	Chr4	31650742	31652545
AA	Oryza sativa Japonica Group(Temperate)	OstMADS43	Chr5	6448723	6456999
AA	Oryza sativa Japonica Group(Temperate)	OstMADS44	Chr5	6469532	6481092
AA	Oryza sativa Japonica Group(Temperate)	OstMADS45	Chr5	13733614	13734270
AA	Oryza sativa Japonica Group(Temperate)	OstMADS46	Chr5	20863519	20866655
AA	Oryza sativa Japonica Group(Temperate)	OstMADS47	Chr6	650841	667413
AA	Oryza sativa Japonica Group(Temperate)	OstMADS48	Chr6	3323210	3329824
AA	Oryza sativa Japonica Group(Temperate)	OstMADS49	Chr6	6120675	6130260
AA	Oryza sativa Japonica Group(Temperate)	OstMADS50	Chr6	6540419	6544440
AA	Oryza sativa Japonica Group(Temperate)	OstMADS51	Chr6	13429607	13430323
AA	Oryza sativa Japonica Group(Temperate)	OstMADS52	Chr6	14181423	14182328
AA	Oryza sativa Japonica Group(Temperate)	OstMADS53	Chr6	18718797	18719429
AA	Oryza sativa Japonica Group(Temperate)	OstMADS54	Chr6	18737319	18740774
AA	Oryza sativa Japonica Group(Temperate)	OstMADS55	Chr6	28503083	28507106
AA	Oryza sativa Japonica Group(Temperate)	OstMADS56	Chr6	31042163	31046748
AA	Oryza sativa Japonica Group(Temperate)	OstMADS57	Chr7	481070	487551
AA	Oryza sativa Japonica Group(Temperate)	OstMADS58	Chr7	1792720	1796521
AA	Oryza sativa Japonica Group(Temperate)	OstMADS59	Chr7	25013420	25018828
AA	Oryza sativa Japonica Group(Temperate)	OstMADS60	Chr8	684765	687146
AA	Oryza sativa Japonica Group(Temperate)	OstMADS61	Chr8	21034504	21044170
AA	Oryza sativa Japonica Group(Temperate)	OstMADS62	Chr8	24531816	24534053
AA	Oryza sativa Japonica Group(Temperate)	OstMADS63	Chr8	26653861	26658937
AA	Oryza sativa Japonica Group(Temperate)	OstMADS64	Chr8	26665657	26675697
AA	Oryza sativa Japonica Group(Temperate)	OstMADS65	Chr9	5292495	5293031
AA	Oryza sativa Japonica Group(Temperate)	OstMADS66	Chr9	5345269	5345895
AA	Oryza sativa Japonica Group(Temperate)	OstMADS67	Chr9	24064328	24070705
AA	Oryza sativa Japonica Group(Temperate)	OstMADS68	Chr10	21554844	21565689
AA	Oryza sativa Japonica Group(Temperate)	OstMADS69	Chr11	7304729	7316801
AA	Oryza sativa Japonica Group(Temperate)	OstMADS70	Chr11	28375589	28379637
AA	Oryza sativa Japonica Group(Temperate)	OstMADS71	Chr12	5603118	5606708
AA	Oryza sativa Japonica Group(Temperate)	OstMADS72	Chr12	5618460	5623970
AA	Oryza sativa Japonica Group(Temperate)	OstMADS73	Chr12	12730276	12730860
AA	Oryza sativa Japonica Group(Temperate)	OstMADS74	Chr12	12746317	12747079
AA	Oryza sativa Japonica Group(Temperate)	OstMADS75	Chr12	19594352	19603564
