# Supplementary material for: Evolutionary Dynamics and Expression Divergence of the MADS-Box Gene Family During Recent Speciation of AA-Genome Oryza Species
Source: Plants (Basel). 2025 Jan 26;14(3):379. doi: 10.3390/plants14030379 (PMC11820988; doi:10.3390/plants14030379)
Supplement: Supplementary file 1 [file plants-14-00379-s001.zip › Table S7.xlsx]

## Sheet: Sheet1
Table S7 Summary of collinearity analysis of MADS-box genes in the AA- genome Oryza species*
Gene_ID	Gene_Name	Subgroup	Syntenic Genes
LOC_Os03g11614.1	OsMADS1	AGL2-like	RUF009723.t1	Oniv_006462-RA	Oglab_006219-RA	Obart_006231-RA	Oglum_006544-RA	Olon010212.t1	Omeri_006385-RB	Opunc_005614-RA	Obrac_004989-RB
LOC_Os12g10540.1	OsMADS13	AG-like	RUF038512.t1	Oniv_037111-RB	Oglab_030185-RB	Obart_033046-RB	Oglum_033615-RA	Olon035748.t1	Omeri_034099-RB	Opunc_028716-RB	Obrac_027965-RA
LOC_Os03g54160.1	OsMADS14	SQUA-like	RUF012380.t1	Oniv_009441-RA	Oglab_009113-RB	Obart_009116-RB	Oglum_009515-RB	Olon012983.t1	Omeri_009649-RB	Opunc_008098-RB	Obrac_007189-RA
LOC_Os03g54170.1	OsMADS34	AGL2-like	RUF012380.t1	Oniv_009442-RA	Oglab_009114-RA	Obart_009117-RA	Oglum_009517-RA	Olon012985.t1	Omeri_009651-RA	Opunc_008099-RA	Obrac_007190-RA
LOC_Os07g01820.1	OsMADS15	SQUA-like	RUF022745.t1	Oniv_025219-RD	Oglab_024505-RA	Obart_024519-RA	Oglum_025146-RA	Olon023528.t1	Omeri_025247-RA	Opunc_021427-RA	Obrac_018881-RB
LOC_Os06g49840.1	OsMADS16	DEF-like	RUF022571.t1	Oniv_021717-RA	Oglab_021081-RA	Obart_024306-RA	Oglum_024938-RA	Olon023350.t1	Omeri_021771-RA	Opunc_021264-RA	Obrac_018719-RA
LOC_Os04g49150.1	OsMADS17	AGL6-like	RUF015713.t1	Oniv_017437-RA	Oglab_017055-RA	Obart_017072-RB	Oglum_017408-RA	Olon016398.t1	Omeri_017641-RB	Opunc_014890-RA	Obrac_013174-RA
LOC_Os07g41370.1	OsMADS18/28	SQUA-like	RUF024989.t1	Oniv_027738-RA	Oglab_026973-RB	Obart_026965-RB	Oglum_027581-RC	Olon025934.t1	Omeri_027893-RB	Opunc_023561-RA	Obrac_020501-RA
LOC_Os01g66030.1	OsMADS2	GLO-like	RUF004161.t1	Oniv_004805-RA	Oglab_004570-RA	Obart_004607-RA	Oglum_004852-RA	Olon004464.t1	Omeri_004644-RA	Opunc_004087-RA	Obrac_003558-RC
LOC_Os12g31748.1	OsMADS20	SQUA-like	RUF036773.t1	Oniv_039075-RA	Oglab_032046-RA	Obart_034897-RB	Oglum_035523-RA	Olon037473.t1	Omeri_035987-RB	Opunc_030269-RA	Obrac_024055-RA
LOC_Os01g66290.1	OsMADS21	AG-like	RUF004183.t2	Oniv_004826-RA	Oglab_004593-RB	Obart_004633-RB	Oglum_004875-RA	Olon004508.t1	Omeri_004668-RA	Opunc_004112-RA	Obrac_003582-RA
LOC_Os02g52340.1	OsMADS22	STMADS11-like	RUF008358.t1	Oniv_014227-RA	Oglab_013834-RA	Obart_013871-RA	Oglum_014195-RA	Olon008812.t1	Omeri_014379-RA	Opunc_012288-RA	Obrac_010802-RA
LOC_Os08g33488.1	OsMADS23	AGL17-like	RUF027404.t1	Oniv_033570-RB	Oglab_039616-R1	Obart_029473-RC	Oglum_030125-RA	Olon028390.t1	Omeri_030548-RB	Opunc_025698-RC	Obrac_022240-RA
LOC_Os04g23910.1	OsMADS25	AGL17-like	RUF014043.t1	Oniv_015637-RA	Oglab_015265-RB	Obart_015309-RB	Oglum_015639-RA	Olon014652.t1	Omeri_015840-RA	Opunc_013308-RA	Obrac_011810-RA
LOC_Os08g02070.1	OsMADS26	AGL12-like	RUF025762.t1	Oniv_031729-RB	Oglab_037940-R1	Obart_027763-RA	Oglum_028368-RB	Olon026751.t1	Omeri_028721-RA	Opunc_024284-RA	Obrac_021138-RB
LOC_Os02g36924.1	OsMADS27	AGL17-like	RUF007107.t1	Oniv_012899-RA	Oglab_012520-RA	Obart_012557-RB	Oglum_012884-RA	Olon007485.t1	Omeri_013072-RA	Opunc_011069-RA	Obrac_009755-RA
LOC_Os02g07430.1	OsMADS29	GGM13-like		Oniv_010921-RA	Oglab_010569-RA	Obart_010586-RA	Oglum_010961-RA	Olon005692.t1	Omeri_011149-RA	Opunc_009447-RA	Obrac_008381-RA
LOC_Os01g10504.2	OsMADS3	AG-like	RUF000729.t1	Oniv_000827-RA	Oglab_000754-RB	Obart_000756-RA	Oglum_000846-RA		Omeri_000786-RB	Opunc_000687-RA	Obrac_000615-RA
LOC_Os06g45650.1	OsMADS30	GGM13-like	RUF022264.t1	Oniv_021377-RA	Oglab_020755-RA	Obart_023973-RA	Oglum_024586-RA	Olon023009.t1	Omeri_021417-RA	Opunc_020938-RA	Obrac_018419-RA
LOC_Os04g52410.1	OsMADS31	GGM13-like	RUF015966.t1	Oniv_017698-RA	Oglab_017309-RC	Obart_017322-RC	Oglum_017671-RA	Olon016647.t1		Opunc_015138-RA	Obrac_013403-RA
LOC_Os01g52680.1	OsMADS32	OsMADS32-like	RUF003207.t1	Oniv_003648-RA	Oglab_003422-RA	Obart_003478-RA	Oglum_003724-RA	Olon003415.t1	Omeri_003498-RA	Opunc_002986-RA	Obrac_002626-RA
LOC_Os12g10520.2	OsMADS33	AGL12-like	RUF029950.t1	Oniv_041840-RA	Oglab_034826-RA	Obart_037613-RA	Oglum_038202-RA	Olon030956.t1	Omeri_038771-RA	Opunc_032558-RA	Obrac_025849-RA
LOC_Os10g39130.1	OsMADS56	TM3-like	RUF029950.t1	Oniv_041839-RA	Oglab_034825-RB	Obart_037612-RA	Oglum_038201-RA	Olon030955.t1	Omeri_038770-RA	Opunc_032557-RA	Obrac_025848-RA
LOC_Os09g32948.1	OsMADS8/24	AGL2-like	RUF029950.t1	Oniv_041838-RA	Oglab_034824-RA	Obart_037611-RA	Oglum_038200-RA	Olon030954.t1	Omeri_038769-RA	Opunc_032553-RA	Obrac_025847-RA
LOC_Os08g41960.1	OsMADS37	MIKC*	RUF028077.t1	Oniv_034246-RB	Oglab_040276-R1	Obart_030175-RA	Oglum_030812-RA	Olon029008.t1	Omeri_031223-RB	Opunc_026313-RB	Obrac_022740-RA
LOC_Os08g41950.1	OsMADS7/45	AGL2-like	RUF028077.t1	Oniv_034245-RB	Oglab_040275-R2	Obart_030174-RB	Oglum_030811-RA	Olon029007.t1	Omeri_031220-RC	Opunc_026310-RB	Obrac_022739-RB
LOC_Os05g34940.2	OsMADS4	GLO-like	RUF018407.t1	Oniv_023886-RB	Oglab_023157-RB	Obart_019900-RB	Oglum_020327-RA	Olon019098.t1	Omeri_023911-RB	Opunc_017401-RB	Obrac_015377-RB
LOC_Os03g08754.1	OsMADS47	STMADS11-like	RUF009508.t1	Oniv_006224-RA	Oglab_005985-RB	Obart_005995-RA	Oglum_006280-RA	Olon009989.t1	Omeri_006150-RA	Opunc_005386-RB	Obrac_004794-RA
LOC_Os06g06750.1	OsMADS5	AGL2-like	RUF020034.t1	Oniv_018837-RA	Oglab_018431-RA	Obart_021647-RA	Oglum_022129-RA	Olon020769.t1	Omeri_019081-RA	Opunc_019023-RA	Obrac_016756-RB
LOC_Os03g03100.1	OsMADS50	TM3-like	RUF009085.t1	Oniv_005732-RA	Oglab_005488-RA	Obart_005507-RA	Oglum_005784-RA	Olon009539.t1	Omeri_005639-RB	Opunc_004936-RA	Obrac_004350-RA
LOC_Os06g11330.1	OsMADS55	STMADS11-like	RUF020388.t1	Oniv_019282-RA	Oglab_018797-RB	Obart_022021-RA	Oglum_022526-RA	Olon021124.t1	Omeri_019462-RB	Opunc_019363-RB	Obrac_017057-RB
LOC_Os02g49840.1	OsMADS57	AGL17-like	RUF008148.t1	Oniv_014008-RC	Oglab_013605-RB	Obart_013643-RB	Oglum_013977-RB	Olon008629.t1	Omeri_014160-RA	Opunc_012073-RA	Obrac_010624-RB
LOC_Os05g11414.3	OsMADS58	AG-like	RUF017201.t1	Oniv_022649-RA	Oglab_021970-RC	Obart_018699-RB	Oglum_019062-RA	Olon017975.t1	Omeri_022638-RA	Opunc_016423-RA	Obrac_014551-RA
LOC_Os05g11380.1	OsMADS66	AG-like	RUF017201.t1	Oniv_022648-RA	Oglab_021968-RA	Obart_018698-RA	Oglum_019061-RA	Olon017975.t1	Omeri_022638-RA	Opunc_016423-RA	Obrac_014551-RA
LOC_Os06g23950.1	OsMADS59	AGL17-like	RUF021157.t1	Oniv_020247-RA	Oglab_019740-RA	Obart_022960-RA	Oglum_023459-RA	Olon021870.t1	Omeri_020449-RA	Opunc_020102-RA	Obrac_017672-RA
LOC_Os02g45770.1	OsMADS6	AGL6-like	RUF007801.t1	Oniv_013645-RA	Oglab_013232-RA	Obart_013269-RA	Oglum_013616-RA	Olon008268.t1	Omeri_013812-RA	Opunc_011724-RA	Obrac_010337-RB
LOC_Os02g01360.1	OsMADS60	GGM13-like	RUF004872.t1	Oniv_010341-RA	Oglab_009977-RA	Obart_009980-RA	Oglum_010387-RA	Olon005248.t1	Omeri_010551-RA	Opunc_008919-RA	Obrac_007951-RA
LOC_Os04g38770.1	OsMADS61	AGL17-like	RUF014924.t1	Oniv_016567-RB	Oglab_016198-RB	Obart_016223-RB	Oglum_016535-RC	Olon015547.t1	Omeri_016781-RB	Opunc_014096-RA	Obrac_012468-RC
LOC_Os08g38590.1	OsMADS62	MIKC*	RUF027792.t1	Oniv_033955-RA	Oglab_039996-R1	Obart_029890-RA	Oglum_030527-RC	Olon028741.t1	Omeri_030943-RD	Opunc_026048-RD	Obrac_022539-RB
LOC_Os06g11970.1	OsMADS63	MIKC*	RUF020438.t1	Oniv_019331-RA	Oglab_018846-RC	Obart_022069-RA	Oglum_022574-RA	Olon021174.t1	Omeri_019519-RB	Opunc_019414-RA	Obrac_017102-RB
LOC_Os04g31804.1	OsMADS64	MIKC*	RUF014440.t1	Oniv_016027-RA	Oglab_015661-RA	Obart_015718-RA	Oglum_016025-RA	Olon015034.t1	Omeri_016243-RA	Opunc_013607-RA
LOC_Os01g69850.1	OsMADS65	MIKC*	RUF004438.t1	Oniv_005107-RA	Oglab_004872-RA	Obart_004910-RA	Oglum_005149-RA	Olon004756.t1	Omeri_004942-RA	Opunc_004381-RA	Obrac_003819-RA
LOC_Os11g43740.1	OsMADS68	MIKC*	RUF032391.t1	Oniv_030523-RA	Oglab_037426-RC	Obart_040143-RB	Oglum_040739-RA	Olon033208.t1	Omeri_041383-RA	Opunc_034702-RA	Obrac_029481-RB
LOC_Os08g20440.1	OsMADS69	Mα	RUF026759.t1	Oniv_032879-RA	Oglab_038955-R1	Obart_028813-RA	Oglum_029395-RA	Olon027789.t1	Omeri_029861-RA	Opunc_025163-RA	Obrac_021816-RA
LOC_Os05g23780.1	OsMADS70	Mα	RUF017699.t1	Oniv_023123-RA	Oglab_022433-RA	Obart_019174-RA	Oglum_019565-RA	Olon018366.t1	Omeri_023086-RA	Opunc_016749-RA
LOC_Os06g22760.1	OsMADS71	Mα	RUF021060.t1	Oniv_020329-RA	Oglab_019820-RA	Obart_023039-RA	Oglum_023575-RA	Olon021810.t1	Omeri_020466-RA	Opunc_020154-RA	Obrac_017721-RA
LOC_Os03g14850.1	OsMADS72	Mα	RUF009984.t1	Oniv_006741-RC	Oglab_006488-RA	Obart_006502-RA	Oglum_006834-RA	Olon010466.t1	Omeri_006675-RB		Obrac_005200-RA
LOC_Os12g21850.1	OsMADS73	Mα	RUF038441.t1	Oniv_038630-RA	Oglab_031627-RA	Obart_034450-RA	Oglum_035091-RA	Olon037103.t1	Omeri_035576-RA	Opunc_029916-RA
LOC_Os12g21880.1	OsMADS74	Mα	RUF038438.t1	Oniv_038635-RA	Oglab_031629-RA	Obart_034454-RA	Oglum_035096-RA	Olon037106.t1	Omeri_035579-RA	Opunc_029917-RA
LOC_Os06g30810.1	OsMADS75	Mα	RUF021417.t1	Oniv_020363-RA	Oglab_019861-RA	Obart_023079-RA	Oglum_023619-RA	Olon022097.t1	Omeri_020507-RA	Opunc_020176-RA	Obrac_017739-RA
LOC_Os06g30830.1	OsMADS76	Mα	RUF021419.t1	Oniv_020366-RA	Oglab_019862-RA	Obart_023080-RA	Oglum_023622-RA	Olon022098.t1	Omeri_020509-RA	Opunc_020176-RA	Obrac_017742-RA
LOC_Os09g02780.1	OsMADS77	Mα	RUF028408.t1	Oniv_040036-RA	Oglab_032992-RA	Obart_035842-RA	Oglum_036487-RA	Olon029375.t1	Omeri_036980-RA	Opunc_031063-RA
LOC_Os09g02830.1	OsMADS78	Mα	RUF028411.t1	Oniv_040041-RA	Oglab_032998-RA	Obart_035849-RA	Oglum_036494-RA	Olon029378.t1	Omeri_036985-RA	Opunc_031063-RA
LOC_Os01g74440.1	OsMADS79	Mα	RUF004811.t1	Oniv_005515-RA	Oglab_005261-RA	Obart_005294-RA	Oglum_005565-RA	Olon005191.t1	gene cluster deletion	Opunc_004744-RA	Obrac_004164-RA
LOC_Os02g06860.1	OsMADS80	Mα	RUF005237.t1	Oniv_010865-RA	Oglab_010516-RA	Obart_010530-RA	Oglum_010892-RA	Olon005641.t1	Omeri_011091-RA	Opunc_009383-RA	Obrac_008336-RA
LOC_Os04g24790.1	OsMADS81	Mγ	RUF014077.t1	Oniv_015684-RA	Oglab_015318-RA	Obart_015364-RA	Oglum_015678-RA	Olon014704.t1	Omeri_015895-RA	Opunc_013355-RA
LOC_Os04g24800.1	OsMADS82	Mγ	RUF014077.t1	Oniv_015684-RA	Oglab_015318-RA	Obart_015364-RA	Oglum_015678-RA	Olon014704.t1	Omeri_015895-RA	Opunc_013355-RA
LOC_Os04g25930.1	OsMADS99	Mγ	RUF014077.t1	Oniv_015684-RA	Oglab_015318-RA	Obart_015364-RA	Oglum_015678-RA	Olon014703.t1	Omeri_015895-RA	Opunc_013355-RA
LOC_Os04g24810.1	OsMADS83	Mγ	RUF014079.t1	Oniv_015689-RA	Oglab_015318-RA	Obart_015364-RA	Oglum_015678-RA	Olon014704.t1	Omeri_015895-RA	Opunc_013355-RA
LOC_Os04g25870.1	OsMADS84	Mγ	RUF014079.t1	Oniv_015689-RA	Oglab_015318-RA	Obart_015364-RA	Oglum_015678-RA	Olon014704.t1	Omeri_015895-RA	Opunc_013355-RA
LOC_Os04g25920.1	OsMADS85	Mγ	RUF014078.t1	Oniv_015684-RA	Oglab_015318-RA	Obart_015364-RA	Oglum_015678-RA	Olon014704.t1	Omeri_015895-RA	Opunc_013355-RA
LOC_Os03g37670.1	OsMADS86	Mγ	RUF011329.t1	Oniv_008199-RA	Oglab_007914-RA	Obart_007922-RA	Oglum_008288-RA	Olon011798.t1	Omeri_008430-RA		Obrac_006338-RA
LOC_Os03g38610.1	OsMADS87	Mγ	RUF011377.t1	Oniv_008259-RA	Oglab_007977-RA	Obart_007984-RA	Oglum_008346-RA	Olon011854.t1	Omeri_008494-RA	Opunc_007118-RA	Obrac_006371-RA
LOC_Os01g18420.1	OsMADS88	Mγ	RUF001256.t1	Oniv_001522-RA	Oglab_001392-RA	Obart_001395-RA	Oglum_001496-RA	Olon001358.t1	Omeri_001445-RA	Opunc_001266-RA	Obrac_001110-RA
LOC_Os01g18440.1	OsMADS89	Mγ	RUF001258.t1	Oniv_001523-RA	Oglab_001393-RA	Obart_001396-RA	Oglum_001497-RA	Olon001360.t1	Omeri_001446-RA	Opunc_001267-RA	Obrac_001109-RA
LOC_Os07g04170.1	OsMADS90	Mβ		Oniv_025423-RA	Oglab_024688-RA	Obart_024711-RA	Oglum_025306-RA	Olon023730.t1	Omeri_025434-RA	Opunc_021635-RA	Obrac_018976-RA
LOC_Os01g11510.1	OsMADS91	Mβ	RUF000802.t1	Oniv_000914-RA	Oglab_000834-RA	Obart_000836-RA	Oglum_000926-RA	Olon000861.t1	Omeri_000865-RA	Opunc_000750-RA	Obrac_000676-RA
LOC_Os01g23750.1	OsMADS92	Mβ	RUF001556.t1	Oniv_001816-RA	Oglab_001668-RA	Obart_001697-RA	Oglum_001797-RA	Olon001632.t1	Omeri_001634-RA	Opunc_001483-RA	Obrac_001311-RA
LOC_Os01g23760.1	OsMADS93	Mβ	RUF001557.t1	Oniv_001817-RA	Oglab_001669-RA	Obart_001698-RA	Oglum_001798-RA	Olon001633.t1	Omeri_001635-RA	Opunc_001484-RA	Obrac_001311-RA
LOC_Os01g23770.1	OsMADS94	Mβ	RUF001558.t1	Oniv_001818-RA	Oglab_001670-RA	Obart_001699-RA	Oglum_001799-RA	Olon001634.t1	Omeri_001636-RA	Opunc_001484-RA	Obrac_001311-RA
LOC_Os01g23780.1	OsMADS95	Mβ	RUF001559.t1	Oniv_001819-RA	Oglab_001671-RA	Obart_001700-RA	Oglum_001798-RA	Olon001633.t1	Omeri_001635-RA	Opunc_001484-RA	Obrac_001311-RA
LOC_Os01g67890.1	OsMADS96	Mβ	RUF004318.t1	Oniv_004969-RA	Oglab_004731-RA	Obart_004773-RA	Oglum_005011-RA	Olon004641.t1	Omeri_004809-RA		Obrac_003692-RA
LOC_Os01g68420.1	OsMADS97	Mβ	RUF004359.t1	Oniv_005021-RA	Oglab_004783-RA	Obart_004822-RA	Oglum_005064-RA	Olon004673.t1	Omeri_004853-RA	Opunc_004285-RA
LOC_Os01g68560.1	OsMADS98	Mβ	RUF004372.t1	Oniv_005035-RA	Oglab_004796-RA	Obart_004835-RA	Oglum_005076-RA	Olon004684.t1	Omeri_004865-RA	Opunc_004303-RA	Obrac_003725-RA
RUF000729.t1	OrMADS1	AG	LOC_Os01g10504.1	Oniv_000827-RA	Oglab_000754-RB	Obart_000756-RA	Oglum_000846-RA		Omeri_000786-RB	Opunc_000687-RA	Obrac_000615-RA
RUF000802.t1	OrMADS2	Mβ	LOC_Os01g11510.1	Oniv_000914-RA	Oglab_000834-RA	Obart_000836-RA	Oglum_000926-RA	Olon000861.t1	Omeri_000865-RA	Opunc_000750-RA	Obrac_000676-RA
RUF001256.t1	OrMADS3	Mγ	LOC_Os01g18420.1	Oniv_001522-RA	Oglab_001392-RA	Obart_001395-RA	Oglum_001496-RA	Olon001358.t1	Omeri_001445-RA	Opunc_001266-RA	Obrac_001110-RA
RUF001258.t1	OrMADS4	Mγ	LOC_Os01g18440.1	Oniv_001523-RA	Oglab_001393-RA	Obart_001396-RA	Oglum_001497-RA	Olon001360.t1	Omeri_001446-RA	Opunc_001267-RA	Obrac_001109-RA
RUF001556.t1	OrMADS5	Mβ		Oniv_001816-RA	Oglab_001668-RA	Obart_001697-RA	Oglum_001797-RA	Olon001632.t1	Omeri_001634-RA	Opunc_001483-RA	Obrac_001311-RA
RUF001557.t1	OrMADS6	Mβ		Oniv_001817-RA	Oglab_001669-RA	Obart_001698-RA	Oglum_001798-RA	Olon001633.t1	Omeri_001635-RA	Opunc_001484-RA	Obrac_001311-RA
RUF003207.t1	OrMADS7	OsMADS32	LOC_Os01g52680.1	Oniv_003648-RA	Oglab_003422-RA	Obart_003478-RA	Oglum_003724-RA	Olon003415.t1	Omeri_003498-RA	Opunc_002986-RA	Obrac_002626-RA
RUF004161.t1	OrMADS8	GLO	LOC_Os01g66030.1	Oniv_004805-RA	Oglab_004570-RA	Obart_004607-RA	Oglum_004852-RA	Olon004464.t1	Omeri_004644-RA	Opunc_004087-RA	Obrac_003558-RC
RUF004183.t2	OrMADS9	AG	LOC_Os01g66290.2	Oniv_004826-RA	Oglab_004593-RB	Obart_004633-RB	Oglum_004875-RA	Olon004508.t1	Omeri_004668-RA	Opunc_004112-RA	Obrac_003582-RA
RUF004318.t1	OrMADS10	Mβ	LOC_Os01g67890.1	Oniv_004969-RA	Oglab_004731-RA	Obart_004773-RA	Oglum_005011-RA	Olon004641.t1	Omeri_004809-RA		Obrac_003692-RA
RUF004359.t1	OrMADS11	Mβ	LOC_Os01g68420.1	Oniv_005021-RA	Oglab_004783-RA	Obart_004822-RA	Oglum_005064-RA	Olon004673.t1	Omeri_004853-RA	Opunc_004285-RA
RUF004372.t1	OrMADS12	Mβ	LOC_Os01g68560.1	Oniv_005035-RA	Oglab_004796-RA	Obart_004835-RA	Oglum_005076-RA	Olon004684.t1	Omeri_004865-RA	Opunc_004303-RA	Obrac_003725-RA
RUF004438.t2	OrMADS13	MIKC*	LOC_Os01g69850.1	Oniv_005107-RA	Oglab_004872-RA	Obart_004910-RA	Oglum_005149-RA	Olon004756.t1	Omeri_004942-RA	Opunc_004381-RA	Obrac_003817-RA
RUF004811.t1	OrMADS14	Mα	LOC_Os01g74440.1	Oniv_005515-RA	Oglab_005261-RA	Obart_005294-RA	Oglum_005565-RA	Olon005191.t1	Omeri_005391-RA	Opunc_004744-RA	Obrac_004164-RA
RUF004872.t1	OrMADS15	SOC1	LOC_Os02g01365.1	Oniv_010341-RA	Oglab_009977-RA	Obart_009980-RA	Oglum_010387-RA	Olon005247.t1	Omeri_010551-RA	Opunc_008918-RA	Obrac_007951-RA
RUF005237.t1	OrMADS16	Mα	LOC_Os02g06860.1	Oniv_010865-RA	Oglab_010516-RA	Obart_010530-RA	Oglum_010892-RA	Olon005641.t1	Omeri_011091-RA	Opunc_009383-RA	Obrac_008336-RA
RUF007107.t1	OrMADS17	AGL17	LOC_Os02g36924.1	Oniv_012899-RA	Oglab_012520-RA	Obart_012557-RB	Oglum_012884-RA	Olon007485.t1	Omeri_013072-RA	Opunc_011069-RA	Obrac_009755-RA
RUF007801.t1	OrMADS18	AGL6	LOC_Os02g45770.1	Oniv_013645-RA	Oglab_013232-RA	Obart_013269-RA	Oglum_013616-RA	Olon008268.t1	Omeri_013812-RA	Opunc_011724-RA	Obrac_010337-RB
RUF008148.t1	OrMADS19	AGL17	LOC_Os02g49840.1	Oniv_014008-RC	Oglab_013605-RB	Obart_013643-RB	Oglum_013977-RB	Olon008629.t1	Omeri_014160-RA	Opunc_012073-RA	Obrac_010624-RB
RUF008358.t1	OrMADS20	SVP	LOC_Os02g52340.1	Oniv_014227-RA	Oglab_013834-RA	Obart_013871-RA	Oglum_014195-RA	Olon008812.t1	Omeri_014379-RA	Opunc_012288-RA	Obrac_010802-RA
RUF009085.t1	OrMADS21	SOC1	LOC_Os03g03100.1	Oniv_005732-RA	Oglab_005488-RA	Obart_005507-RA	Oglum_005784-RA	Olon009539.t1	Omeri_005639-RB	Opunc_004936-RA	Obrac_004350-RA
RUF009508.t1	OrMADS22	SVP	LOC_Os03g08754.1	Oniv_006224-RA	Oglab_005985-RB	Obart_005995-RA	Oglum_006280-RA	Olon009989.t1	Omeri_006150-RA	Opunc_005386-RB	Obrac_004794-RA
RUF009723.t1	OrMADS23	SEP	LOC_Os03g11614.1	Oniv_006462-RA	Oglab_006219-RA	Obart_006231-RA	Oglum_006544-RA	Olon010212.t1	Omeri_006385-RB	Opunc_005614-RA	Obrac_004989-RB
RUF009984.t1	OrMADS24	Mα	LOC_Os03g14860.1	Oniv_006741-RC	Oglab_006488-RA	Obart_006502-RA	Oglum_006834-RA	Olon010467.t1	Omeri_006675-RB	Opunc_005873-RC	Obrac_005201-RA
RUF011329.t1	OrMADS25	Mγ	LOC_Os03g37670.1	Oniv_008199-RA		Obart_007922-RA	Oglum_008288-RA	Olon011798.t1	Omeri_008430-RA		Obrac_006338-RA
RUF011377.t1	OrMADS26	Mγ	LOC_Os03g38610.1	Oniv_008259-RA		Obart_007984-RA	Oglum_008346-RA	Olon011854.t1	Omeri_008494-RA	Opunc_007118-RA	Obrac_006371-RA
RUF012380.t1	OrMADS27	SEP	LOC_Os03g54170.1	Oniv_009442-RA	Oglab_009114-RA	Obart_009117-RA	Oglum_009517-RA	Olon012985.t1	Omeri_009651-RA	Opunc_008099-RA	Obrac_007190-RA
RUF014043.t1	OrMADS28	AGL17	LOC_Os04g23910.1	Oniv_015637-RA	Oglab_015265-RB	Obart_015309-RB	Oglum_015639-RA	Olon014652.t1	Omeri_015840-RA	Opunc_013308-RA	Obrac_011810-RA
RUF014079.t1	OrMADS29	Mγ	LOC_Os04g24810.1	Oniv_015689-RA	Oglab_015318-RA	Obart_015364-RA	Oglum_015678-RA	Olon014704.t1	Omeri_015895-RA	Opunc_013355-RA
RUF014438.t1	OrMADS30	GGM13	LOC_Os04g31804.1	Oniv_016024-RA	Oglab_015658-RA	Obart_015715-RA	Oglum_016022-RA	Olon015033.t1	Omeri_016240-RA	Opunc_013606-RA
RUF014440.t1	OrMADS31	GGM13	LOC_Os04g31804.1	Oniv_016027-RA	Oglab_015661-RA	Obart_015718-RA	Oglum_016025-RA	Olon015034.t1	Omeri_016243-RA	Opunc_013607-RA
RUF014782.t1	OrMADS32	AGL12		Oniv_016427-RA	Oglab_016060-RA	Obart_016083-RA	Oglum_016392-RA	Olon015412.t1	Omeri_016618-RA	Opunc_013945-RA	Obrac_012324-RA
RUF014786.t1	OrMADS33	AGL12		Oniv_016427-RA	Oglab_016060-RA	Obart_016083-RA	Oglum_016395-RA	Olon015412.t1	Omeri_016621-RA	Opunc_013945-RA	Obrac_012324-RA
RUF014924.t1	OrMADS34	AGL17	LOC_Os04g38770.1	Oniv_016567-RB	Oglab_016198-RB	Obart_016223-RB	Oglum_016535-RC	Olon015547.t1	Omeri_016781-RB	Opunc_014097-RA	Obrac_012468-RC
RUF015713.t1	OrMADS35	AGL6	LOC_Os04g49150.1	Oniv_017437-RA	Oglab_017055-RA	Obart_017072-RB	Oglum_017408-RA	Olon016398.t1	Omeri_017641-RB	Opunc_014890-RA	Obrac_013174-RA
RUF015966.t1	OrMADS36	GGM13	LOC_Os04g52410.2		Oglab_017309-RC	Obart_017322-RC	Oglum_017671-RA	Olon016647.t1		Opunc_015138-RA	Obrac_013403-RA
RUF017201.t1	OrMADS37	AG	LOC_Os05g11414.1	Oniv_022649-RA	Oglab_021970-RC	Obart_018699-RB	Oglum_019062-RA	Olon017975.t1	Omeri_022638-RA	Opunc_016423-RA	Obrac_014551-RA
RUF017699.t1	OrMADS38	Mα	LOC_Os05g23780.1	Oniv_023123-RA	Oglab_022433-RA	Obart_019174-RA	Oglum_019565-RA	Olon018366.t1	Omeri_023086-RA	Opunc_016749-RA
RUF018407.t1	OrMADS39	GLO	LOC_Os05g34940.1	Oniv_023886-RB	Oglab_023157-RB	Obart_019900-RB	Oglum_020327-RA	Olon019098.t1	Omeri_023911-RB	Opunc_017401-RB	Obrac_015377-RB
RUF020034.t1	OrMADS40	SEP	LOC_Os06g06750.1	Oniv_018837-RA	Oglab_018431-RA	Obart_021647-RA	Oglum_022129-RA	Olon020769.t1	Omeri_019081-RA	Opunc_019023-RA	Obrac_016756-RB
RUF020388.t1	OrMADS41	SVP	LOC_Os06g11330.1	Oniv_019282-RA	Oglab_018797-RB	Obart_022022-RA	Oglum_022526-RA	Olon021124.t1	Omeri_019462-RB	Opunc_019363-RB	Obrac_017057-RB
RUF020438.t1	OrMADS42	MIKC*	LOC_Os06g11970.1	Oniv_019331-RA	Oglab_018846-RC	Obart_022069-RA	Oglum_022574-RA	Olon021174.t1	Omeri_019519-RB	Opunc_019414-RA	Obrac_017102-RB
RUF021060.t1	OrMADS43	Mα	LOC_Os06g22760.1	Oniv_020329-RA	Oglab_019820-RA	Obart_023039-RA	Oglum_023575-RA	Olon021810.t1	Omeri_020466-RA	Opunc_020154-RA
RUF021157.t1	OrMADS44	AGL17	LOC_Os06g23980.1	Oniv_020243-RA	Oglab_019736-RA	Obart_022956-RA	Oglum_023463-RA	Olon021870.t1		Opunc_020102-RA	Obrac_017671-RA
RUF021417.t1	OrMADS45	Mα	LOC_Os06g30810.1	Oniv_020363-RA	Oglab_019861-RA	Obart_023079-RA	Oglum_023619-RA	Olon022097.t1	Omeri_020507-RA	Opunc_020176-RA	Obrac_017739-RA
RUF021419.t1	OrMADS46	Mα	LOC_Os06g30830.1	Oniv_020366-RA	Oglab_019862-RA	Obart_023080-RA	Oglum_023622-RA	Olon022098.t1	Omeri_020509-RA	Opunc_020176-RA	Obrac_017742-RA
RUF022264.t1	OrMADS47	GGM13	LOC_Os06g45650.1	Oniv_021377-RA	Oglab_020755-RA	Obart_023973-RA	Oglum_024586-RA	Olon023009.t1	Omeri_021417-RA	Opunc_020938-RA	Obrac_018419-RA
RUF022571.t2	OrMADS48	DEF	LOC_Os06g49840.1	Oniv_021717-RA	Oglab_021081-RA	Obart_024306-RA	Oglum_024938-RA	Olon023350.t1	Omeri_021771-RA	Opunc_021264-RA	Obrac_018719-RA
RUF022745.t1	OrMADS49	AP1	LOC_Os07g01820.1	Oniv_025219-RD	Oglab_024505-RA	Obart_024519-RA	Oglum_025146-RA	Olon023528.t1	Omeri_025247-RA	Opunc_021427-RA	Obrac_018881-RB
RUF024989.t1	OrMADS50	AP1	LOC_Os07g41370.1	Oniv_027738-RA	Oglab_026973-RB	Obart_026965-RB	Oglum_027581-RC	Olon025934.t1	Omeri_027893-RB	Opunc_023561-RA	Obrac_020501-RA
RUF025762.t1	OrMADS51	AGL12	LOC_Os08g02070.1	Oniv_031729-RB	Oglab_037940-R1	Obart_027763-RA	Oglum_028368-RB	Olon026751.t1	Omeri_028721-RA	Opunc_024284-RA
RUF026758.t1	OrMADS52	Mα	.	Oniv_032879-RA	.	Obart_028810-RA	Oglum_029394-RA	Olon027790.t1	Omeri_029860-RA	Opunc_025161-RA
RUF027379.t1	OrMADS53	Mγ	LOC_Os08g33130.1	Oniv_033541-RA	Oglab_039588-R1	Obart_029445-RA	Oglum_030094-RA	Olon028358.t1	Omeri_030516-RA	Opunc_025579-RA
RUF027404.t3	OrMADS54	AGL17	LOC_Os08g33488.1	Oniv_033570-RB	Oglab_039616-R1	Obart_029473-RC	Oglum_030125-RA	Olon028390.t1	Omeri_030548-RB	Opunc_025698-RC	Obrac_022240-RA
RUF027792.t1	OrMADS55	MIKC*	LOC_Os08g38590.1	Oniv_033955-RA	Oglab_039996-R1	Obart_029890-RA	Oglum_030527-RC	Olon028741.t1	Omeri_030943-RD	Opunc_026048-RD	Obrac_022539-RB
RUF028077.t1	OrMADS56	SEP	LOC_Os08g41960.1	Oniv_034246-RB	Oglab_040276-R1	Obart_030174-RB	Oglum_030807-RA	Olon029007.t1	Omeri_031223-RB	Opunc_026310-RB	Obrac_022740-RA
RUF028408.t1	OrMADS57	Mα	LOC_Os09g02780.1	Oniv_040036-RA	Oglab_032992-RA	Obart_035842-RA	Oglum_036487-RA	Olon029375.t1	Omeri_036980-RA	Opunc_031063-RA
RUF028411.t1	OrMADS58	Mα	LOC_Os09g02830.1	Oniv_040041-RA	Oglab_032998-RA	Obart_035849-RA	Oglum_036494-RA	Olon029378.t1	Omeri_036985-RA	Opunc_031063-RA
RUF029950.t1	OrMADS59	SEP	LOC_Os09g32952.1	Oniv_041840-RA	Oglab_034826-RA	Obart_037613-RA	Oglum_038200-RA	Olon030956.t1	Omeri_038771-RA	Opunc_032558-RA	Obrac_025849-RA
RUF032391.t1	OrMADS60	SOC1	LOC_Os10g39130.1	Oniv_030523-RA	Oglab_037426-RC	Obart_040143-RB	Oglum_040739-RA	Olon033208.t1	Omeri_041383-RA	Opunc_034702-RA	Obrac_029481-RB
RUF033426.t1	OrMADS61	Mγ	LOC_Os11g12360.1	Oniv_035410-RA	Oglab_028576-RA	Obart_031435-RA	Oglum_032001-RA	Olon034265.t1	Omeri_032438-RA	Opunc_027448-RA
RUF036773.t1	OrMADS62	AP1	LOC_Os12g31748.2	Oniv_039075-RA	Oglab_032046-RA	Obart_034897-RB	Oglum_035523-RA	Olon037483.t1	Omeri_035987-RB	Opunc_030269-RA	Obrac_024055-RA
RUF038018.t1	OrMADS63	AG	LOC_Os12g10540.1	Oniv_038157-RB	Oglab_031187-RC	Obart_034013-RC	Oglum_034638-RA	Olon036702.t1	Omeri_035120-RB	Opunc_029585-RA	Obrac_023547-RD
RUF038020.t1	OrMADS64	AGL12	LOC_Os12g10520.1	Oniv_038155-RA	Oglab_031186-RA	Obart_034012-RA	Oglum_034636-RA	Olon036702.t1	Omeri_035119-RA	Opunc_029583-RA	Obrac_023548-RA
RUF038072.t1	OrMADS65	GGM13
RUF038438.t1	OrMADS66	Mα	LOC_Os12g21850.1	Oniv_038630-RA	Oglab_031629-RA	Obart_034454-RA	Oglum_035096-RA	Olon037106.t1	Omeri_035579-RA	Opunc_029916-RA
RUF038441.t1	OrMADS67	Mα	LOC_Os12g21850.1	Oniv_038630-RA	Oglab_031627-RA	Obart_034450-RA	Oglum_035091-RA	Olon037103.t1	Omeri_035576-RA	Opunc_029916-RA
RUF038512.t1	OrMADS68	MIKC*	LOC_Os11g43740.1	Oniv_037111-RB	Oglab_030185-RB	Obart_033046-RB	Oglum_033615-RA	Olon035748.t1	Omeri_034099-RB
RUF038649.t1	OrMADS69	Mβ	LOC_Os07g04170.1	Oniv_025423-RA	Oglab_024688-RA	Obart_024711-RA	Oglum_025306-RA	Olon023730.t1	Omeri_025434-RA	Opunc_021635-RA	Obrac_018976-RA
Oniv_000827-RA	OnMADS1	AG	LOC_Os01g10504.1	RUF000729.t1	Oglab_000754-RB	Obart_000756-RA	Oglum_000846-RA		Omeri_000786-RB	Opunc_000687-RA	Obrac_000615-RA
Oniv_000914-RA	OnMADS2	Mβ	LOC_Os01g11510.1	RUF000802.t1	Oglab_000834-RA	Obart_000836-RA	Oglum_000926-RA	Olon000861.t1	Omeri_000865-RA	Opunc_000750-RA	Obrac_000676-RA
Oniv_001522-RA	OnMADS3	Mγ	LOC_Os01g18420.1	RUF001256.t1	Oglab_001392-RA	Obart_001395-RA	Oglum_001496-RA	Olon001358.t1	Omeri_001445-RA	Opunc_001266-RA	Obrac_001110-RA
Oniv_001523-RA	OnMADS4	Mγ	LOC_Os01g18440.1	RUF001258.t1	Oglab_001393-RA	Obart_001396-RA	Oglum_001497-RA	Olon001360.t1	Omeri_001446-RA	Opunc_001267-RA	Obrac_001109-RA
Oniv_001816-RA	OnMADS5	Mβ	LOC_Os01g23750.1	RUF001556.t1	Oglab_001668-RA	Obart_001697-RA	Oglum_001797-RA	Olon001632.t1	Omeri_001634-RA	Opunc_001483-RA	Obrac_001311-RA
Oniv_001817-RA	OnMADS6	Mβ	LOC_Os01g23760.1	RUF001557.t1	Oglab_001669-RA	Obart_001698-RA	Oglum_001798-RA	Olon001633.t1	Omeri_001635-RA	Opunc_001484-RA	Obrac_001311-RA
Oniv_001818-RA	OnMADS7	Mβ	LOC_Os01g23770.1	RUF001558.t1	Oglab_001670-RA	Obart_001699-RA	Oglum_001799-RA	Olon001634.t1	Omeri_001636-RA	Opunc_001484-RA	Obrac_001311-RA
Oniv_003648-RA	OnMADS8	OsMADS32	LOC_Os01g52680.1	RUF003207.t1	Oglab_003422-RA	Obart_003478-RA	Oglum_003724-RA	Olon003415.t1	Omeri_003498-RA	Opunc_002986-RA	Obrac_002626-RA
Oniv_004805-RA	OnMADS9	GLO	LOC_Os01g66030.1	RUF004161.t1	Oglab_004570-RA	Obart_004607-RA	Oglum_004852-RA	Olon004464.t1	Omeri_004644-RA	Opunc_004087-RA	Obrac_003558-RC
Oniv_004826-RA	OnMADS10	AG	LOC_Os01g66290.2	RUF004183.t2	Oglab_004593-RB	Obart_004633-RB	Oglum_004875-RA	Olon004508.t1	Omeri_004668-RA	Opunc_004112-RA	Obrac_003582-RA
Oniv_004969-RA	OnMADS11	Mβ	LOC_Os01g67890.1	RUF004318.t1	Oglab_004731-RA	Obart_004773-RA	Oglum_005011-RA	Olon004641.t1	Omeri_004809-RA		Obrac_003692-RA
Oniv_005021-RA	OnMADS12	Mβ	LOC_Os01g68420.1	RUF004359.t1	Oglab_004783-RA	Obart_004822-RA	Oglum_005064-RA	Olon004673.t1	Omeri_004853-RA	Opunc_004285-RA
Oniv_005035-RA	OnMADS13	Mβ	LOC_Os01g68560.1	RUF004372.t1	Oglab_004796-RA	Obart_004835-RA	Oglum_005076-RA	Olon004684.t1	Omeri_004865-RA	Opunc_004303-RA	Obrac_003725-RA
Oniv_005105-RA	OnMADS14	MIKC*	LOC_Os01g69850.1	RUF004438.t1	Oglab_004871-RA	Obart_004909-RA	Oglum_005147-RA	Olon004756.t1	Omeri_004940-RA	Opunc_004380-RA	Obrac_003817-RA
Oniv_005515-RA	OnMADS15	Mα	LOC_Os01g74440.1	RUF004811.t1	Oglab_005261-RA	Obart_005294-RA	Oglum_005565-RA	Olon005191.t1	gene cluster deletion	Opunc_004744-RA	Obrac_004164-RA
Oniv_005732-RA	OnMADS16	SOC1	LOC_Os03g03100.1	RUF009085.t1	Oglab_005488-RA	Obart_005507-RA	Oglum_005784-RA	Olon009539.t1	Omeri_005639-RB	Opunc_004936-RA	Obrac_004350-RA
Oniv_006224-RA	OnMADS17	SVP	LOC_Os03g08754.1	RUF009508.t1	Oglab_005985-RB	Obart_005995-RA	Oglum_006280-RA	Olon009989.t1	Omeri_006150-RA	Opunc_005386-RB	Obrac_004794-RA
Oniv_006462-RA	OnMADS18	SEP	LOC_Os03g11614.1	RUF009723.t1	Oglab_006219-RA	Obart_006231-RA	Oglum_006544-RA	Olon010212.t1	Omeri_006385-RB	Opunc_005614-RA	Obrac_004989-RB
Oniv_008199-RA	OnMADS19	Mγ	LOC_Os03g37670.1	RUF011329.t1	Oglab_007914-RA	Obart_007922-RA	Oglum_008288-RA	Olon011798.t1	Omeri_008430-RA		Obrac_006338-RA
Oniv_008259-RA	OnMADS20	Mγ	LOC_Os03g38610.1	RUF011377.t1	Oglab_007977-RA	Obart_007984-RA	Oglum_008346-RA	Olon011854.t1	Omeri_008494-RA	Opunc_007118-RA	Obrac_006371-RA
Oniv_009441-RA	OnMADS21	AP1	LOC_Os03g54160.1	RUF012380.t1	Oglab_009113-RB	Obart_009116-RB	Oglum_009515-RB	Olon012983.t1	Omeri_009649-RB	Opunc_008098-RB	Obrac_007189-RA
Oniv_009442-RA	OnMADS22	SEP	LOC_Os03g54170.1	RUF012380.t1	Oglab_009114-RA	Obart_009117-RA	Oglum_009517-RA	Olon012985.t1	Omeri_009651-RA	Opunc_008099-RA	Obrac_007190-RA
Oniv_010341-RA	OnMADS23	SOC1	LOC_Os02g01365.1	RUF004872.t1	Oglab_009977-RA	Obart_009980-RA	Oglum_010387-RA	Olon005247.t1	Omeri_010551-RA	Opunc_008919-RA	Obrac_007951-RA
Oniv_010865-RA	OnMADS24	Mα	LOC_Os02g06860.1	RUF005237.t1	Oglab_010516-RA	Obart_010530-RA	Oglum_010892-RA	Olon005641.t1	Omeri_011091-RA	Opunc_009383-RA	Obrac_008336-RA
Oniv_010921-RA	OnMADS25	GGM13	LOC_Os02g07430.1		Oglab_010569-RA	Obart_010586-RA	Oglum_010961-RA	Olon005692.t1	Omeri_011149-RA	Opunc_009447-RA	Obrac_008381-RA
Oniv_012899-RA	OnMADS26	AGL17	LOC_Os02g36924.1	RUF007107.t1	Oglab_012520-RA	Obart_012557-RB	Oglum_012884-RA	Olon007485.t1	Omeri_013072-RA	Opunc_011069-RA	Obrac_009755-RA
Oniv_013645-RA	OnMADS27	AGL6	LOC_Os02g45770.1	RUF007801.t1	Oglab_013232-RA	Obart_013269-RA	Oglum_013616-RA	Olon008268.t1	Omeri_013812-RA	Opunc_011724-RA	Obrac_010337-RB
Oniv_014008-RC	OnMADS28	AGL17	LOC_Os02g49840.1	RUF008148.t1	Oglab_013605-RB	Obart_013643-RB	Oglum_013977-RB	Olon008629.t1	Omeri_014160-RA	Opunc_012073-RA	Obrac_010624-RB
Oniv_014227-RA	OnMADS29	SVP	LOC_Os02g52340.1	RUF008358.t1	Oglab_013834-RA	Obart_013871-RA	Oglum_014195-RA	Olon008812.t1	Omeri_014379-RA	Opunc_012288-RA	Obrac_010802-RA
Oniv_015637-RA	OnMADS30	AGL17	LOC_Os04g23910.1	RUF014043.t1	Oglab_015265-RB	Obart_015309-RB	Oglum_015639-RA	Olon014652.t1	Omeri_015840-RA	Opunc_013308-RA	Obrac_011810-RA
Oniv_015684-RA	OnMADS31	Mγ	LOC_Os04g24790.1	RUF014077.t1	Oglab_015318-RA	Obart_015364-RA	Oglum_015678-RA	Olon014704.t1	Omeri_015895-RA	Opunc_013355-RA
Oniv_015689-RA	OnMADS32	Mγ	LOC_Os04g24790.1	RUF014079.t1	Oglab_015318-RA	Obart_015364-RA	Oglum_015678-RA	Olon014704.t1	Omeri_015895-RA	Opunc_013355-RA
Oniv_016024-RA	OnMADS33	GGM13	LOC_Os04g31804.1	RUF014438.t1	Oglab_015658-RA	Obart_015715-RA	Oglum_016022-RA	Olon015033.t1	Omeri_016240-RA	Opunc_013606-RA
Oniv_016026-RA	OnMADS34	GGM13	LOC_Os04g31804.1	RUF014440.t1	Oglab_015660-RA	Obart_015717-RA	Oglum_016024-RA	Olon015034.t1	Omeri_016243-RA	Opunc_013606-RA
Oniv_016424-RA	OnMADS35	AGL12		RUF014782.t1	Oglab_016060-RA	Obart_016083-RA	Oglum_016392-RA	Olon015412.t1	Omeri_016618-RA	Opunc_013945-RA	Obrac_012324-RA
Oniv_016427-RA	OnMADS36	AGL12		RUF014786.t1	Oglab_016060-RA	Obart_016083-RA	Oglum_016395-RA	Olon015412.t1	Omeri_016621-RA	Opunc_013945-RA	Obrac_012324-RA
Oniv_016567-RB	OnMADS37	AGL17	LOC_Os04g38770.1	RUF014924.t1	Oglab_016198-RB	Obart_016223-RB	Oglum_016535-RC	Olon015547.t1	Omeri_016781-RB	Opunc_014097-RA	Obrac_012468-RC
Oniv_017437-RA	OnMADS38	AGL6	LOC_Os04g49150.1	RUF015713.t1	Oglab_017055-RA	Obart_017072-RB	Oglum_017408-RA	Olon016398.t1	Omeri_017641-RB	Opunc_014890-RA	Obrac_013174-RA
Oniv_018837-RA	OnMADS39	SEP	LOC_Os06g06750.1	RUF020034.t1	Oglab_018431-RA	Obart_021647-RA	Oglum_022129-RA	Olon020769.t1	Omeri_019081-RA	Opunc_019023-RA	Obrac_016756-RB
Oniv_019282-RA	OnMADS40	SVP	LOC_Os06g11330.1	RUF020388.t1	Oglab_018797-RB	Obart_022022-RA	Oglum_022526-RA	Olon021124.t1	Omeri_019462-RB	Opunc_019363-RB	Obrac_017057-RB
Oniv_019331-RA	OnMADS41	MIKC*	LOC_Os06g11970.1	RUF020438.t1	Oglab_018846-RC	Obart_022069-RA	Oglum_022574-RA	Olon021174.t1	Omeri_019519-RB	Opunc_019414-RA	Obrac_017102-RB
Oniv_020247-RA	OnMADS42	AGL17	LOC_Os06g23950.1	RUF021157.t1	Oglab_019740-RA	Obart_022960-RA	Oglum_023459-RA	Olon021870.t1	Omeri_020449-RA	Opunc_020102-RA	Obrac_017672-RA
Oniv_020329-RA	OnMADS43	Mα	LOC_Os06g22760.1	RUF021060.t1	Oglab_019820-RA	Obart_023039-RA	Oglum_023575-RA	Olon021810.t1	Omeri_020466-RA	Opunc_020154-RA	Obrac_017721-RA
Oniv_020359-RA	OnMADS44	Mα	LOC_Os06g22540.1	RUF021414.t1	Oglab_019857-RA	Obart_023075-RA	Oglum_023614-RA	Olon022094.t1	Omeri_020504-RA	Opunc_020172-RA	Obrac_017739-RA
Oniv_020363-RA	OnMADS45	Mα	LOC_Os06g22540.1	RUF021417.t1	Oglab_019861-RA	Obart_023079-RA	Oglum_023619-RA	Olon022097.t1	Omeri_020507-RA	Opunc_020176-RA	Obrac_017739-RA
Oniv_020366-RA	OnMADS46	Mα	LOC_Os06g22540.1	RUF021419.t1	Oglab_019862-RA	Obart_023080-RA	Oglum_023622-RA	Olon022098.t1	Omeri_020509-RA	Opunc_020176-RA	Obrac_017742-RA
Oniv_021377-RA	OnMADS47	GGM13	LOC_Os06g45650.1	RUF022264.t1	Oglab_020755-RA	Obart_023973-RA	Oglum_024586-RA	Olon023009.t1	Omeri_021417-RA	Opunc_020938-RA	Obrac_018419-RA
Oniv_021717-RA	OnMADS48	DEF	LOC_Os06g49840.1	RUF022571.t1	Oglab_021081-RA	Obart_024306-RA	Oglum_024938-RA	Olon023350.t1	Omeri_021771-RA	Opunc_021263-RA	Obrac_018719-RA
Oniv_022648-RA	OnMADS49	AG	LOC_Os05g11380.1	RUF017201.t1	Oglab_021968-RA	Obart_018698-RA	Oglum_019061-RA	Olon017975.t1	Omeri_022638-RA	Opunc_016423-RA	Obrac_014551-RA
Oniv_022649-RA	OnMADS50	AG	LOC_Os05g11414.1	RUF017201.t1	Oglab_021971-RA	Obart_018699-RB	Oglum_019062-RA	Olon017975.t1	Omeri_022638-RA	Opunc_016423-RA	Obrac_014551-RA
Oniv_023123-RA	OnMADS51	Mα	LOC_Os05g23780.1	RUF017699.t1	Oglab_022433-RA	Obart_019174-RA	Oglum_019565-RA	gene cluster deletion	Omeri_023086-RA	Opunc_016749-RA
Oniv_023886-RB	OnMADS52	GLO	LOC_Os05g34940.1	RUF018407.t1	Oglab_023157-RB	Obart_019900-RB	Oglum_020327-RA	Olon019098.t1	Omeri_023911-RB	Opunc_017401-RB	Obrac_015377-RB
Oniv_025219-RD	OnMADS53	AP1	LOC_Os07g01820.1	RUF022745.t1	Oglab_024505-RA	Obart_024519-RA	Oglum_025146-RA	Olon023528.t1	Omeri_025247-RA	Opunc_021427-RA	Obrac_018881-RB
Oniv_025423-RA	OnMADS54	Mβ	LOC_Os07g04170.1		Oglab_024688-RA	Obart_024711-RA	Oglum_025306-RA	Olon023730.t1	Omeri_025434-RA	Opunc_021635-RA	Obrac_018976-RA
Oniv_027738-RA	OnMADS55	AP1	LOC_Os07g41370.1	RUF024989.t1	Oglab_026973-RB	Obart_026965-RB	Oglum_027581-RC		Omeri_027893-RB	Opunc_023561-RA	Obrac_020501-RA
Oniv_030523-RA	OnMADS56	SOC1	LOC_Os10g39130.1	RUF032391.t1	Oglab_037426-RC	Obart_040143-RB	Oglum_040739-RA	Olon033208.t1	Omeri_041383-RA	Opunc_034702-RA	Obrac_029481-RB
Oniv_031286-RA	OnMADS57	SOC1	LOC_Os10g39130.1	RUF032391.t1	Oglab_037426-RC	Obart_040143-RB	Oglum_040739-RA	Olon033208.t1	Omeri_041383-RA	Opunc_034702-RA	Obrac_029481-RB
Oniv_031729-RB	OnMADS58	AGL12	LOC_Os08g02070.1	RUF025762.t1	Oglab_037940-R1	Obart_027763-RA	Oglum_028368-RB	Olon026751.t1	Omeri_028721-RA	Opunc_024284-RA	Obrac_021138-RB
Oniv_032879-RA	OnMADS59	Mα	LOC_Os08g20440.1	RUF026758.t1	Oglab_038955-R1	Obart_028810-RA	Oglum_029394-RA	Olon027790.t1	Omeri_029861-RA	Opunc_025161-RA	Obrac_021816-RA
Oniv_033541-RA	OnMADS60	Mγ	LOC_Os08g33130.1	RUF027379.t1	Oglab_039588-R1	Obart_029445-RA	Oglum_030094-RA	Olon028358.t1	Omeri_030516-RA	Opunc_025579-RA
Oniv_033570-RB	OnMADS61	AGL17	LOC_Os08g33488.1	RUF027404.t1	Oglab_039616-R1	Obart_029473-RC	Oglum_030125-RA	Olon028390.t1	Omeri_030548-RB	Opunc_025698-RC	Obrac_022240-RA
Oniv_033955-RA	OnMADS62	MIKC*	LOC_Os08g38590.1	RUF027792.t1	Oglab_039996-R1	Obart_029890-RA	Oglum_030527-RC	Olon028741.t1	Omeri_030943-RD	Opunc_026048-RD	Obrac_022539-RB
Oniv_034245-RB	OnMADS63	SEP	LOC_Os08g41950.1	RUF028077.t1	Oglab_040275-R2	Obart_030174-RB	Oglum_030807-RA	Olon029007.t1	Omeri_031220-RC	Opunc_026310-RB	Obrac_022739-RB
Oniv_034246-RB	OnMADS64	MIKC*	LOC_Os08g41960.1	RUF028077.t1	Oglab_040276-R1	Obart_030175-RA	Oglum_030812-RA	Olon029008.t1	Omeri_031223-RB	Opunc_026313-RB	Obrac_022740-RA
Oniv_037111-RB	OnMADS65	MIKC*	LOC_Os11g43740.1	RUF038512.t1	Oglab_030185-RB	Obart_033046-RB	Oglum_033615-RA	Olon035748.t1	Omeri_034099-RB	Opunc_028716-RB	Obrac_027965-RA
Oniv_037114-RB	OnMADS66	MIKC*	LOC_Os11g43740.1	RUF038512.t1	Oglab_030185-RB	Obart_033046-RB	Oglum_033615-RA	Olon035748.t1	Omeri_034099-RB	Opunc_028716-RB	Obrac_027965-RA
Oniv_037117-RB	OnMADS67	MIKC*	LOC_Os11g43740.1	RUF038512.t1	Oglab_030185-RB	Obart_033046-RB	Oglum_033615-RA	Olon035748.t1	Omeri_034099-RB	Opunc_028716-RB	Obrac_027965-RA
Oniv_037121-RB	OnMADS68	MIKC*	LOC_Os11g43740.1	RUF038512.t1	Oglab_030185-RB	Obart_033046-RB	Oglum_033615-RA	Olon035748.t1	Omeri_034099-RB	Opunc_028716-RB	Obrac_027965-RA
Oniv_038155-RA	OnMADS69	AGL12	gene cluster deletion	RUF038020.t1	Oglab_031186-RA	Obart_034012-RA	Oglum_034636-RA	Olon036702.t1	Omeri_035119-RA	Opunc_029583-RA	Obrac_023548-RA
Oniv_038157-RB	OnMADS70	AG	gene cluster deletion	RUF038018.t1	Oglab_031187-RC	Obart_034013-RC	Oglum_034638-RA	Olon036702.t1	Omeri_035120-RB	Opunc_029585-RA	Obrac_023547-RD
Oniv_038630-RA	OnMADS71	Mα	LOC_Os12g21850.1	RUF038441.t1	Oglab_031627-RA	Obart_034450-RA	Oglum_035091-RA	Olon037103.t1	Omeri_035576-RA	Opunc_029916-RA
Oniv_038635-RA	OnMADS72	Mα	LOC_Os12g21880.1	RUF038438.t1	Oglab_031629-RA	Obart_034454-RA	Oglum_035096-RA	Olon037106.t1	Omeri_035579-RA	Opunc_029917-RA
Oniv_039030-RA	OnMADS73	GLO		RUF036737.t1
Oniv_039075-RA	OnMADS74	AP1	LOC_Os12g31748.2	RUF036773.t1	Oglab_032046-RA	Obart_034897-RB	Oglum_035523-RA	Olon037473.t1	Omeri_035987-RB	Opunc_030269-RA	Obrac_024055-RA
Oniv_040036-RA	OnMADS75	Mα	LOC_Os09g02780.1	RUF028408.t1	Oglab_032992-RA	Obart_035842-RA	Oglum_036487-RA	Olon029375.t1	Omeri_036980-RA	Opunc_031063-RA
Oniv_040041-RA	OnMADS76	Mα	LOC_Os09g02830.1	RUF028411.t1	Oglab_032998-RA	Obart_035849-RA	Oglum_036494-RA	Olon029378.t1	Omeri_036985-RA	Opunc_031063-RA
Oniv_041839-RA	OnMADS77	SEP	LOC_Os09g32948.1	RUF029950.t1	Oglab_034825-RB	Obart_037612-RA	Oglum_038201-RA	Olon030955.t1	Omeri_038770-RA	Opunc_032557-RA	Obrac_025848-RA
Oniv_042424-RB	OnMADS78	MIKC*						gene cluster deletion	gene cluster deletion	gene cluster deletion	gene cluster deletion
Oglab_000754-RB	OgMADS1	AG	LOC_Os01g105041	RUF000729t1	Oniv_000827-RA	Obart_000756-RA	Oglum_000846-RA		Omeri_000786-RB	Opunc_000687-RA	Obrac_000615-RA
Oglab_000834-RA	OgMADS2	Mβ	LOC_Os01g115101	RUF000802t1	Oniv_000914-RA	Obart_000836-RA	Oglum_000926-RA	Olon000861t1	Omeri_000865-RA	Opunc_000750-RA	Obrac_000676-RA
Oglab_001392-RA	OgMADS3	Mγ	LOC_Os01g184201	RUF001256t1	Oniv_001522-RA	Obart_001395-RA	Oglum_001496-RA	Olon001358t1	Omeri_001445-RA	Opunc_001266-RA	Obrac_001110-RA
Oglab_001393-RA	OgMADS4	Mγ	LOC_Os01g184401	RUF001258t1	Oniv_001523-RA	Obart_001396-RA	Oglum_001497-RA	Olon001360t1	Omeri_001446-RA	Opunc_001267-RA	Obrac_001109-RA
Oglab_001668-RA	OgMADS5	Mβ	LOC_Os01g237501	RUF001556t1	Oniv_001816-RA	Obart_001697-RA	Oglum_001797-RA	Olon001632t1	Omeri_001634-RA	Opunc_001483-RA	Obrac_001311-RA
Oglab_001669-RA	OgMADS6	Mβ	LOC_Os01g237601	RUF001557t1	Oniv_001817-RA	Obart_001698-RA	Oglum_001798-RA	Olon001633t1	Omeri_001635-RA	Opunc_001484-RA	Obrac_001311-RA
Oglab_001670-RA	OgMADS7	Mβ	LOC_Os01g237701	RUF001558t1	Oniv_001818-RA	Obart_001699-RA	Oglum_001799-RA	Olon001634t1	Omeri_001636-RA	Opunc_001483-RA	Obrac_001311-RA
Oglab_003422-RA	OgMADS8	OsMADS32	LOC_Os01g526801	RUF003207t1	Oniv_003648-RA	Obart_003478-RA	Oglum_003724-RA	Olon003415t1	Omeri_003498-RA	Opunc_002986-RA	Obrac_002626-RA
Oglab_004570-RA	OgMADS9	GLO	LOC_Os01g660301	RUF004161t1	Oniv_004805-RA	Obart_004607-RA	Oglum_004852-RA	Olon004464t1	Omeri_004644-RA	Opunc_004087-RA	Obrac_003558-RC
Oglab_004593-RB	OgMADS10	AG	LOC_Os01g662902	RUF004183t2	Oniv_004826-RA	Obart_004633-RB	Oglum_004875-RA	Olon004508t1	Omeri_004668-RA	Opunc_004112-RA	Obrac_003582-RA
Oglab_004731-RA	OgMADS11	Mβ	LOC_Os01g678901	RUF004318t1	Oniv_004969-RA	Obart_004773-RA	Oglum_005011-RA	Olon004641t1	Omeri_004809-RA		Obrac_003692-RA
Oglab_004783-RA	OgMADS12	Mβ	LOC_Os01g684201	RUF004359t1	Oniv_005021-RA	Obart_004822-RA	Oglum_005064-RA	Olon004673t1	Omeri_004853-RA	Opunc_004285-RA
Oglab_004796-RA	OgMADS13	Mβ	LOC_Os01g685601	RUF004372t1	Oniv_005035-RA	Obart_004835-RA	Oglum_005076-RA	Olon004684t1	Omeri_004865-RA	Opunc_004303-RA	Obrac_003725-RA
Oglab_004871-RA	OgMADS14	MIKC*	LOC_Os01g698501	RUF004438t1	Oniv_005105-RA	Obart_004909-RA	Oglum_005147-RA	Olon004756t1	Omeri_004940-RA	Opunc_004380-RA	Obrac_003817-RA
Oglab_005261-RA	OgMADS15	Mα	LOC_Os01g744401	RUF004811t1	Oniv_005515-RA	Obart_005294-RA	Oglum_005565-RA	Olon005191t1	gene cluster deletion	Opunc_004744-RA	Obrac_004164-RA
Oglab_005488-RA	OgMADS16	SOC1	LOC_Os03g031001	RUF009085t1	Oniv_005732-RA	Obart_005507-RA	Oglum_005784-RA	Olon009539t1	Omeri_005639-RB	Opunc_004936-RA	Obrac_004350-RA
Oglab_005985-RB	OgMADS17	SVP	LOC_Os03g087541	RUF009508t1	Oniv_006224-RA	Obart_005995-RA	Oglum_006280-RA	Olon009989t1	Omeri_006150-RA	Opunc_005386-RB	Obrac_004794-RA
Oglab_006219-RA	OgMADS18	SEP	LOC_Os03g116141	RUF009723t1	Oniv_006462-RA	Obart_006231-RA	Oglum_006544-RA	Olon010212t1	Omeri_006385-RB	Opunc_005614-RA	Obrac_004989-RB
Oglab_007914-RA	OgMADS19	Mγ	LOC_Os03g376701	RUF011329t1	Oniv_008199-RA	Obart_007922-RA	Oglum_008288-RA	Olon011798t1	Omeri_008430-RA		Obrac_006338-RA
Oglab_007977-RA	OgMADS20	Mγ	LOC_Os03g386101	RUF011377t1	Oniv_008259-RA	Obart_007984-RA	Oglum_008346-RA	Olon011854t1	Omeri_008494-RA	Opunc_007118-RA	Obrac_006371-RA
Oglab_009113-RB	OgMADS21	AP1	LOC_Os03g541601	RUF012380t1	Oniv_009441-RA	Obart_009116-RB	Oglum_009515-RB	Olon012983t1	Omeri_009649-RB	Opunc_008098-RB	Obrac_007189-RA
Oglab_009114-RA	OgMADS22	SEP	LOC_Os03g541701	RUF012380t1	Oniv_009442-RA	Obart_009117-RA	Oglum_009517-RA	Olon012985t1	Omeri_009651-RA	Opunc_008099-RA	Obrac_007190-RA
Oglab_009977-RA	OgMADS23	SOC1	LOC_Os02g013651	RUF004872t1	Oniv_010341-RA	Obart_009980-RA	Oglum_010387-RA	Olon005247t1	Omeri_010551-RA	Opunc_008919-RA	Obrac_007951-RA
Oglab_010516-RA	OgMADS24	Mα	LOC_Os02g068601	RUF005237t1	Oniv_010865-RA	Obart_010530-RA	Oglum_010892-RA	Olon005641t1	Omeri_011091-RA	Opunc_009383-RA	Obrac_008336-RA
Oglab_010569-RA	OgMADS25	GGM13	LOC_Os02g074301		Oniv_010921-RA	Obart_010586-RA	Oglum_010961-RA	Olon005692t1	Omeri_011149-RA	Opunc_009447-RA	Obrac_008381-RA
Oglab_012520-RA	OgMADS26	AGL17	LOC_Os02g369241	RUF007107t1	Oniv_012899-RA	Obart_012557-RB	Oglum_012884-RA	Olon007485t1	Omeri_013072-RA	Opunc_011069-RA	Obrac_009755-RA
Oglab_013232-RA	OgMADS27	AGL6	LOC_Os02g457701	RUF007801t1	Oniv_013645-RA	Obart_013269-RA	Oglum_013616-RA	Olon008268t1	Omeri_013812-RA	Opunc_011724-RA	Obrac_010337-RB
Oglab_013605-RB	OgMADS28	AGL17	LOC_Os02g498401	RUF008148t1	Oniv_014008-RC	Obart_013643-RB	Oglum_013977-RB	Olon008629t1	Omeri_014160-RA	Opunc_012073-RA	Obrac_010624-RB
Oglab_013834-RA	OgMADS29	SVP	LOC_Os02g523401	RUF008358t1	Oniv_014227-RA	Obart_013871-RA	Oglum_014195-RA	Olon008812t1	Omeri_014379-RA	Opunc_012288-RA	Obrac_010802-RA
Oglab_015265-RB	OgMADS30	AGL17	LOC_Os04g239101	RUF014043t1	Oniv_015637-RA	Obart_015309-RB	Oglum_015639-RA	Olon014652t1	Omeri_015840-RA	Opunc_013308-RA	Obrac_011810-RA
Oglab_015266-RA	OgMADS31	Mγ				Obart_015310-RA
Oglab_015318-RA	OgMADS32	Mγ	LOC_Os04g247901	RUF014077t1	Oniv_015684-RA	Obart_015364-RA	Oglum_015678-RA	Olon014704t1	Omeri_015895-RA	Opunc_013355-RA
Oglab_015477-RA	OgMADS33	Mγ	gene cluster deletion	RUF014278t1	Oniv_015834-RA	Obart_015536-RA	Oglum_015883-RA	Olon014855t1	Omeri_016069-RA
Oglab_015658-RA	OgMADS34	GGM13	LOC_Os04g318041	RUF014438t1	Oniv_016024-RA	Obart_015715-RA	Oglum_016022-RA	Olon015033t1	Omeri_016240-RA	Opunc_013606-RA
Oglab_015660-RA	OgMADS35	GGM13	LOC_Os04g318041	RUF014440t1	Oniv_016026-RA	Obart_015717-RA	Oglum_016024-RA	Olon015034t1	Omeri_016243-RA	Opunc_013606-RA
Oglab_016060-RA	OgMADS36	AGL12		RUF014782t1	Oniv_016427-RA	Obart_016083-RA	Oglum_016395-RA	Olon015412t1	Omeri_016618-RA	Opunc_013945-RA	Obrac_012324-RA
Oglab_016063-RA	OgMADS37	AGL12		RUF014786t1	Oniv_016427-RA	Obart_016086-RA	Oglum_016395-RA	Olon015412t1	Omeri_016621-RA	Opunc_013945-RA	Obrac_012324-RA
Oglab_016198-RB	OgMADS38	AGL17	LOC_Os04g387701	RUF014924t1	Oniv_016567-RB	Obart_016223-RB	Oglum_016535-RC	Olon015547t1	Omeri_016781-RB	Opunc_014097-RA	Obrac_012468-RC
Oglab_017055-RA	OgMADS39	AGL6	LOC_Os04g491501	RUF015713t1	Oniv_017437-RA	Obart_017072-RB	Oglum_017408-RA	Olon016398t1	Omeri_017641-RB	Opunc_014890-RA	Obrac_013174-RA
Oglab_017309-RC	OgMADS40	GGM13	LOC_Os04g524102	RUF015966t1	Oniv_017698-RA	Obart_017322-RC	Oglum_017671-RA	Olon016647t1		Opunc_015138-RA	Obrac_013403-RA
Oglab_018004-RB	OgMADS41	SOC1	LOC_Os06g018901	RUF019629t1	Oniv_018390-RC	Obart_021223-RA	Oglum_021711-RA	Olon020398t1	Omeri_018627-RA	Opunc_018634-RA	Obrac_016431-RA
Oglab_018431-RA	OgMADS42	SEP	LOC_Os06g067501	RUF020034t1	Oniv_018837-RA	Obart_021647-RA	Oglum_022129-RA	Olon020769t1	Omeri_019081-RA	Opunc_019023-RA	Obrac_016756-RB
Oglab_018797-RB	OgMADS43	SVP	LOC_Os06g113301	RUF020388t1	Oniv_019282-RA	Obart_022022-RA	Oglum_022526-RA	Olon021124t1	Omeri_019462-RB	Opunc_019363-RB	Obrac_017057-RB
Oglab_018846-RC	OgMADS44	MIKC*	LOC_Os06g119701	RUF020438t1	Oniv_019331-RA	Obart_022069-RA	Oglum_022574-RA	Olon021174t1	Omeri_019519-RB	Opunc_019414-RA	Obrac_017102-RB
Oglab_019740-RA	OgMADS45	AGL17	LOC_Os06g239501	RUF021157t1	Oniv_020247-RA	Obart_022960-RA	Oglum_023459-RA	Olon021870t1	Omeri_020449-RA	Opunc_020102-RA	Obrac_017672-RA
Oglab_019820-RA	OgMADS46	Mα	LOC_Os06g227601	RUF021060t1	Oniv_020329-RA	Obart_023039-RA	Oglum_023575-RA	Olon021810t1	Omeri_020466-RA	Opunc_020154-RA	Obrac_017721-RA
Oglab_019861-RA	OgMADS47	Mα	LOC_Os06g308101	RUF021417t1	Oniv_020363-RA	Obart_023079-RA	Oglum_023619-RA	Olon022097t1	Omeri_020507-RA	Opunc_020176-RA	Obrac_017739-RA
Oglab_019862-RA	OgMADS48	Mα	LOC_Os06g308301	RUF021419t1	Oniv_020366-RA	Obart_023080-RA	Oglum_023622-RA	Olon022098t1	Omeri_020509-RA	Opunc_020176-RA	Obrac_017742-RA
Oglab_020755-RA	OgMADS49	GGM13	LOC_Os06g456501	RUF022264t1	Oniv_021377-RA	Obart_023973-RA	Oglum_024586-RA	Olon023009t1	Omeri_021417-RA	Opunc_020938-RA	Obrac_018419-RA
Oglab_021081-RA	OgMADS50	DEF	LOC_Os06g498401	RUF022571t1	Oniv_021717-RA	Obart_024306-RA	Oglum_024938-RA	Olon023350t1	Omeri_021771-RA	Opunc_021263-RA	Obrac_018719-RA
Oglab_021968-RA	OgMADS51	AG	LOC_Os05g113801	RUF017201t1	Oniv_022648-RA	Obart_018698-RA	Oglum_019061-RA	Olon017975t1	Omeri_022638-RA	Opunc_016423-RA	Obrac_014551-RA
Oglab_021971-RA	OgMADS52	AG	LOC_Os05g114141	RUF017201t1	Oniv_022649-RA	Obart_018700-RA	Oglum_019062-RA	Olon017975t1	Omeri_022638-RA	Opunc_016423-RA	Obrac_014551-RA
Oglab_022433-RA	OgMADS53	Mα	LOC_Os05g237801	RUF017699t1	Oniv_023123-RA	Obart_019174-RA	Oglum_019565-RA	gene cluster deletion	Omeri_023086-RA	Opunc_016749-RA
Oglab_023157-RB	OgMADS54	GLO	LOC_Os05g349401	RUF018407t1	Oniv_023886-RB	Obart_019900-RB	Oglum_020327-RA	Olon019098t1	Omeri_023911-RB	Opunc_017401-RB	Obrac_015377-RB
Oglab_024505-RA	OgMADS55	AP1	LOC_Os07g018201	RUF022745t1	Oniv_025219-RD	Obart_024519-RA	Oglum_025146-RA	Olon023528t1	Omeri_025247-RA	Opunc_021427-RA	Obrac_018881-RB
Oglab_024688-RA	OgMADS56	Mβ	LOC_Os07g041701		Oniv_025423-RA	Obart_024711-RA	Oglum_025306-RA	Olon023730t1		Opunc_021635-RA	Obrac_018976-RA
Oglab_026973-RB	OgMADS57	AP1	LOC_Os07g413701	RUF024989t1	gene cluster deletion	Obart_026965-RB	Oglum_027581-RC	gene cluster deletion	Omeri_027893-RB	Opunc_023561-RA	Obrac_020501-RA
Oglab_028576-RA	OgMADS58	Mγ	LOC_Os11g123601	RUF033426t1	Oniv_035410-RA	Obart_031435-RA	Oglum_032001-RA	Olon034265t1	Omeri_032438-RA	Opunc_027448-RA
Oglab_030185-RB	OgMADS59	MIKC*	LOC_Os11g437401	RUF038512t1	Oniv_037111-RB	Obart_033046-RB	gene cluster deletion	gene cluster deletion	Omeri_034099-RB	Opunc_028716-RB	Obrac_027965-RA
Oglab_031186-RA	OgMADS60	AGL12	LOC_Os12g105201		Oniv_038155-RA	Obart_034012-RA	Oglum_034636-RA	Olon036702t1	Omeri_035119-RA	Opunc_029583-RA	Obrac_023548-RA
Oglab_031187-RC	OgMADS61	AG	LOC_Os12g105401		Oniv_038157-RB	Obart_034013-RC	Oglum_034638-RA	Olon036702t1	Omeri_035120-RB	Opunc_029585-RA	Obrac_023547-RD
Oglab_031627-RA	OgMADS62	Mα	LOC_Os12g218501	RUF038441t1	Oniv_038630-RA	Obart_034450-RA	Oglum_035091-RA	Olon037103t1	Omeri_035576-RA	gene cluster deletion
Oglab_031629-RA	OgMADS63	Mα	LOC_Os12g218501	RUF038438t1	Oniv_038630-RA	Obart_034454-RA	Oglum_035096-RA	Olon037106t1	Omeri_035579-RA	gene cluster deletion
Oglab_032046-RA	OgMADS64	AP1	gene cluster deletion	RUF036773t1	Oniv_039075-RA	Obart_034897-RB	Oglum_035523-RA	Olon037473t1	Omeri_035987-RB	Opunc_030269-RA	Obrac_024055-RA
Oglab_032992-RA	OgMADS65	Mα	LOC_Os09g027801	RUF028408t1	Oniv_040036-RA	Obart_035842-RA	Oglum_036487-RA	Olon029375t1	Omeri_036980-RA	Opunc_031063-RA
Oglab_032998-RA	OgMADS66	Mα	LOC_Os09g028301	RUF028411t1	Oniv_040041-RA	Obart_035849-RA	Oglum_036494-RA	Olon029378t1	Omeri_036985-RA	Opunc_031063-RA
Oglab_034825-RB	OgMADS67	SEP	LOC_Os09g329481	RUF029950t1	Oniv_041839-RA	Obart_037612-RA	Oglum_038201-RA	Olon030955t1	Omeri_038770-RA	Opunc_032557-RA	Obrac_025848-RA
Oglab_037426-RC	OgMADS68	SOC1	LOC_Os10g391301	RUF032391t1	Oniv_030523-RA	Obart_040143-RB	Oglum_040739-RA	Olon033208t1	Omeri_041383-RA	Opunc_034702-RA	Obrac_029481-RB
Oglab_037940-R1	OgMADS69	AGL12	LOC_Os08g020701	RUF025762t1	Oniv_031729-RB	Obart_027763-RA	Oglum_028368-RB	Olon026751t1	Omeri_028721-RA	Opunc_024284-RA	Obrac_021138-RB
Oglab_039588-R1	OgMADS70	Mγ	LOC_Os08g331301	RUF027379t1	Oniv_033541-RA	Obart_029445-RA	Oglum_030094-RA	Olon028358t1	Omeri_030516-RA	Opunc_025579-RA
Oglab_039616-R1	OgMADS71	AGL17	LOC_Os08g334881	RUF027404t1	Oniv_033570-RB	Obart_029473-RC	Oglum_030125-RA	Olon028390t1	Omeri_030548-RB	Opunc_025698-RC	Obrac_022240-RA
Oglab_039996-R1	OgMADS72	MIKC*	LOC_Os08g385901	RUF027792t1	Oniv_033955-RA	Obart_029890-RA	Oglum_030527-RC	Olon028741t1	Omeri_030943-RD	Opunc_026048-RD	Obrac_022539-RB
Oglab_040275-R2	OgMADS73	SEP	LOC_Os08g419501	RUF028077t1	Oniv_034245-RB	Obart_030174-RB	Oglum_030807-RA	Olon029007t1	Omeri_031220-RC	Opunc_026310-RB	Obrac_022739-RB
Oglab_040276-R1	OgMADS74	MIKC*	LOC_Os08g419601	RUF028077t1	Oniv_034246-RB	Obart_030175-RA	Oglum_030812-RA	Olon029008t1	Omeri_031223-RB	Opunc_026313-RB	Obrac_022740-RA
Obart_000756-RA	ObMADS1	AG	LOC_Os01g105041	RUF000729t1	Oniv_000827-RA	Oglab_000754-RB	Oglum_000846-RA		Omeri_000786-RB	Opunc_000687-RA	Obrac_000615-RA
Obart_000836-RA	ObMADS2	Mβ	LOC_Os01g115101	RUF000802t1	Oniv_000914-RA	Oglab_000834-RA	Oglum_000926-RA	Olon000861t1	Omeri_000865-RA	Opunc_000750-RA	Obrac_000676-RA
Obart_001395-RA	ObMADS3	Mγ	LOC_Os01g184201	RUF001256t1	Oniv_001522-RA	Oglab_001392-RA	Oglum_001496-RA	Olon001358t1	Omeri_001445-RA	Opunc_001266-RA	Obrac_001110-RA
Obart_001396-RA	ObMADS4	Mγ	LOC_Os01g184401	RUF001258t1	Oniv_001523-RA	Oglab_001393-RA	Oglum_001497-RA	Olon001360t1	Omeri_001446-RA	Opunc_001267-RA	Obrac_001109-RA
Obart_001697-RA	ObMADS5	Mβ	gene cluster deletion	RUF001556t1	Oniv_001816-RA	Oglab_001668-RA	Oglum_001797-RA	Olon001632t1	Omeri_001634-RA	Opunc_001483-RA	Obrac_001311-RA
Obart_001698-RA	ObMADS6	Mβ	gene cluster deletion	RUF001557t1	Oniv_001817-RA	Oglab_001669-RA	Oglum_001798-RA	Olon001633t1	Omeri_001635-RA	Opunc_001484-RA	Obrac_001311-RA
Obart_001699-RA	ObMADS7	Mβ	gene cluster deletion	RUF001558t1	Oniv_001818-RA	Oglab_001670-RA	Oglum_001799-RA	Olon001634t1	Omeri_001636-RA	Opunc_001483-RA	Obrac_001311-RA
Obart_003478-RA	ObMADS8	OsMADS32	LOC_Os01g526801	gene cluster deletion	Oniv_003648-RA	Oglab_003422-RA	Oglum_003724-RA	Olon003415t1	Omeri_003498-RA	Opunc_002986-RA	Obrac_002626-RA
Obart_004607-RA	ObMADS9	GLO	LOC_Os01g660301	RUF004161t1	Oniv_004805-RA	Oglab_004570-RA	Oglum_004852-RA	Olon004464t1	Omeri_004644-RA	Opunc_004087-RA	Obrac_003558-RC
Obart_004633-RB	ObMADS10	AG	LOC_Os01g662902	RUF004183t2	Oniv_004826-RA	Oglab_004593-RB	Oglum_004875-RA	Olon004508t1	Omeri_004668-RA	Opunc_004112-RA	Obrac_003582-RA
Obart_004773-RA	ObMADS11	Mβ	LOC_Os01g678901	RUF004318t1	Oniv_004969-RA	Oglab_004731-RA	Oglum_005011-RA	Olon004641t1	Omeri_004809-RA		Obrac_003692-RA
Obart_004822-RA	ObMADS12	Mβ	LOC_Os01g684201	RUF004359t1	Oniv_005021-RA	Oglab_004783-RA	Oglum_005064-RA	Olon004673t1	Omeri_004853-RA	Opunc_004285-RA
Obart_004835-RA	ObMADS13	Mβ	LOC_Os01g685601	RUF004372t1	Oniv_005035-RA	Oglab_004796-RA	Oglum_005076-RA	Olon004684t1	Omeri_004865-RA	Opunc_004303-RA	Obrac_003725-RA
Obart_004909-RA	ObMADS14	MIKC*	LOC_Os01g698501	RUF004438t1	Oniv_005105-RA	Oglab_004871-RA	Oglum_005147-RA	Olon004756t1	Omeri_004940-RA	Opunc_004380-RA	Obrac_003817-RA
Obart_005294-RA	ObMADS15	Mα	LOC_Os01g744401	RUF004811t1	Oniv_005515-RA	Oglab_005261-RA	Oglum_005565-RA	Olon005191t1	gene cluster deletion	Opunc_004744-RA	Obrac_004164-RA
Obart_005507-RA	ObMADS16	SOC1	LOC_Os03g031001	RUF009085t1	Oniv_005732-RA	Oglab_005488-RA	Oglum_005784-RA	Olon009539t1	Omeri_005639-RB	Opunc_004936-RA	Obrac_004350-RA
Obart_005995-RA	ObMADS17	SVP	LOC_Os03g087541	RUF009508t1	Oniv_006224-RA	Oglab_005985-RB	Oglum_006280-RA	Olon009989t1	Omeri_006150-RA	Opunc_005386-RB	Obrac_004794-RA
Obart_006231-RA	ObMADS18	SEP	LOC_Os03g116141	RUF009723t1	Oniv_006462-RA	Oglab_006219-RA	Oglum_006544-RA	Olon010212t1	Omeri_006385-RB	Opunc_005614-RA	Obrac_004989-RB
Obart_007922-RA	ObMADS19	Mγ	LOC_Os03g376701	RUF011329t1	Oniv_008199-RA	Oglab_007914-RA	Oglum_008288-RA	Olon011798t1	Omeri_008430-RA		Obrac_006338-RA
Obart_007984-RA	ObMADS20	Mγ	LOC_Os03g386101	RUF011377t1	Oniv_008259-RA	Oglab_007977-RA	Oglum_008346-RA	Olon011854t1	Omeri_008494-RA	Opunc_007118-RA	Obrac_006371-RA
Obart_009116-RB	ObMADS21	AP1	LOC_Os03g541601	RUF012380t1	Oniv_009441-RA	Oglab_009113-RB	Oglum_009515-RB	Olon012983t1	Omeri_009649-RB	Opunc_008098-RB	Obrac_007189-RA
Obart_009117-RA	ObMADS22	SEP	LOC_Os03g541701	RUF012380t1	Oniv_009442-RA	Oglab_009114-RA	Oglum_009517-RA	Olon012985t1	Omeri_009651-RA	Opunc_008099-RA	Obrac_007190-RA
Obart_009980-RA	ObMADS23	SOC1	LOC_Os02g013651	RUF004872t1	Oniv_010341-RA	Oglab_009977-RA	Oglum_010387-RA	Olon005247t1	Omeri_010551-RA	Opunc_008919-RA	Obrac_007951-RA
Obart_010530-RA	ObMADS24	Mα	LOC_Os02g068601	RUF005237t1	Oniv_010865-RA	Oglab_010516-RA	Oglum_010892-RA	Olon005641t1	Omeri_011091-RA	Opunc_009383-RA	Obrac_008336-RA
Obart_010586-RA	ObMADS25	GGM13	LOC_Os02g074301		Oniv_010921-RA	Oglab_010569-RA	Oglum_010961-RA	Olon005692t1	Omeri_011149-RA	Opunc_009447-RA	Obrac_008381-RA
Obart_012557-RB	ObMADS26	AGL17	LOC_Os02g369241	RUF007107t1	Oniv_012899-RA	Oglab_012520-RA	Oglum_012884-RA	Olon007485t1	Omeri_013072-RA	Opunc_011069-RA	Obrac_009755-RA
Obart_013269-RA	ObMADS27	AGL6	LOC_Os02g457701	RUF007801t1	Oniv_013645-RA	Oglab_013232-RA	Oglum_013616-RA	Olon008268t1	Omeri_013812-RA	Opunc_011724-RA	Obrac_010337-RB
Obart_013643-RB	ObMADS28	AGL17	LOC_Os02g498401	RUF008148t1	Oniv_014008-RC	Oglab_013605-RB	Oglum_013977-RB	Olon008629t1	Omeri_014160-RA	Opunc_012073-RA	Obrac_010624-RB
Obart_013871-RA	ObMADS29	SVP	LOC_Os02g523401	RUF008358t1	Oniv_014227-RA	Oglab_013834-RA	Oglum_014195-RA	Olon008812t1	Omeri_014379-RA	Opunc_012288-RA	Obrac_010802-RA
Obart_015309-RB	ObMADS30	AGL17	LOC_Os04g239101	RUF014043t1	Oniv_015637-RA	Oglab_015265-RB	Oglum_015639-RA	Olon014652t1	Omeri_015840-RA	Opunc_013308-RA	Obrac_011810-RA
Obart_015310-RA	ObMADS31	Mγ				Oglab_015266-RA
Obart_015364-RA	ObMADS32	Mγ	LOC_Os04g247901	RUF014077t1	Oniv_015684-RA	Oglab_015318-RA	Oglum_015678-RA	Olon014704t1	Omeri_015895-RA	Opunc_013355-RA
Obart_015536-RA	ObMADS33	Mγ	LOC_Os04g289701	RUF014278t1	Oniv_015834-RA	Oglab_015477-RA	Oglum_015883-RA	Olon014855t1	Omeri_016069-RA
Obart_015715-RA	ObMADS34	GGM13	LOC_Os04g318041	RUF014438t1	Oniv_016024-RA	Oglab_015658-RA	Oglum_016022-RA	Olon015033t1	Omeri_016240-RA	Opunc_013606-RA
Obart_015717-RA	ObMADS35	GGM13	LOC_Os04g318041	RUF014440t1	Oniv_016026-RA	Oglab_015660-RA	Oglum_016024-RA	Olon015034t1	Omeri_016243-RA	Opunc_013606-RA
Obart_016083-RA	ObMADS36	AGL12		RUF014782t1	Oniv_016427-RA	Oglab_016060-RA	Oglum_016395-RA	Olon015412t1	Omeri_016618-RA	Opunc_013945-RA	Obrac_012324-RA
Obart_016086-RA	ObMADS37	AGL12		RUF014786t1	Oniv_016427-RA	Oglab_016063-RA	Oglum_016395-RA	Olon015412t1	Omeri_016621-RA	Opunc_013945-RA	Obrac_012324-RA
Obart_016089-RA	ObMADS38	AGL12		RUF014786t1	Oniv_016427-RA	Oglab_016063-RA	Oglum_016395-RA	Olon015412t1	Omeri_016621-RA	Opunc_013945-RA	Obrac_012324-RA
Obart_016223-RB	ObMADS39	AGL17	LOC_Os04g387701	RUF014924t1	Oniv_016567-RB	Oglab_016198-RB	Oglum_016535-RC	Olon015547t1	Omeri_016781-RB	Opunc_014097-RA	Obrac_012468-RC
Obart_017072-RB	ObMADS40	AGL6	LOC_Os04g491501	RUF015713t1	Oniv_017437-RA	Oglab_017055-RA	Oglum_017408-RA	Olon016398t1	Omeri_017641-RB	Opunc_014890-RA	Obrac_013174-RA
Obart_017322-RC	ObMADS41	GGM13	LOC_Os04g524102	RUF015966t1	Oniv_017698-RA	Oglab_017309-RC	Oglum_017671-RA	Olon016647t1		Opunc_015138-RA	Obrac_013403-RA
Obart_018698-RA	ObMADS42	AG	LOC_Os05g113801	RUF017201t1	Oniv_022648-RA	Oglab_021968-RA	gene cluster deletion	Olon017975t1	Omeri_022638-RA	Opunc_016423-RA	Obrac_014551-RA
Obart_018700-RA	ObMADS43	AG	LOC_Os05g114141	RUF017201t1	Oniv_022649-RA	Oglab_021971-RA	gene cluster deletion	Olon017975t1	Omeri_022638-RA	Opunc_016423-RA	Obrac_014551-RA
Obart_019174-RA	ObMADS44	Mα	LOC_Os05g237801	RUF017699t1	Oniv_023123-RA	Oglab_022433-RA	gene cluster deletion	gene cluster deletion	Omeri_023086-RA	Opunc_016749-RA
Obart_019900-RB	ObMADS45	GLO	LOC_Os05g349401	RUF018407t1	Oniv_023886-RB	Oglab_023157-RB	Oglum_020327-RA	Olon019098t1	Omeri_023911-RB	Opunc_017401-RB	Obrac_015377-RB
Obart_021647-RA	ObMADS46	SEP	LOC_Os06g067501	RUF020034t1	Oniv_018837-RA	Oglab_018431-RA	Oglum_022129-RA	Olon020769t1	gene cluster deletion	Opunc_019023-RA	Obrac_016756-RB
Obart_022022-RA	ObMADS47	SVP	LOC_Os06g113301	RUF020388t1	Oniv_019282-RA	Oglab_018797-RB	Oglum_022528-RA	Olon021124t1	Omeri_019462-RB	Opunc_019363-RB
Obart_022069-RA	ObMADS48	MIKC*	LOC_Os06g119701	RUF020438t1	Oniv_019331-RA	Oglab_018846-RC	Oglum_022574-RA	Olon021174t1	Omeri_019519-RB	Opunc_019414-RA	Obrac_017102-RB
Obart_022960-RA	ObMADS49	AGL17	LOC_Os06g239501	RUF021157t1	Oniv_020247-RA	Oglab_019740-RA	Oglum_023459-RA	Olon021870t1	Omeri_020449-RA	Opunc_020102-RA	Obrac_017672-RA
Obart_023039-RA	ObMADS50	Mα	LOC_Os06g227601	RUF021060t1	Oniv_020329-RA	Oglab_019820-RA	Oglum_023575-RA	Olon021810t1	Omeri_020466-RA	Opunc_020154-RA	Obrac_017721-RA
Obart_023075-RA	ObMADS51	Mα	LOC_Os06g308101	RUF021414t1	Oniv_020359-RA	Oglab_019857-RA	Oglum_023614-RA	Olon022094t1	Omeri_020504-RA	Opunc_020172-RA	Obrac_017739-RA
Obart_023079-RA	ObMADS52	Mα	LOC_Os06g308101	RUF021417t1	Oniv_020363-RA	Oglab_019861-RA	Oglum_023619-RA	Olon022097t1	Omeri_020507-RA	Opunc_020176-RA	Obrac_017739-RA
Obart_023080-RA	ObMADS53	Mα	LOC_Os06g308301	RUF021419t1	Oniv_020366-RA	Oglab_019862-RA	Oglum_023622-RA	Olon022098t1	Omeri_020509-RA	Opunc_020176-RA	Obrac_017742-RA
Obart_023973-RA	ObMADS54	GGM13	LOC_Os06g456501	RUF022264t1	Oniv_021377-RA	Oglab_020755-RA	Oglum_024586-RA	Olon023009t1	Omeri_021417-RA	Opunc_020938-RA	Obrac_018419-RA
Obart_024306-RA	ObMADS55	DEF	LOC_Os06g498401	RUF022571t1	Oniv_021717-RA	Oglab_021081-RA	Oglum_024938-RA	Olon023350t1	Omeri_021771-RA	Opunc_021263-RA	Obrac_018719-RA
Obart_024519-RA	ObMADS56	AP1	LOC_Os07g018201	RUF022745t1	Oniv_025219-RD	Oglab_024505-RA	Oglum_025146-RA	Olon023528t1	gene cluster deletion	Opunc_021427-RA	Obrac_018881-RB
Obart_024711-RA	ObMADS57	Mβ	LOC_Os07g041701		Oniv_025423-RA	Oglab_024688-RA	Oglum_025306-RA	Olon023730t1	Omeri_025434-RA	Opunc_021635-RA	Obrac_018976-RA
Obart_026965-RB	ObMADS58	AP1	LOC_Os07g413701	RUF024989t1	Oniv_027738-RA	Oglab_026973-RB	Oglum_027581-RC	gene cluster deletion	Omeri_027893-RB	Opunc_023561-RA	Obrac_020501-RA
Obart_027763-RA	ObMADS59	AGL12	LOC_Os08g020701	RUF025762t1	Oniv_031729-RB	Oglab_037940-R1	Oglum_028368-RB	Olon026751t1	Omeri_028721-RA	Opunc_024284-RA	Obrac_021138-RB
Obart_028810-RA	ObMADS60	Mα		RUF026758t1	Oniv_032879-RA		Oglum_029394-RA	Olon027790t1	Omeri_029860-RA	Opunc_025161-RA
Obart_029445-RA	ObMADS61	Mγ	LOC_Os08g331301	RUF027379t1	Oniv_033541-RA	Oglab_039588-R1	Oglum_030094-RA	gene cluster deletion	Omeri_030516-RA	Opunc_025579-RA
Obart_029473-RC	ObMADS62	AGL17	LOC_Os08g334881	RUF027404t1	Oniv_033570-RB	Oglab_039616-R1	Oglum_030125-RA	gene cluster deletion	Omeri_030548-RB	Opunc_025698-RC	Obrac_022240-RA
Obart_029890-RA	ObMADS63	MIKC*	LOC_Os08g385901	RUF027792t1	Oniv_033955-RA	Oglab_039996-R1	Oglum_030527-RC	gene cluster deletion	Omeri_030943-RD	Opunc_026048-RD	Obrac_022539-RB
Obart_030174-RB	ObMADS64	SEP	LOC_Os08g419501	RUF028077t1	Oniv_034245-RB	Oglab_040275-R2	Oglum_030807-RA	gene cluster deletion	Omeri_031220-RC	Opunc_026310-RB	Obrac_022739-RB
Obart_030175-RA	ObMADS65	MIKC*	LOC_Os08g419601	RUF028077t1	Oniv_034246-RB	Oglab_040276-R1	Oglum_030812-RA	gene cluster deletion	Omeri_031223-RB	Opunc_026313-RB	Obrac_022740-RA
Obart_031435-RA	ObMADS66	Mγ	LOC_Os11g123601	RUF033426t1	Oniv_035410-RA	Oglab_028576-RA	Oglum_032001-RA	Olon034265t1	Omeri_032438-RA	Opunc_027448-RA
Obart_033046-RB	ObMADS67	MIKC*	LOC_Os11g437401	RUF038512t1	Oniv_037111-RB	Oglab_030185-RB	Oglum_033615-RA	gene cluster deletion	Omeri_034099-RB	Opunc_028716-RB	Obrac_027965-RA
Obart_034012-RA	ObMADS68	AGL12	gene cluster deletion		Oniv_038155-RA	Oglab_031186-RA	Oglum_034636-RA	Olon036702t1	Omeri_035119-RA	Opunc_029583-RA	Obrac_023548-RA
Obart_034013-RC	ObMADS69	AG	gene cluster deletion		Oniv_038157-RB	Oglab_031187-RC	Oglum_034638-RA	Olon036702t1	Omeri_035120-RB	Opunc_029585-RA	Obrac_023547-RD
Obart_034450-RA	ObMADS70	Mα	LOC_Os12g218501	RUF038441t1	Oniv_038630-RA	Oglab_031627-RA	Oglum_035091-RA	Olon037103t1	Omeri_035576-RA	gene cluster deletion
Obart_034454-RA	ObMADS71	Mα	LOC_Os12g218501	RUF038438t1	Oniv_038630-RA	Oglab_031629-RA	Oglum_035096-RA	Olon037106t1	Omeri_035579-RA	gene cluster deletion
Obart_034897-RB	ObMADS72	AP1	gene cluster deletion	RUF036773t1	Oniv_039075-RA	Oglab_032046-RA	Oglum_035523-RA	Olon037473t1	Omeri_035987-RB	Opunc_030269-RA	Obrac_024055-RA
Obart_035842-RA	ObMADS73	Mα	LOC_Os09g027801	RUF028408t1	Oniv_040036-RA	gene cluster deletion	Oglum_036487-RA	Olon029375t1	Omeri_036980-RA	Opunc_031063-RA
Obart_035849-RA	ObMADS74	Mα	LOC_Os09g028301	RUF028411t1	Oniv_040041-RA	gene cluster deletion	Oglum_036494-RA	Olon029378t1	Omeri_036985-RA	Opunc_031063-RA
Obart_037612-RA	ObMADS75	SEP	LOC_Os09g329481	RUF029950t1	Oniv_041839-RA	Oglab_034825-RB	Oglum_038201-RA	Olon030955t1	Omeri_038770-RA	Opunc_032557-RA	Obrac_025848-RA
Obart_040143-RB	ObMADS76	SOC1	LOC_Os10g391301	RUF032391t1	Oniv_030523-RA	Oglab_037426-RC	Oglum_040739-RA	Olon033208t1	Omeri_041383-RA	Opunc_034702-RA	Obrac_029481-RB
Oglum_006544-RA	OuMADS1	SEP	LOC_Os03g116141	RUF009723t1	Oniv_006462-RA	gene cluster deletion	Obart_006231-RA	Olon010212t1	Omeri_006385-RB	Opunc_005614-RA	Obrac_004989-RB
Oglum_000846-RA	OuMADS66	AG	LOC_Os01g105041	RUF000729t1	Oniv_000827-RA	Oglab_000754-RB	Obart_000756-RA		Omeri_000786-RB	Opunc_000687-RA	Obrac_000615-RA
Oglum_000926-RA	OuMADS74	Mβ	LOC_Os01g115101	RUF000802t1	Oniv_000914-RA	Oglab_000834-RA	Obart_000836-RA	Olon000861t1	Omeri_000865-RA	Opunc_000750-RA	Obrac_000676-RA
Oglum_001496-RA	OuMADS49	Mγ	LOC_Os01g184201	RUF001256t1	Oniv_001522-RA	Oglab_001392-RA	Obart_001395-RA	Olon001358t1	Omeri_001445-RA	Opunc_001266-RA	Obrac_001110-RA
Oglum_001497-RA	OuMADS61	Mγ	LOC_Os01g184401	RUF001258t1	Oniv_001523-RA	Oglab_001393-RA	Obart_001396-RA	Olon001360t1	Omeri_001446-RA	Opunc_001267-RA	Obrac_001109-RA
Oglum_001797-RA	OuMADS77	Mβ	LOC_Os01g237501	RUF001556t1	Oniv_001816-RA	Oglab_001668-RA	Obart_001697-RA	Olon001632t1	Omeri_001634-RA	Opunc_001483-RA	Obrac_001311-RA
Oglum_001798-RA	OuMADS76	Mβ	LOC_Os01g237601	RUF001557t1	Oniv_001817-RA	Oglab_001669-RA	Obart_001698-RA	Olon001633t1	Omeri_001635-RA	Opunc_001484-RA	Obrac_001311-RA
Oglum_001799-RA	OuMADS39	Mβ	LOC_Os01g237701	RUF001558t1	Oniv_001818-RA	Oglab_001670-RA	Obart_001699-RA	Olon001634t1	Omeri_001636-RA	Opunc_001484-RA	Obrac_001311-RA
Oglum_003724-RA	OuMADS34	OsMADS32	LOC_Os01g526801	RUF003207t1	Oniv_003648-RA	Oglab_003422-RA	Obart_003478-RA	Olon003415t1	Omeri_003498-RA	Opunc_002986-RA	Obrac_002626-RA
Oglum_004852-RA	OuMADS54	GLO	LOC_Os01g660301	RUF004161t1	Oniv_004805-RA	Oglab_004570-RA	Obart_004607-RA	Olon004464t1	Omeri_004644-RA	Opunc_004087-RA	Obrac_003558-RC
Oglum_004875-RA	OuMADS28	AG	LOC_Os01g662902	RUF004183t2	Oniv_004826-RA	Oglab_004593-RB	Obart_004633-RB	Olon004508t1	Omeri_004668-RA	Opunc_004112-RA	Obrac_003582-RA
Oglum_005011-RA	OuMADS72	Mβ	LOC_Os01g678901	RUF004318t1	Oniv_004969-RA	Oglab_004731-RA	Obart_004773-RA	Olon004641t1	Omeri_004809-RA		Obrac_003692-RA
Oglum_005064-RA	OuMADS78	Mβ	LOC_Os01g684201	RUF004359t1	Oniv_005021-RA	Oglab_004783-RA	Obart_004822-RA	Olon004673t1	Omeri_004853-RA	Opunc_004285-RA
Oglum_005076-RA	OuMADS50	Mβ	LOC_Os01g685601	RUF004372t1	Oniv_005035-RA	Oglab_004796-RA	Obart_004835-RA	Olon004684t1	Omeri_004865-RA	Opunc_004303-RA	Obrac_003725-RA
Oglum_005147-RA	OuMADS19	MIKC*	LOC_Os01g698501	RUF004438t1	Oniv_005105-RA	Oglab_004871-RA	Obart_004909-RA	Olon004756t1	Omeri_004940-RA	Opunc_004380-RA	Obrac_003817-RA
Oglum_005565-RA	OuMADS25	Mα	LOC_Os01g744401	RUF004811t1	Oniv_005515-RA	Oglab_005261-RA	Obart_005294-RA	Olon005191t1	Omeri_005391-RA	Opunc_004744-RA	Obrac_004164-RA
Oglum_005784-RA	OuMADS46	SOC1	LOC_Os03g031001	RUF009085t1	Oniv_005732-RA	gene cluster deletion	Obart_005507-RA	Olon009539t1	Omeri_005639-RB	Opunc_004936-RA	Obrac_004350-RA
Oglum_006280-RA	OuMADS27	SVP	LOC_Os03g087541	RUF009508t1	Oniv_006224-RA	gene cluster deletion	Obart_005995-RA	Olon009989t1	Omeri_006150-RA	Opunc_005386-RB	Obrac_004794-RA
Oglum_008288-RA	OuMADS14	Mγ	LOC_Os03g376701	RUF011329t1	Oniv_008199-RA	Oglab_007914-RA	Obart_007922-RA	Olon011798t1	Omeri_008430-RA		Obrac_006338-RA
Oglum_008346-RA	OuMADS18	Mγ	LOC_Os03g386101	RUF011377t1	Oniv_008259-RA	Oglab_007977-RA	Obart_007984-RA	Olon011854t1	Omeri_008494-RA	Opunc_007118-RA	Obrac_006371-RA
Oglum_009515-RB	OuMADS13	AP1	LOC_Os03g541601	RUF012380t1	Oniv_009441-RA	Oglab_009113-RB	Obart_009116-RB	Olon012983t1	Omeri_009649-RB	Opunc_008098-RB	Obrac_007189-RA
Oglum_009517-RA	OuMADS29	SEP	LOC_Os03g541701	RUF012380t1	Oniv_009442-RA	Oglab_009114-RA	Obart_009117-RA	Olon012985t1	Omeri_009651-RA	Opunc_008099-RA	Obrac_007190-RA
Oglum_010386-RA	OuMADS65	SOC1	LOC_Os02g013551	RUF004872t1	Oniv_010341-RA	Oglab_009977-RA	Obart_009980-RA	Olon005247t1	Omeri_010551-RA	Opunc_008918-RA	Obrac_007950-RA
Oglum_010892-RA	OuMADS21	Mα	LOC_Os02g068601	RUF005237t1	Oniv_010865-RA	Oglab_010516-RA	Obart_010530-RA	Olon005641t1	Omeri_011091-RA	Opunc_009383-RA	Obrac_008336-RA
Oglum_010961-RA	OuMADS63	GGM13	LOC_Os02g074301		Oniv_010921-RA	Oglab_010569-RA	Obart_010586-RA	Olon005692t1	Omeri_011149-RA	Opunc_009447-RA	Obrac_008381-RA
Oglum_012884-RA	OuMADS38	AGL17	LOC_Os02g369241	RUF007107t1	Oniv_012899-RA	Oglab_012520-RA	Obart_012557-RB	Olon007485t1	Omeri_013072-RA	Opunc_011069-RA	Obrac_009755-RA
Oglum_013616-RA	OuMADS44	AGL6	LOC_Os02g457701	RUF007801t1	Oniv_013645-RA	Oglab_013232-RA	Obart_013269-RA	Olon008268t1	Omeri_013812-RA	Opunc_011724-RA	Obrac_010337-RB
Oglum_013977-RB	OuMADS64	AGL17	LOC_Os02g498401	RUF008148t1	Oniv_014008-RC	Oglab_013605-RB	Obart_013643-RB	Olon008629t1	Omeri_014160-RA	Opunc_012073-RA	Obrac_010624-RB
Oglum_014195-RA	OuMADS45	SVP	LOC_Os02g523401	RUF008358t1	Oniv_014227-RA	Oglab_013834-RA	Obart_013871-RA	Olon008812t1	Omeri_014379-RA	Opunc_012288-RA	Obrac_010802-RA
Oglum_015639-RA	OuMADS60	AGL17	LOC_Os04g239101	RUF014043t1	Oniv_015637-RA	Oglab_015265-RB	Obart_015309-RB	Olon014652t1		Opunc_013308-RA	Obrac_011810-RA
Oglum_015678-RA	OuMADS6	Mγ	LOC_Os04g247901	RUF014077t1	Oniv_015689-RA	Oglab_015318-RA	Obart_015364-RA	Olon014704t1	Omeri_015895-RA	Opunc_013355-RA
Oglum_015679-RA	OuMADS4	Mγ	LOC_Os04g248001	RUF014077t1	Oniv_015689-RA	Oglab_015318-RA	Obart_015364-RA	Olon014704t1	Omeri_015895-RA	Opunc_013355-RA
Oglum_015883-RA	OuMADS3	Mγ	LOC_Os04g289701	RUF014278t1	gene cluster deletion	Oglab_015477-RA	Obart_015536-RA	Olon014855t1	Omeri_016069-RA
Oglum_016022-RA	OuMADS73	GGM13	LOC_Os04g318041	RUF014438t1	Oniv_016024-RA	Oglab_015658-RA	Obart_015715-RA	Olon015033t1	Omeri_016240-RA	Opunc_013606-RA
Oglum_016024-RA	OuMADS75	GGM13	LOC_Os04g318041	RUF014440t1	Oniv_016026-RA	Oglab_015660-RA	Obart_015717-RA	Olon015034t1	Omeri_016243-RA	Opunc_013606-RA
Oglum_016392-RA	OuMADS59	AGL12		RUF014782t1	Oniv_016427-RA	Oglab_016060-RA	Obart_016083-RA	Olon015412t1	Omeri_016618-RA	Opunc_013945-RA	Obrac_012324-RA
Oglum_016395-RA	OuMADS69	AGL12		RUF014786t1	Oniv_016427-RA	Oglab_016060-RA	Obart_016083-RA	Olon015412t1	Omeri_016621-RA	Opunc_013945-RA	Obrac_012324-RA
Oglum_016535-RC	OuMADS26	AGL17	LOC_Os04g387801	RUF014924t1	Oniv_016567-RB	Oglab_016198-RB	Obart_016223-RB	Olon015547t1	Omeri_016781-RB	Opunc_014097-RA	Obrac_012468-RC
Oglum_017408-RA	OuMADS17	AGL6	LOC_Os04g491501	RUF015713t1	Oniv_017437-RA	Oglab_017055-RA	Obart_017072-RB	Olon016398t1	Omeri_017641-RB	Opunc_014890-RA	Obrac_013174-RA
Oglum_017671-RA	OuMADS52	GGM13	LOC_Os04g524102	RUF015966t1	Oniv_017699-RA	Oglab_017309-RC	Obart_017323-RA	Olon016647t1	Omeri_017926-RA	Opunc_015138-RA	Obrac_013403-RA
Oglum_019061-RA	OuMADS20	AG	LOC_Os05g113801	RUF017201t1	Oniv_022648-RA	Oglab_021968-RA	Obart_018698-RA	Olon017975t1	Omeri_022638-RA	Opunc_016423-RA	Obrac_014551-RA
Oglum_019062-RA	OuMADS33	AG	LOC_Os05g114141	RUF017201t1	Oniv_022649-RA	Oglab_021970-RC	Obart_018699-RB	Olon017975t1	Omeri_022638-RA	Opunc_016423-RA	Obrac_014551-RA
Oglum_019565-RA	OuMADS67	Mα	LOC_Os05g237801	RUF017699t1	Oniv_023123-RA	Oglab_022433-RA	Obart_019174-RA	Olon018366t1	Omeri_023086-RA	Opunc_016749-RA
Oglum_020327-RA	OuMADS48	GLO	LOC_Os05g349401	RUF018407t1	Oniv_023886-RB	Oglab_023157-RB	Obart_019900-RB	Olon019098t1	Omeri_023911-RB	Opunc_017401-RB	Obrac_015377-RB
Oglum_021710-RA	OuMADS8	SOC1	LOC_Os06g018901	RUF019630t1	Oniv_018391-RA	Oglab_018006-RA	Obart_021222-RB	Olon020398t1	Omeri_018627-RA	Opunc_018634-RA	Obrac_016431-RA
Oglum_022129-RA	OuMADS9	SEP	LOC_Os06g067501	RUF020034t1	Oniv_018837-RA	Oglab_018431-RA	Obart_021647-RA	Olon020769t1	Omeri_019081-RA	Opunc_019023-RA	Obrac_016756-RB
Oglum_022528-RA	OuMADS51	SVP	LOC_Os06g113301	RUF020388t1	Oniv_019282-RA	Oglab_018797-RB	Obart_022022-RA	Olon021124t1	Omeri_019462-RB	Opunc_019363-RB
Oglum_022574-RA	OuMADS57	MIKC*	LOC_Os06g119701	RUF020438t1	Oniv_019331-RA	Oglab_018846-RC	Obart_022069-RA	Olon021174t1	Omeri_019519-RB	Opunc_019414-RA	Obrac_017102-RB
Oglum_023459-RA	OuMADS47	AGL17	LOC_Os06g239501	RUF021157t1	Oniv_020247-RA	Oglab_019740-RA	Obart_022960-RA	Olon021870t1	Omeri_020449-RA	Opunc_020102-RA	Obrac_017672-RA
Oglum_023575-RA	OuMADS68	Mα	LOC_Os06g227601	RUF021060t1	Oniv_020329-RA	Oglab_019820-RA	Obart_023039-RA	Olon021810t1	Omeri_020466-RA	Opunc_020154-RA	Obrac_017721-RA
Oglum_023614-RA	OuMADS43	Mα	gene cluster deletion	RUF021414t1	Oniv_020359-RA	Oglab_019857-RA	Obart_023075-RA	Olon022099t1	Omeri_020504-RA	Opunc_020172-RA	Obrac_017739-RA
Oglum_023619-RA	OuMADS32	Mα	gene cluster deletion	RUF021417t1	Oniv_020363-RA	Oglab_019861-RA	Obart_023079-RA	Olon022097t1	Omeri_020507-RA	Opunc_020176-RA	Obrac_017739-RA
Oglum_023622-RA	OuMADS16	Mα	gene cluster deletion	RUF021419t1	Oniv_020366-RA	Oglab_019862-RA	Obart_023080-RA	Olon022098t1	Omeri_020509-RA	Opunc_020176-RA	Obrac_017742-RA
Oglum_024586-RA	OuMADS7	GGM13	LOC_Os06g456501	RUF022264t1	Oniv_021377-RA	Oglab_020755-RA	Obart_023973-RA	Olon023009t1	Omeri_021417-RA	Opunc_020938-RA	Obrac_018419-RA
Oglum_024938-RA	OuMADS37	DEF	LOC_Os06g498401	RUF022571t1	Oniv_021717-RA	Oglab_021081-RA	Obart_024306-RA	Olon023350t1	Omeri_021771-RA	Opunc_021263-RA	Obrac_018719-RA
Oglum_025146-RA	OuMADS15	AP1	LOC_Os07g018201	RUF022745t1	Oniv_025219-RD	Oglab_024505-RA	Obart_024519-RA	Olon023528t1	Omeri_025247-RA	Opunc_021427-RA	Obrac_018881-RB
Oglum_025306-RA	OuMADS10	Mβ	LOC_Os07g041701		Oniv_025423-RA	Oglab_024688-RA	Obart_024711-RA	Olon023730t1	Omeri_025434-RA	Opunc_021635-RA	Obrac_018976-RA
Oglum_027581-RC	OuMADS55	AP1	LOC_Os07g413701	RUF024989t1	gene cluster deletion	gene cluster deletion	Obart_026965-RB	gene cluster deletion	Omeri_027893-RB	Opunc_023561-RA	Obrac_020501-RA
Oglum_028368-RB	OuMADS40	AGL12	LOC_Os08g020701	RUF025762t1	Oniv_031729-RB	Oglab_037940-R1	Obart_027763-RA	Olon026751t1	Omeri_028721-RA	Opunc_024284-RA	Obrac_021138-RB
Oglum_029394-RA	OuMADS31	Mα		RUF026758t1	Oniv_032879-RA		Obart_028810-RA	Olon027790t1	Omeri_029860-RA	Opunc_025161-RA
Oglum_030094-RA	OuMADS70	Mγ	LOC_Os08g331301	RUF027379t1	Oniv_033541-RA	Oglab_039588-R1	Obart_029445-RA	Olon028358t1	Omeri_030516-RA	Opunc_025579-RA
Oglum_030125-RA	OuMADS35	AGL17	LOC_Os08g334881	RUF027404t1	Oniv_033570-RB	Oglab_039616-R1	Obart_029473-RC	Olon028390t1	Omeri_030548-RB	Opunc_025698-RC	Obrac_022240-RA
Oglum_030527-RC	OuMADS41	MIKC*	LOC_Os08g385901	RUF027792t1	Oniv_033955-RA	Oglab_039996-R1	Obart_029890-RA	Olon028741t1	Omeri_030943-RD	Opunc_026048-RD	Obrac_022539-RB
Oglum_030807-RA	OuMADS58	SEP	LOC_Os08g419501	RUF028077t1	Oniv_034245-RB	Oglab_040275-R2	Obart_030174-RB	Olon029007t1	Omeri_031220-RC	Opunc_026310-RB	Obrac_022739-RB
Oglum_030811-RA	OuMADS23	SEP	LOC_Os08g419501	RUF028077t1	Oniv_034245-RB	Oglab_040275-R2	Obart_030174-RB	Olon029007t1	Omeri_031220-RC	Opunc_026310-RB	Obrac_022739-RB
Oglum_030812-RA	OuMADS22	MIKC*	LOC_Os08g419601	RUF028077t1	Oniv_034246-RB	Oglab_040276-R1	Obart_030175-RA	Olon029008t1	Omeri_031223-RB	Opunc_026313-RB	Obrac_022740-RA
Oglum_032001-RA	OuMADS71	Mγ		RUF033426t1	Oniv_035410-RA	Oglab_028576-RA	Obart_031435-RA	Olon034265t1	Omeri_032438-RA	Opunc_027448-RA
Oglum_033615-RA	OuMADS62	MIKC*	LOC_Os11g437401	RUF038512t1	Oniv_037111-RB	Oglab_030185-RB	Obart_033046-RB	Olon035748t1	Omeri_034099-RB	Opunc_028716-RB	Obrac_027965-RA
Oglum_034636-RA	OuMADS11	AGL12	gene cluster deletion		Oniv_038155-RA	Oglab_031186-RA	Obart_034012-RA	Olon036702t1	Omeri_035119-RA	Opunc_029583-RA	Obrac_023548-RA
Oglum_034638-RA	OuMADS24	AG	gene cluster deletion		Oniv_038157-RB	Oglab_031187-RC	Obart_034013-RC	Olon036702t1	Omeri_035120-RB	Opunc_029585-RA	Obrac_023547-RD
Oglum_035091-RA	OuMADS12	Mα	LOC_Os12g218501	RUF038441t1	Oniv_038630-RA	Oglab_031627-RA	Obart_034450-RA	Olon037103t1	Omeri_035576-RA	Opunc_029916-RA
Oglum_035096-RA	OuMADS2	Mα	LOC_Os12g218501	RUF038438t1	Oniv_038630-RA	Oglab_031629-RA	Obart_034454-RA	Olon037106t1	Omeri_035579-RA	Opunc_029916-RA
Oglum_035523-RA	OuMADS53	AP1	LOC_Os12g317482	RUF036773t1	Oniv_039075-RA	Oglab_032046-RA	Obart_034897-RB	Olon037473t1	Omeri_035987-RB	Opunc_030269-RA	Obrac_024055-RA
Oglum_036487-RA	OuMADS5	Mα	LOC_Os09g027801	RUF028408t1	Oniv_040036-RA	Oglab_032992-RA	gene cluster deletion	Olon029375t1	Omeri_036980-RA	Opunc_031063-RA
Oglum_036494-RA	OuMADS30	Mα	LOC_Os09g028301	RUF028411t1	Oniv_040041-RA	Oglab_032998-RA	gene cluster deletion	Olon029378t1	Omeri_036985-RA	Opunc_031063-RA
Oglum_038201-RA	OuMADS36	SEP	LOC_Os09g329481	RUF029950t1	Oniv_041839-RA	Oglab_034825-RB	Obart_037612-RA	Olon030955t1	Omeri_038770-RA	Opunc_032557-RA	Obrac_025848-RA
Oglum_039996-RA	OuMADS42	Mα						Olon032595t1
Oglum_040739-RA	OuMADS56	SOC1	LOC_Os10g391301	RUF032391t1	Oniv_030523-RA	Oglab_037426-RC	Obart_040143-RB	Olon033208t1	Omeri_041383-RA	Opunc_034702-RA	Obrac_029481-RB
Olon000861.t1	OlMADS1	Mβ	LOC_Os01g11510.1	RUF000802.t1	Oniv_000914-RA	Oglab_000834-RA	Obart_000836-RA	Oglum_000926-RA	Omeri_000865-RA	Opunc_000750-RA	Obrac_000676-RA
Olon001358.t1	OlMADS2	Mγ	LOC_Os01g18420.1	RUF001256.t1	Oniv_001522-RA	Oglab_001392-RA	Obart_001395-RA	Oglum_001496-RA	Omeri_001445-RA	Opunc_001266-RA	Obrac_001110-RA
Olon001360.t1	OlMADS3	Mγ	LOC_Os01g18440.1	RUF001258.t1	Oniv_001523-RA	Oglab_001393-RA	Obart_001396-RA	Oglum_001497-RA	Omeri_001446-RA	Opunc_001267-RA	Obrac_001109-RA
Olon001632.t1	OlMADS4	Mβ	LOC_Os01g23750.1	RUF001556.t1	Oniv_001816-RA	Oglab_001668-RA	Obart_001697-RA	Oglum_001797-RA	Omeri_001634-RA	Opunc_001483-RA	Obrac_001311-RA
Olon001633.t1	OlMADS5	Mβ	LOC_Os01g23760.1	RUF001557.t1	Oniv_001817-RA	Oglab_001669-RA	Obart_001698-RA	Oglum_001798-RA	Omeri_001635-RA	Opunc_001484-RA	Obrac_001311-RA
Olon001634.t1	OlMADS6	Mβ	LOC_Os01g23770.1	RUF001558.t1	Oniv_001818-RA	Oglab_001670-RA	Obart_001699-RA	Oglum_001799-RA	Omeri_001636-RA	Opunc_001484-RA	Obrac_001311-RA
Olon001638.t1	OlMADS7	Mβ	LOC_Os01g23760.1	RUF001557.t1	Oniv_001817-RA	Oglab_001669-RA	Obart_001698-RA	Oglum_001799-RA	Omeri_001636-RA	Opunc_001484-RA	Obrac_001311-RA
Olon003415.t1	OlMADS8	OsMADS32	LOC_Os01g52680.1	RUF003207.t1	Oniv_003648-RA	Oglab_003422-RA	Obart_003478-RA	Oglum_003724-RA	Omeri_003498-RA	Opunc_002986-RA	Obrac_002626-RA
Olon004464.t1	OlMADS9	GLO	LOC_Os01g66030.1	RUF004161.t1	Oniv_004805-RA	Oglab_004570-RA	Obart_004607-RA	Oglum_004852-RA	Omeri_004644-RA	Opunc_004087-RA	Obrac_003558-RC
Olon004508.t1	OlMADS10	AG	LOC_Os01g66290.2	RUF004183.t2	Oniv_004826-RA	Oglab_004593-RB	Obart_004633-RB	Oglum_004875-RA	Omeri_004668-RA	Opunc_004112-RA	Obrac_003582-RA
Olon004641.t1	OlMADS11	Mβ	LOC_Os01g67880.1	RUF004317.t1	Oniv_004968-RA	Oglab_004730-RA	Obart_004772-RA	Oglum_005010-RA	Omeri_004808-RA	Opunc_004243-RA	Obrac_003691-RB
Olon004673.t1	OlMADS12	Mβ	LOC_Os01g68420.1	RUF004359.t1	Oniv_005021-RA	Oglab_004783-RA	Obart_004822-RA	Oglum_005064-RA	Omeri_004853-RA	Opunc_004285-RA
Olon004684.t1	OlMADS13	Mβ	LOC_Os01g68560.1	RUF004372.t1	Oniv_005035-RA	Oglab_004796-RA	Obart_004835-RA	Oglum_005076-RA	Omeri_004865-RA	Opunc_004303-RA	Obrac_003725-RA
Olon004756.t1	OlMADS14	MIKC*	LOC_Os01g69850.1	RUF004438.t1	Oniv_005107-RA	Oglab_004872-RA	Obart_004910-RA	Oglum_005149-RA	Omeri_004942-RA	Opunc_004381-RA	Obrac_003819-RA
Olon005191.t1	OlMADS15	Mα	LOC_Os01g74440.1	RUF004811.t1	Oniv_005515-RA	Oglab_005261-RA	Obart_005294-RA	Oglum_005565-RA	Omeri_005391-RA	Opunc_004744-RA	Obrac_004164-RA
Olon005247.t1	OlMADS16	SOC1	LOC_Os02g01355.1	RUF004872.t1	Oniv_010341-RA	Oglab_009977-RA	Obart_009980-RA	gene cluster deletion	Omeri_010551-RA	Opunc_008918-RA	Obrac_007950-RA
Olon005641.t1	OlMADS17	Mα	LOC_Os02g06860.1	RUF005237.t1	Oniv_010865-RA	Oglab_010516-RA	Obart_010530-RA	Oglum_010892-RA	Omeri_011091-RA	Opunc_009383-RA	Obrac_008336-RA
Olon005692.t1	OlMADS18	GGM13	LOC_Os02g07430.1		Oniv_010921-RA	Oglab_010569-RA	Obart_010586-RA	Oglum_010961-RA	Omeri_011149-RA	Opunc_009447-RA	Obrac_008381-RA
Olon007485.t1	OlMADS19	AGL17	LOC_Os02g36924.1	RUF007107.t1	Oniv_012899-RA	Oglab_012520-RA	Obart_012557-RB	Oglum_012884-RA	Omeri_013072-RA	Opunc_011069-RA	Obrac_009755-RA
Olon008268.t1	OlMADS20	AGL6	LOC_Os02g45770.1	RUF007801.t1	Oniv_013645-RA	Oglab_013232-RA	Obart_013269-RA	Oglum_013616-RA	Omeri_013812-RA	Opunc_011724-RA	Obrac_010337-RB
Olon008629.t1	OlMADS21	AGL17	LOC_Os02g49840.1	RUF008148.t1	Oniv_014008-RC	Oglab_013605-RB	Obart_013643-RB	Oglum_013977-RB	Omeri_014160-RA	Opunc_012073-RA	Obrac_010624-RB
Olon008812.t1	OlMADS22	SVP	LOC_Os02g52340.1	RUF008358.t1	Oniv_014227-RA	Oglab_013834-RA	Obart_013871-RA	Oglum_014195-RA	Omeri_014379-RA	Opunc_012288-RA	Obrac_010802-RA
Olon009539.t1	OlMADS23	SOC1	LOC_Os03g03070.1	RUF009084.t1	Oniv_005730-RA	Oglab_005486-RA	Obart_005505-RA	Oglum_005781-RB	Omeri_005636-RA	Opunc_004932-RA	Obrac_004350-RA
Olon009989.t1	OlMADS24	SVP	LOC_Os03g08754.1	RUF009508.t1	Oniv_006224-RA	Oglab_005985-RB	Obart_005995-RA	Oglum_006280-RA	Omeri_006150-RA	Opunc_005386-RB	Obrac_004794-RA
Olon010212.t1	OlMADS25	SEP	LOC_Os03g11614.1	RUF009723.t1	Oniv_006462-RA	Oglab_006219-RA	Obart_006231-RA	Oglum_006544-RA	Omeri_006385-RB	Opunc_005614-RA	Obrac_004989-RB
Olon010466.t1	OlMADS26	Mα	LOC_Os03g14850.1	RUF009984.t1	Oniv_006741-RC	Oglab_006488-RA	Obart_006502-RA				Obrac_005200-RA
Olon011798.t1	OlMADS27	Mγ	LOC_Os03g37670.1	RUF011329.t1	Oniv_008199-RA	Oglab_007914-RA	Obart_007922-RA	Oglum_008288-RA	Omeri_008430-RA		Obrac_006338-RA
Olon011854.t1	OlMADS28	Mγ	LOC_Os03g38610.1	RUF011377.t1	Oniv_008259-RA	Oglab_007977-RA	Obart_007984-RA	Oglum_008346-RA	Omeri_008494-RA	Opunc_007118-RA	Obrac_006371-RA
Olon012983.t1	OlMADS29	AP1	LOC_Os03g54160.1	RUF012380.t1	Oniv_009441-RA	Oglab_009113-RB	Obart_009116-RB	Oglum_009515-RB	Omeri_009649-RB	Opunc_008098-RB	Obrac_007189-RA
Olon012985.t1	OlMADS30	SEP	LOC_Os03g54170.1	RUF012380.t1	Oniv_009442-RA	Oglab_009114-RA	Obart_009117-RA	Oglum_009517-RA	Omeri_009651-RA	Opunc_008099-RA	Obrac_007190-RA
Olon014652.t1	OlMADS31	AGL17	LOC_Os04g23910.1	RUF014043.t1	Oniv_015637-RA	Oglab_015265-RB	Obart_015309-RB		Omeri_015840-RA	Opunc_013308-RA	Obrac_011810-RA
Olon014703.t1	OlMADS32	Mγ	LOC_Os04g24790.1	RUF014077.t1	Oniv_015684-RA	Oglab_015318-RA	Obart_015364-RA	gene cluster deletion	Omeri_015895-RA	Opunc_013355-RA
Olon014704.t1	OlMADS33	Mγ	LOC_Os04g24810.1	RUF014077.t1	Oniv_015689-RA	Oglab_015318-RA	Obart_015364-RA	gene cluster deletion	Omeri_015895-RA	Opunc_013355-RA
Olon014855.t1	OlMADS34	Mγ	LOC_Os04g28970.1	RUF014278.t1	Oniv_015834-RA	Oglab_015477-RA	Obart_015536-RA	Oglum_015883-RA	Omeri_016069-RA
Olon015033.t1	OlMADS35	GGM13	LOC_Os04g31804.1	RUF014438.t1	Oniv_016024-RA	Oglab_015658-RA	Obart_015715-RA	Oglum_016022-RA	Omeri_016240-RA	Opunc_013606-RA
Olon015034.t1	OlMADS36	GGM13	LOC_Os04g31804.1	RUF014440.t1	Oniv_016027-RA	Oglab_015661-RA	Obart_015718-RA	Oglum_016025-RA	Omeri_016243-RA	Opunc_013607-RA
Olon015412.t1	OlMADS37	AGL12		RUF014782.t1	Oniv_016427-RA	Oglab_016060-RA	Obart_016083-RA	Oglum_016395-RA	Omeri_016618-RA	Opunc_013945-RA	Obrac_012324-RA
Olon015547.t1	OlMADS38	AGL17	LOC_Os04g38770.1	RUF014924.t1	Oniv_016567-RB	Oglab_016198-RB	Obart_016223-RB	Oglum_016535-RC	Omeri_016781-RB	Opunc_014097-RA	Obrac_012468-RC
Olon016380.t1	OlMADS39	AGL6	LOC_Os04g49150.1	RUF015713.t1	Oniv_017437-RA	Oglab_017055-RA	Obart_017072-RB	Oglum_017408-RA	Omeri_017641-RB	Opunc_014890-RA	Obrac_013174-RA
Olon016398.t1	OlMADS40	AGL6	LOC_Os04g49150.1	RUF015713.t1	Oniv_017437-RA	Oglab_017055-RA	Obart_017072-RB	Oglum_017408-RA	Omeri_017641-RB	Opunc_014890-RA	Obrac_013174-RA
Olon016647.t1	OlMADS41	GGM13	LOC_Os04g52410.2	RUF015966.t1	Oniv_017698-RA	Oglab_017309-RC	Obart_017322-RC	Oglum_017671-RA	.	Opunc_015138-RA	Obrac_013403-RA
Olon017975.t1	OlMADS42	AG	LOC_Os05g11414.1	RUF017201.t1	Oniv_022649-RA	Oglab_021970-RC	Obart_018699-RB	Oglum_019062-RA	Omeri_022638-RA	Opunc_016423-RA	Obrac_014551-RA
Olon018366.t1	OlMADS43	Mα	LOC_Os05g23780.1	RUF017699.t1	Oniv_023123-RA	Oglab_022433-RA	Obart_019174-RA		Omeri_023086-RA	Opunc_016749-RA
Olon019098.t1	OlMADS44	GLO	LOC_Os05g34940.1	RUF018407.t1	Oniv_023886-RB	Oglab_023157-RB	Obart_019900-RB	Oglum_020327-RA	Omeri_023911-RB	Opunc_017401-RB	Obrac_015377-RB
Olon020398.t1	OlMADS45	SOC1	LOC_Os06g01890.1	RUF019631.t1	Oniv_018391-RA	Oglab_018004-RB	Obart_021222-RB	Oglum_021710-RA	Omeri_018627-RA	Opunc_018634-RA	Obrac_016431-RA
Olon020763.t1	OlMADS46	SEP	LOC_Os06g06750.1	RUF020034.t1	Oniv_018837-RA	Oglab_018431-RA	Obart_021647-RA	Oglum_022129-RA	Omeri_019081-RA	Opunc_019023-RA	Obrac_016756-RB
Olon020769.t1	OlMADS47	SEP	LOC_Os06g06750.1	RUF020034.t1	Oniv_018837-RA	Oglab_018431-RA	Obart_021647-RA	Oglum_022129-RA	Omeri_019081-RA	Opunc_019023-RA	Obrac_016756-RB
Olon021124.t1	OlMADS48	SVP	LOC_Os06g11330.1	RUF020388.t1	Oniv_019282-RA	Oglab_018797-RB	Obart_022022-RA	Oglum_022526-RA	Omeri_019462-RB	Opunc_019363-RB	Obrac_017057-RB
Olon021174.t1	OlMADS49	MIKC*	LOC_Os06g11970.1	RUF020438.t1	Oniv_019331-RA	Oglab_018846-RC	Obart_022069-RA	Oglum_022574-RA	Omeri_019519-RB	Opunc_019414-RA	Obrac_017102-RB
Olon021810.t1	OlMADS50	Mα	LOC_Os06g22760.1	RUF021060.t1	Oniv_020329-RA	Oglab_019820-RA	Obart_023039-RA	Oglum_023575-RA	Omeri_020466-RA	Opunc_020154-RA	Obrac_017721-RA
Olon021811.t1	OlMADS51	Mα	LOC_Os06g22760.1	RUF021060.t1	Oniv_020329-RA	Oglab_019820-RA	Obart_023039-RA	Oglum_023575-RA	Omeri_020466-RA	Opunc_020154-RA	Obrac_017721-RA
Olon021870.t1	OlMADS52	AGL17	LOC_Os06g23980.1	RUF021157.t1	Oniv_020243-RA	Oglab_019736-RA	Obart_022956-RA	Oglum_023463-RA	Omeri_020450-RA	Opunc_020102-RA	Obrac_017671-RA
Olon022094.t1	OlMADS53	Mα		RUF021414.t1	Oniv_020359-RA	Oglab_019857-RA	Obart_023075-RA	Oglum_023614-RA	Omeri_020504-RA	Opunc_020172-RA	Obrac_017741-RA
Olon022097.t1	OlMADS54	Mα		RUF021417.t1	Oniv_020363-RA	Oglab_019861-RA	Obart_023079-RA	Oglum_023619-RA	Omeri_020507-RA	Opunc_019912-RA	Obrac_017739-RA
Olon022098.t1	OlMADS55	Mα		RUF021419.t1	Oniv_020366-RA	Oglab_019862-RA	Obart_023080-RA	Oglum_023622-RA	Omeri_020509-RA	Opunc_020176-RA	Obrac_017742-RA
Olon022099.t1	OlMADS56	Mα		RUF021414.t1	Oniv_020359-RA	Oglab_019857-RA	Obart_023075-RA	Oglum_023614-RA	Omeri_020504-RA	Opunc_020172-RA	Obrac_017739-RA
Olon022102.t1	OlMADS57	Mα		RUF021417.t1	Oniv_020363-RA	Oglab_019861-RA	Obart_023079-RA	Oglum_023619-RA	Omeri_020507-RA	Opunc_020176-RA	Obrac_017739-RA
Olon022103.t1	OlMADS58	Mα		RUF021419.t1	Oniv_020366-RA	Oglab_019862-RA	Obart_023080-RA	Oglum_023622-RA	Omeri_020509-RA	Opunc_020176-RA	Obrac_017742-RA
Olon023009.t1	OlMADS59	GGM13	LOC_Os06g45650.1	RUF022264.t1	Oniv_021377-RA	Oglab_020755-RA	Obart_023973-RA	Oglum_024586-RA	Omeri_021417-RA	Opunc_020938-RA	Obrac_018419-RA
Olon023350.t1	OlMADS60	DEF	LOC_Os06g49840.1	RUF022571.t1	Oniv_021717-RA	Oglab_021081-RA	Obart_024306-RA	Oglum_024938-RA	Omeri_021771-RA	Opunc_021264-RA	Obrac_018719-RA
Olon023528.t1	OlMADS61	AP1	LOC_Os07g01820.1	RUF022745.t1	Oniv_025219-RD	Oglab_024505-RA	Obart_024519-RA	Oglum_025146-RA	Omeri_025247-RA	Opunc_021427-RA	Obrac_018881-RB
Olon023730.t1	OlMADS62	Mβ	LOC_Os07g04170.1		Oniv_025423-RA	Oglab_024688-RA	Obart_024711-RA	Oglum_025306-RA	Omeri_025434-RA	Opunc_021635-RA	Obrac_018976-RA
Olon025934.t1	OlMADS63	AP1	LOC_Os07g41370.1	RUF024989.t1	Oniv_027738-RA	Oglab_026973-RB	Obart_026965-RB	Oglum_027581-RC	Omeri_027893-RB	Opunc_023561-RA	Obrac_020501-RA
Olon026751.t1	OlMADS64	AGL12	LOC_Os08g02070.1	RUF025762.t1	Oniv_031729-RB	Oglab_037940-R1	Obart_027763-RA	Oglum_028368-RB	Omeri_028721-RA	Opunc_024284-RA	Obrac_021138-RB
Olon028358.t1	OlMADS66	Mγ	LOC_Os08g33130.1	RUF027379.t1	Oniv_033541-RA	Oglab_039588-R1	Obart_029445-RA	Oglum_030094-RA	Omeri_030516-RA	Opunc_025579-RA
Olon028390.t1	OlMADS67	AGL17	LOC_Os08g33488.1	RUF027404.t1	Oniv_033570-RB	Oglab_039616-R1	Obart_029473-RC	Oglum_030125-RA	Omeri_030548-RB	Opunc_025698-RC	Obrac_022240-RA
Olon028741.t1	OlMADS68	MIKC*	LOC_Os08g38590.1	RUF027792.t1	Oniv_033955-RA	Oglab_039996-R1	Obart_029890-RA	Oglum_030527-RC	Omeri_030943-RD	Opunc_026048-RD	Obrac_022539-RB
Olon029007.t1	OlMADS69	SEP	LOC_Os08g41950.1	RUF028077.t1	Oniv_034245-RB	Oglab_040275-R2	Obart_030174-RB	Oglum_030807-RA	Omeri_031220-RC	Opunc_026310-RB	Obrac_022739-RB
Olon029008.t1	OlMADS70	MIKC*	LOC_Os08g41960.1	RUF028077.t1	Oniv_034246-RB	Oglab_040276-R1	Obart_030175-RA	Oglum_030812-RA	Omeri_031223-RB	Opunc_026313-RB	Obrac_022740-RA
Olon029375.t1	OlMADS71	Mα	LOC_Os09g02780.1	RUF028408.t1	Oniv_040036-RA	Oglab_032992-RA	Obart_035842-RA	gene cluster deletion	Omeri_036980-RA	Opunc_031063-RA
Olon029378.t1	OlMADS72	Mα	LOC_Os09g02830.1	RUF028411.t1	Oniv_040041-RA	Oglab_032998-RA	Obart_035849-RA	gene cluster deletion	Omeri_036985-RA	Opunc_031063-RA
Olon030955.t1	OlMADS73	SEP	LOC_Os09g32948.1	RUF029950.t1	Oniv_041839-RA	Oglab_034825-RB	Obart_037612-RA	Oglum_038201-RA	Omeri_038770-RA	Opunc_032557-RA	Obrac_025848-RA
Olon032595.t1	OlMADS74	Mα						Oglum_039996-RA
Olon033208.t1	OlMADS75	SOC1	LOC_Os10g39130.1	RUF032391.t1	Oniv_030523-RA	Oglab_037426-RC	Obart_040143-RB	Oglum_040739-RA	Omeri_041383-RA	Opunc_034702-RA	Obrac_029481-RB
Olon034265.t1	OlMADS76	Mγ	LOC_Os11g12360.1	RUF033426.t1	Oniv_035410-RA	Oglab_028576-RA	Obart_031435-RA	Oglum_032001-RA	Omeri_032438-RA	Opunc_027448-RA
Olon034272.t1	OlMADS77	Mγ	LOC_Os11g12360.1	RUF033426.t1	Oniv_035410-RA	Oglab_028576-RA	Obart_031435-RA	Oglum_032001-RA	Omeri_032438-RA	Opunc_027448-RA
Olon035748.t1	OlMADS78	MIKC*	LOC_Os11g43740.1	RUF038512.t1	Oniv_037111-RB	Oglab_030185-RB	Obart_033046-RB	Oglum_033615-RA	Omeri_034099-RB	Opunc_028716-RB	Obrac_027965-RA
Olon036702.t1	OlMADS79	AG	LOC_Os12g10540.1		Oniv_038157-RB	Oglab_031187-RC	Obart_034013-RC	Oglum_034638-RA	Omeri_035120-RB	Opunc_029585-RA	Obrac_023547-RD
Olon037103.t1	OlMADS80	Mα	LOC_Os12g21850.1	RUF038441.t1	Oniv_038630-RA	Oglab_031627-RA	Obart_034450-RA	Oglum_035091-RA	Omeri_035576-RA	Opunc_029916-RA
Olon037106.t1	OlMADS81	Mα	LOC_Os12g21850.1	RUF038438.t1	Oniv_038630-RA	Oglab_031629-RA	Obart_034454-RA	Oglum_035096-RA	Omeri_035579-RA	Opunc_029916-RA
Olon037473.t1	OlMADS82	AP1	LOC_Os12g31748.2	RUF036773.t1	Oniv_039075-RA	Oglab_032046-RA	Obart_034897-RB	Oglum_035523-RA	Omeri_035987-RB	Opunc_030269-RA	Obrac_024055-RA
Olon037483.t1	OlMADS83	AP1	LOC_Os12g31710.1	RUF036772.t1	Oniv_039074-RA	Oglab_032043-RA	Obart_034894-RA	Oglum_035522-RA	Omeri_035986-RA	Opunc_030269-RA	Obrac_024055-RA
Olon027790.t1	OlMADS65	Mα		RUF026758.t1	Oniv_032879-RA		Obart_028810-RA	Oglum_029394-RA	Omeri_029860-RA	Opunc_025161-RA
Olon038660.t1	OlMADS84	Mα		RUF026758.t1	Oniv_032879-RA		Obart_028810-RA	Oglum_029394-RA	Omeri_029860-RA	Opunc_025161-RA
Olon039916.t1	OlMADS85	AGL17
Olon040611.t1	OlMADS87	GLO
Olon039918.t1	OlMADS86	Mγ
Omeri_000786-RB	OmMADS1	AG	LOC_Os01g10504.1	RUF000729.t1	Oniv_000827-RA	Oglab_000754-RB	Obart_000756-RA	Oglum_000846-RA		Opunc_000687-RA	Obrac_000615-RA
Omeri_000865-RA	OmMADS2	Mβ	LOC_Os01g11510.1	RUF000802.t1	Oniv_000914-RA	Oglab_000834-RA	Obart_000836-RA	Oglum_000926-RA	Olon000861.t1	Opunc_000750-RA	Obrac_000676-RA
Omeri_001445-RA	OmMADS3	Mγ	LOC_Os01g18420.1	RUF001256.t1	Oniv_001522-RA	Oglab_001392-RA	Obart_001395-RA	Oglum_001496-RA	Olon001358.t1	Opunc_001266-RA	Obrac_001110-RA
Omeri_001446-RA	OmMADS4	Mγ	LOC_Os01g18440.1	RUF001258.t1	Oniv_001523-RA	Oglab_001393-RA	Obart_001396-RA	Oglum_001497-RA	Olon001360.t1	Opunc_001267-RA	Obrac_001109-RA
Omeri_001634-RA	OmMADS5	Mβ	LOC_Os01g23750.1	RUF001556.t1	Oniv_001816-RA	Oglab_001668-RA	Obart_001697-RA	Oglum_001797-RA	Olon001632.t1	Opunc_001483-RA	Obrac_001311-RA
Omeri_001635-RA	OmMADS6	Mβ	LOC_Os01g23760.1	RUF001557.t1	Oniv_001817-RA	Oglab_001669-RA	Obart_001698-RA	Oglum_001798-RA	Olon001633.t1	Opunc_001484-RA	Obrac_001311-RA
Omeri_001636-RA	OmMADS7	Mβ	LOC_Os01g23770.1	RUF001558.t1	Oniv_001818-RA	Oglab_001670-RA	Obart_001699-RA	Oglum_001799-RA	Olon001634.t1	Opunc_001484-RA	Obrac_001311-RA
Omeri_003498-RA	OmMADS8	OsMADS32	LOC_Os01g52680.1	RUF003207.t1	Oniv_003648-RA	Oglab_003422-RA	Obart_003478-RA	Oglum_003724-RA	Olon003415.t1	Opunc_002986-RA	Obrac_002626-RA
Omeri_004644-RA	OmMADS9	GLO	LOC_Os01g66030.1	RUF004161.t1	Oniv_004805-RA	Oglab_004570-RA	Obart_004607-RA	Oglum_004852-RA	Olon004464.t1	Opunc_004087-RA	Obrac_003558-RC
Omeri_004668-RA	OmMADS10	AG	LOC_Os01g66290.2	RUF004183.t2	Oniv_004826-RA	Oglab_004593-RB	Obart_004633-RB	Oglum_004875-RA	Olon004508.t1	Opunc_004112-RA	Obrac_003582-RA
Omeri_004809-RA	OmMADS11	Mβ	LOC_Os01g67890.1	RUF004318.t1	Oniv_004969-RA	Oglab_004731-RA	Obart_004773-RA	Oglum_005011-RA	Olon004641.t1		Obrac_003692-RA
Omeri_004853-RA	OmMADS12	Mβ	LOC_Os01g68420.1	RUF004359.t1	Oniv_005021-RA	Oglab_004783-RA	Obart_004822-RA	Oglum_005064-RA	Olon004673.t1	Opunc_004285-RA
Omeri_004865-RA	OmMADS13	Mβ	LOC_Os01g68560.1	RUF004372.t1	Oniv_005035-RA	Oglab_004796-RA	Obart_004835-RA	Oglum_005076-RA	Olon004684.t1	Opunc_004303-RA	Obrac_003725-RA
Omeri_004940-RA	OmMADS14	MIKC*	LOC_Os01g69850.1	RUF004438.t1	Oniv_005105-RA	Oglab_004871-RA	Obart_004909-RA	Oglum_005147-RA	Olon004756.t1	Opunc_004380-RA	Obrac_003817-RA
Omeri_005391-RA	OmMADS15	Mα	LOC_Os01g74440.1	RUF004811.t1	Oniv_005515-RA	Oglab_005261-RA	Obart_005294-RA	Oglum_005565-RA	Olon005191.t1	Opunc_004744-RA	Obrac_004164-RA
Omeri_005639-RB	OmMADS16	SOC1	LOC_Os03g03100.1	RUF009085.t1	Oniv_005732-RA	Oglab_005488-RA	Obart_005507-RA	Oglum_005784-RA	Olon009539.t1	Opunc_004936-RA	Obrac_004350-RA
Omeri_006150-RA	OmMADS17	SVP	LOC_Os03g08754.1	RUF009508.t1	Oniv_006224-RA	Oglab_005985-RB	Obart_005995-RA	Oglum_006280-RA	Olon009989.t1	Opunc_005386-RB	Obrac_004794-RA
Omeri_006385-RB	OmMADS18	SEP	LOC_Os03g11614.1	RUF009723.t1	Oniv_006462-RA	Oglab_006219-RA	Obart_006231-RA	Oglum_006544-RA	Olon010212.t1	Opunc_005614-RA	Obrac_004989-RB
Omeri_023911-RB	OmMADS53	GLO	LOC_Os05g34940.1	RUF018407.t1	Oniv_023886-RB	Oglab_023157-RB	Obart_019900-RB	Oglum_020327-RA	Olon019098.t1	Opunc_017401-RB	Obrac_015377-RB
Omeri_008288-RB	OmMADS19	GLO	LOC_Os05g34940.1	RUF018407.t1	Oniv_023886-RB	Oglab_023157-RB	Obart_019900-RB	Oglum_020327-RA	Olon019098.t1	Opunc_017401-RB	Obrac_015377-RB
Omeri_008430-RA	OmMADS20	Mγ	LOC_Os03g37670.1	RUF011329.t1	Oniv_008199-RA	Oglab_007914-RA	Obart_007922-RA	Oglum_008288-RA	Olon011798.t1		Obrac_006338-RA
Omeri_008494-RA	OmMADS21	Mγ	LOC_Os03g38610.1	RUF011377.t1	Oniv_008259-RA	Oglab_007977-RA	Obart_007984-RA	Oglum_008346-RA	Olon011854.t1	Opunc_007118-RA	Obrac_006371-RA
Omeri_009651-RA	OmMADS22	SEP	LOC_Os03g54170.1	RUF012380.t1	Oniv_009442-RA	Oglab_009114-RA	Obart_009117-RA	Oglum_009517-RA	Olon012985.t1	Opunc_008099-RA	Obrac_007190-RA
Omeri_010551-RA	OmMADS23	SOC1	LOC_Os02g01365.1	RUF004872.t1	Oniv_010341-RA	Oglab_009977-RA	gene cluster deletion	Oglum_010387-RA	Olon005247.t1	Opunc_008919-RA	Obrac_007951-RA
Omeri_011091-RA	OmMADS24	Mα	LOC_Os02g06860.1	RUF005237.t1	Oniv_010865-RA	Oglab_010516-RA	gene cluster deletion	Oglum_010892-RA	Olon005641.t1	Opunc_009383-RA	Obrac_008336-RA
Omeri_011149-RA	OmMADS25	GGM13	LOC_Os02g07430.1		Oniv_010921-RA	Oglab_010569-RA	gene cluster deletion	Oglum_010961-RA	Olon005692.t1	Opunc_009447-RA	Obrac_008381-RA
Omeri_013072-RA	OmMADS26	AGL17	LOC_Os02g36924.1	RUF007107.t1	Oniv_012899-RA	Oglab_012520-RA	Obart_012557-RB	Oglum_012884-RA	Olon007485.t1	Opunc_011069-RA	Obrac_009755-RA
Omeri_013812-RA	OmMADS27	AGL6	LOC_Os02g45770.1	RUF007801.t1	Oniv_013645-RA	Oglab_013232-RA	Obart_013269-RA	Oglum_013616-RA	Olon008268.t1	Opunc_011724-RA	Obrac_010337-RB
Omeri_014160-RA	OmMADS28	AGL17	LOC_Os02g49840.1	RUF008148.t1	Oniv_014008-RC	Oglab_013605-RB	Obart_013643-RB	Oglum_013977-RB	Olon008629.t1	Opunc_012073-RA	Obrac_010624-RB
Omeri_014379-RA	OmMADS29	SVP	LOC_Os02g52340.1	RUF008358.t1	Oniv_014227-RA	Oglab_013834-RA	Obart_013871-RA	Oglum_014195-RA	Olon008812.t1	Opunc_012288-RA	Obrac_010802-RA
Omeri_015840-RA	OmMADS30	AGL17	LOC_Os04g23910.1	RUF014043.t1	Oniv_015637-RA	Oglab_015265-RB	Obart_015309-RB	Oglum_015639-RA	Olon014652.t1	Opunc_013308-RA	Obrac_011810-RA
Omeri_015895-RA	OmMADS31	Mγ	LOC_Os04g24800.1	RUF014078.t1	Oniv_015684-RA	Oglab_015318-RA	Obart_015364-RA	gene cluster deletion	Olon014704.t1	Opunc_013355-RA
Omeri_015903-RA	OmMADS32	Mγ	LOC_Os04g24800.1	RUF014079.t1	Oniv_015689-RA	Oglab_015318-RA	Obart_015364-RA	gene cluster deletion	Olon014704.t1	Opunc_013355-RA
Omeri_016069-RA	OmMADS33	Mγ	LOC_Os04g28970.1	RUF014278.t1	Oniv_015834-RA	Oglab_015477-RA	Obart_015536-RA	Oglum_015883-RA	Olon014855.t1
Omeri_016240-RA	OmMADS34	GGM13	LOC_Os04g31804.1	RUF014438.t1	Oniv_016024-RA	Oglab_015658-RA	Obart_015715-RA	Oglum_016022-RA	Olon015033.t1	Opunc_013606-RA
Omeri_016243-RA	OmMADS35	GGM13	LOC_Os04g31804.1	RUF014440.t1	Oniv_016026-RA	Oglab_015660-RA	Obart_015717-RA	Oglum_016024-RA	Olon015034.t1	Opunc_013606-RA
Omeri_016618-RA	OmMADS36	AGL12		RUF014782.t1	Oniv_016427-RA	Oglab_016060-RA	Obart_016083-RA	Oglum_016395-RA	Olon015412.t1	Opunc_013945-RA	Obrac_012324-RA
Omeri_016621-RA	OmMADS37	AGL12		RUF014786.t1	Oniv_016427-RA	Oglab_016060-RA	Obart_016083-RA	Oglum_016395-RA	Olon015412.t1	Opunc_013945-RA	Obrac_012324-RA
Omeri_016781-RB	OmMADS38	AGL17	LOC_Os04g38780.1	RUF014924.t1	Oniv_016567-RB	Oglab_016198-RB	Obart_016223-RB	Oglum_016535-RC	Olon015547.t1	Opunc_014097-RA	Obrac_012468-RC
Omeri_017641-RB	OmMADS39	AGL6	LOC_Os04g49150.1	RUF015713.t1	Oniv_017437-RA	Oglab_017055-RA	Obart_017072-RB	Oglum_017408-RA	Olon016398.t1	Opunc_014890-RA	Obrac_013174-RA
Omeri_018627-RA	OmMADS40	SOC1	LOC_Os06g01890.1	RUF019631.t1	Oniv_018390-RC	Oglab_018004-RB	Obart_021222-RB	Oglum_021710-RA	Olon020398.t1	Opunc_018634-RA	Obrac_016431-RA
Omeri_019081-RA	OmMADS41	SEP	LOC_Os06g06750.1	RUF020034.t1	Oniv_018837-RA	Oglab_018431-RA	Obart_021647-RA	Oglum_022129-RA	Olon020769.t1	Opunc_019023-RA	Obrac_016756-RB
Omeri_019462-RB	OmMADS42	SVP	LOC_Os06g11330.1	RUF020388.t1	Oniv_019282-RA	Oglab_018797-RB	Obart_022022-RA	Oglum_022526-RA	Olon021124.t1	Opunc_019363-RB	Obrac_017057-RB
Omeri_019519-RB	OmMADS43	MIKC*	LOC_Os06g11970.1	RUF020438.t1	Oniv_019331-RA	Oglab_018846-RC	Obart_022069-RA	Oglum_022574-RA	Olon021174.t1	Opunc_019414-RA	Obrac_017102-RB
Omeri_020449-RA	OmMADS44	AGL17	LOC_Os06g23950.1			Oglab_019740-RA	Obart_022960-RA	Oglum_023459-RA		Opunc_020102-RA	Obrac_017672-RA
Omeri_020466-RA	OmMADS45	Mα	LOC_Os06g22760.1	RUF021060.t1	Oniv_020329-RA	Oglab_019820-RA	Obart_023039-RA	Oglum_023575-RA	Olon021810.t1	Opunc_020154-RA	Obrac_017721-RA
Omeri_020504-RA	OmMADS46	Mα	gene cluster deletion	RUF021414.t1	Oniv_020359-RA	Oglab_019857-RA	Obart_023075-RA	Oglum_023614-RA	Olon022099.t1	Opunc_020172-RA	Obrac_017739-RA
Omeri_020507-RA	OmMADS47	Mα	gene cluster deletion	RUF021417.t1	Oniv_020363-RA	Oglab_019861-RA	Obart_023079-RA	Oglum_023619-RA	Olon022097.t1	Opunc_020176-RA	Obrac_017739-RA
Omeri_020509-RA	OmMADS48	Mα	gene cluster deletion	RUF021419.t1	Oniv_020366-RA	Oglab_019862-RA	Obart_023080-RA	Oglum_023622-RA	Olon022098.t1	Opunc_020176-RA	Obrac_017742-RA
Omeri_021417-RA	OmMADS49	GGM13	LOC_Os06g45650.1	RUF022264.t1	Oniv_021377-RA	Oglab_020755-RA	Obart_023973-RA	Oglum_024586-RA	Olon023009.t1	Opunc_020938-RA	Obrac_018419-RA
Omeri_021771-RA	OmMADS50	DEF	LOC_Os06g49840.1	RUF022571.t1	Oniv_021717-RA	Oglab_021081-RA	Obart_024306-RA	Oglum_024938-RA	Olon023350.t1	Opunc_021263-RA	Obrac_018719-RA
Omeri_022638-RA	OmMADS51	AG	LOC_Os05g11414.1	RUF017201.t1	Oniv_022649-RA	Oglab_021970-RC	Obart_018699-RB	Oglum_019062-RA	Olon017975.t1	Opunc_016423-RA	Obrac_014551-RA
Omeri_023086-RA	OmMADS52	Mα	LOC_Os05g23780.1	RUF017699.t1	Oniv_023123-RA	Oglab_022433-RA	Obart_019174-RA	Oglum_019565-RA	Olon018366.t1	Opunc_016749-RA
Omeri_025247-RA	OmMADS54	AP1	LOC_Os07g01820.1	RUF022745.t1	Oniv_025219-RD	Oglab_024505-RA	Obart_024519-RA	Oglum_025146-RA	Olon023528.t1	Opunc_021427-RA	Obrac_018881-RB
Omeri_025434-RA	OmMADS55	Mβ	LOC_Os07g04170.1		Oniv_025423-RA	Oglab_024688-RA	Obart_024711-RA	Oglum_025306-RA	Olon023730.t1	Opunc_021635-RA	Obrac_018976-RA
Omeri_027893-RB	OmMADS56	AP1	LOC_Os07g41370.1	RUF024989.t1	Oniv_027738-RA	Oglab_026973-RB	Obart_026965-RB	Oglum_027581-RC	Olon025934.t1	Opunc_023561-RA	Obrac_020501-RA
Omeri_028721-RA	OmMADS57	AGL12	LOC_Os08g02070.1	RUF025762.t1	Oniv_031729-RB	Oglab_037940-R1	Obart_027763-RA	Oglum_028368-RB	Olon026751.t1	Opunc_024284-RA	Obrac_021138-RB
Omeri_029860-RA	OmMADS58	Mα		RUF026758.t1	Oniv_032879-RA		Obart_028810-RA	Oglum_029394-RA	Olon027790.t1	Opunc_025161-RA
Omeri_030516-RA	OmMADS59	Mγ	LOC_Os08g33130.1	RUF027379.t1	Oniv_033541-RA	Oglab_039588-R1	Obart_029445-RA	Oglum_030094-RA	Olon028358.t1	Opunc_025579-RA
Omeri_030548-RB	OmMADS60	AGL17	LOC_Os08g33488.1	RUF027404.t1	Oniv_033570-RB	Oglab_039616-R1	Obart_029473-RC	Oglum_030125-RA	Olon028390.t1	Opunc_025698-RC	Obrac_022240-RA
Omeri_030943-RD	OmMADS61	MIKC*	LOC_Os08g38590.1	RUF027792.t1	Oniv_033955-RA	Oglab_039996-R1	Obart_029890-RA	Oglum_030527-RC	Olon028741.t1	Opunc_026048-RD	Obrac_022539-RB
Omeri_031220-RC	OmMADS62	SEP	LOC_Os08g41950.1	RUF028077.t1	Oniv_034245-RB	Oglab_040275-R2	Obart_030174-RB	Oglum_030807-RA	Olon029007.t1	Opunc_026310-RB	Obrac_022739-RB
Omeri_031223-RB	OmMADS63	MIKC*	LOC_Os08g41960.1	RUF028077.t1	Oniv_034246-RB	Oglab_040276-R1	Obart_030175-RA	Oglum_030812-RA	Olon029008.t1	Opunc_026313-RB	Obrac_022740-RA
Omeri_034099-RB	OmMADS64	MIKC*	LOC_Os11g43740.1	RUF038512.t1	Oniv_037111-RB	Oglab_030185-RB	Obart_033046-RB	Oglum_033615-RA	gene cluster deletion	Opunc_028716-RB	Obrac_027965-RA
Omeri_035119-RA	OmMADS65	AGL12	gene cluster deletion	RUF038020.t1	Oniv_038155-RA	Oglab_031186-RA	Obart_034012-RA	Oglum_034636-RA	Olon036702.t1	Opunc_029583-RA	Obrac_023548-RA
Omeri_035120-RB	OmMADS66	AG	gene cluster deletion	RUF038018.t1	Oniv_038157-RB	Oglab_031187-RC	Obart_034013-RC	Oglum_034638-RA	Olon036702.t1	Opunc_029585-RA	Obrac_023547-RD
Omeri_035576-RA	OmMADS67	Mα	LOC_Os12g21850.1	RUF038441.t1	Oniv_038630-RA	Oglab_031627-RA	Obart_034450-RA	Oglum_035091-RA	Olon037103.t1	Opunc_029916-RA
Omeri_035579-RA	OmMADS68	Mα	LOC_Os12g21850.1	RUF038438.t1	Oniv_038630-RA	Oglab_031629-RA	Obart_034454-RA	Oglum_035096-RA	Olon037106.t1	Opunc_029916-RA
Omeri_035987-RB	OmMADS69	AP1	LOC_Os12g31748.2	RUF036773.t1	Oniv_039075-RA	Oglab_032046-RA	Obart_034897-RB	Oglum_035523-RA	Olon037473.t1	Opunc_030269-RA	Obrac_024055-RA
Omeri_036980-RA	OmMADS70	Mα	LOC_Os09g02780.1	RUF028408.t1	Oniv_040036-RA	Oglab_032992-RA	Obart_035842-RA	Oglum_036487-RA	Olon029375.t1	Opunc_031063-RA
Omeri_036985-RA	OmMADS71	Mα	LOC_Os09g02830.1	RUF028411.t1	Oniv_040041-RA	Oglab_032998-RA	Obart_035849-RA	Oglum_036494-RA	Olon029378.t1	Opunc_031063-RA
Omeri_038770-RA	OmMADS72	SEP	LOC_Os09g32948.1	RUF029950.t1	Oniv_041839-RA	Oglab_034825-RB	Obart_037612-RA	Oglum_038201-RA	Olon030955.t1	Opunc_032557-RA	Obrac_025848-RA
Omeri_041383-RA	OmMADS73	SOC1	gene cluster deletion	RUF032391.t1	Oniv_030523-RA	Oglab_037426-RC	Obart_040143-RB	Oglum_040739-RA	Olon033208.t1	Opunc_034702-RA	Obrac_029481-RB
* The yellow cells represent amplified genes, the green cells indicate single-copy genes, and the red cells denote species-specific amplified genes.
