# Supplementary material for: Evolutionary Dynamics and Expression Divergence of the MADS-Box Gene Family During Recent Speciation of AA-Genome Oryza Species
Source: Plants (Basel). 2025 Jan 26;14(3):379. doi: 10.3390/plants14030379 (PMC11820988; doi:10.3390/plants14030379)
Supplement: Supplementary file 1 [file plants-14-00379-s001.zip › Table S8.xlsx]

## Sheet: Sheet2
Table S8 Cross-species analysis of MADS-Box genes using Orthofinder and Mcscan to identify orthologs and paralogs in Oryza species*
OG	CLASS	Oryza sativa	Oryza rufipogon	Oryza nivara	Oryza glaberrima	Oryza barthii	Oryza glumipatula	Oryza longistaminata	Oryza meridionalis	Oryza punctata	Oryza brachyantha
OG0000009	AG	OsMADS58, OsMADS66	OrMADS37_OsMADS58/OsMADS66	OnMADS49_OsMADS66, OnMADS50_OsMADS58	OgMADS51_OsMADS66, OgMADS52,NA_OsMADS58	ObMADS42_OsMADS66, ObMADS43,NA_OsMADS58	OuMADS20_OsMADS66, OuMADS33_OsMADS58	OlMADS42_OsMADS58/OsMADS66	OmMADS51_OsMADS58/OsMADS66	OpMADS34_OsMADS58/OsMADS66	OfMADS34_OsMADS58/OsMADS66
OG0000025	AG	OsMADS13	OrMADS63_OsMADS13	OnMADS70_OsMADS13	OgMADS61_OsMADS13	ObMADS69_OsMADS13	OuMADS24_OsMADS13	OlMADS79_OsMADS13	OmMADS66_OsMADS13	OpMADS62_OsMADS13	OfMADS56_OsMADS13
OG0000038	AG	OsMADS21	OrMADS9_OsMADS21	OnMADS10_OsMADS21	OgMADS10_OsMADS21	ObMADS10_OsMADS21	OuMADS28_OsMADS21	OlMADS10_OsMADS21	OmMADS10_OsMADS21	OpMADS9_OsMADS21	OfMADS9_OsMADS21
OG0000048	AG	OsMADS3	OrMADS1_OsMADS3	OnMADS1_OsMADS3	OgMADS1_OsMADS3	ObMADS1_OsMADS3	OuMADS66_OsMADS3	NA_OsMADS3	OmMADS1_OsMADS3	OpMADS1_OsMADS3	OfMADS1_OsMADS3
OG0000010	AGL12	NA	OrMADS32, OrMADS33	OnMADS36	OgMADS36, OgMADS37	ObMADS36, ObMADS37, ObMADS38	OuMADS59, OuMADS69	OlMADS37	OmMADS36, OmMADS37	OpMADS30	OfMADS30
OG0000030	AGL12	OsMADS26	OrMADS51_OsMADS26	OnMADS58_OsMADS26	OgMADS69_OsMADS26	ObMADS59_OsMADS26	OuMADS40_OsMADS26	OlMADS64_OsMADS26	OmMADS57_OsMADS26	OpMADS51_OsMADS26	OfMADS51_OsMADS26
OG0000045	AGL12	OsMADS33	OrMADS64_OsMADS33	OnMADS69_OsMADS33	OgMADS60_OsMADS33	ObMADS68_OsMADS33	OuMADS11_OsMADS33	NA_OsMADS33	OmMADS65_OsMADS33	OpMADS61_OsMADS33	OfMADS57_OsMADS33
OG0000000	AGL17	OsMADS23,OsMADS59,OsMADS61	NA_OsMADS23,OrMADS44_OsMADS59	OnMADS42_OsMADS59,OnMADS61_OsMADS23	OgMADS45_OsMADS59,OgMADS71_OsMADS23	ObMADS47_OsMADS59, ObMADS49, ObMADS62_OsMADS23	OuMADS35_OsMADS23,OuMADS47_OsMADS59	OlMADS52_OsMADS59, OlMADS67_OsMADS23	OmMADS44_OsMADS59, OmMADS60_OsMADS23	OpMADS31,OpMADS41_OsMADS59,OpMADS54_OsMADS23	OfMADS41,OfMADS52_OsMADS23
OG0000007	AGL17	OsMADS27	OrMADS17_OsMADS27, OrMADS34, OrMADS54	OnMADS26_OsMADS27, OnMADS37	OgMADS26_OsMADS27, OgMADS38	ObMADS26_OsMADS27, ObMADS39	OuMADS26, OuMADS38_OsMADS27	OlMADS19_OsMADS27, OlMADS38	OmMADS26_OsMADS27, OmMADS38	OpMADS23_OsMADS27	OfMADS25_OsMADS27, OfMADS31
OG0000016	AGL17	OsMADS25	OrMADS28_OsMADS25	OnMADS30_OsMADS25	OgMADS30_OsMADS25	ObMADS30_OsMADS25	OuMADS60_OsMADS25	OlMADS31_OsMADS25, OlMADS85	OmMADS30_OsMADS25	OpMADS27_OsMADS25	OfMADS29_OsMADS25
OG0000033	AGL17	OsMADS57	OrMADS19_OsMADS57	OnMADS28_OsMADS57	OgMADS28_OsMADS57	ObMADS28_OsMADS57	OuMADS64_OsMADS57	OlMADS21_OsMADS57	OmMADS28_OsMADS57	OpMADS25_OsMADS57	OfMADS27_OsMADS57
OG0000019	AGL6	OsMADS17	OrMADS35_OsMADS17	OnMADS38_OsMADS17	OgMADS39_OsMADS17	ObMADS40_OsMADS17	OuMADS17_OsMADS17	OlMADS39, OlMADS40_OsMADS17	OmMADS39_OsMADS17	OpMADS32_OsMADS17	OfMADS32_OsMADS17
OG0000026	AGL6	OsMADS6	OrMADS18_OsMADS6	OnMADS27_OsMADS6	OgMADS27_OsMADS6	ObMADS27_OsMADS6	OuMADS44_OsMADS6	OlMADS20_OsMADS6	OmMADS27_OsMADS6	OpMADS24_OsMADS6	OfMADS26_OsMADS6
OG0000017	AP1	OsMADS18/28, OsMADS20	OrMADS50_OsMADS18/28,OrMADS62_OsMADS20	OnMADS55_OsMADS18/28,OnMADS74_OsMADS20	OgMADS57_OsMADS18/28,OgMADS64_OsMADS20	ObMADS58_OsMADS18/28,ObMADS72_OsMADS20	OuMADS55_OsMADS18/28,OuMADS53_OsMADS20	OlMADS63_OsMADS18/28,OlMADS82_OsMADS20, OlMADS83	OmMADS56_OsMADS18/28,OmMADS69_OsMADS20	OpMADS50_OsMADS18/28,OpMADS65_OsMADS20	OfMADS50_OsMADS18/28,OfMADS58_OsMADS20
OG0000031	AP1	OsMADS15	OrMADS49_OsMADS15	OnMADS53_OsMADS15	OgMADS55_OsMADS15	ObMADS56_OsMADS15	OuMADS15_OsMADS15	OlMADS61_OsMADS15	OmMADS54_OsMADS15	OpMADS48_OsMADS15	OfMADS47_OsMADS15
OG0000053	AP1	OsMADS14	NA_OsMADS14	OnMADS21_OsMADS14	OgMADS21_OsMADS14	ObMADS21_OsMADS14	OuMADS13_OsMADS14	OlMADS29_OsMADS14	NA_OsMADS14	OpMADS18_OsMADS14	OfMADS20_OsMADS14
OG0000021	DEF	OsMADS16	OrMADS48,NA_OsMADS16	OnMADS48_OsMADS16	OgMADS50_OsMADS16	ObMADS55_OsMADS16	OuMADS37_OsMADS16	OlMADS60_OsMADS16	OmMADS50_OsMADS16	OpMADS47_OsMADS16	OfMADS46_OsMADS16
OG0000012	GGM13	NA	OrMADS30	OnMADS33, OnMADS34	OgMADS34, OgMADS35	ObMADS34, ObMADS35	OuMADS73, OuMADS75	OlMADS35	OmMADS34	OpMADS29	NA
OG0000040	GGM13	OsMADS29	OrMADS65,NA_OsMADS29	OnMADS25_OsMADS29	OgMADS25_OsMADS29	ObMADS25_OsMADS29	OuMADS63_OsMADS29	OlMADS18_OsMADS29	OmMADS25_OsMADS29	OpMADS22_OsMADS29	OfMADS24_OsMADS29
OG0000043	GGM13	OsMADS30	OrMADS47_OsMADS30	OnMADS47_OsMADS30	OgMADS49_OsMADS30	ObMADS54_OsMADS30	OuMADS7_OsMADS30	OlMADS59_OsMADS30	OmMADS49_OsMADS30	OpMADS46_OsMADS30	OfMADS45_OsMADS30
OG0000047	GGM13	OsMADS60	OrMADS15_OsMADS60	OnMADS23_OsMADS60	OgMADS23_OsMADS60	ObMADS23_OsMADS60	NA__OsMADS60	OlMADS16_OsMADS60	OmMADS23_OsMADS60	OpMADS20_OsMADS60	NA_OsMADS60
OG0000054	GGM13	OsMADS31	OrMADS36_OsMADS31	NA_OsMADS31	OgMADS40_OsMADS31	ObMADS41_OsMADS31	OuMADS52_OsMADS31	OlMADS41_OsMADS31	NA_OsMADS31	OpMADS33_OsMADS31	OfMADS33_OsMADS31
OG0000004	GLO	OsMADS2, OsMADS4	OrMADS39_OsMADS4, OrMADS8_OsMADS2	OnMADS52_OsMADS4, OnMADS9_OsMADS2	OgMADS54_OsMADS4, OgMADS9_OsMADS2	ObMADS45_OsMADS4, ObMADS9_OsMADS2	OuMADS48_OsMADS4, OuMADS54_OsMADS2	OlMADS44_OsMADS4, OlMADS87, OlMADS9_OsMADS2	OmMADS19, OmMADS53_OsMADS4, OmMADS9_OsMADS2	OpMADS36_OsMADS4, OpMADS8_OsMADS2	OfMADS36_OsMADS4, OfMADS8_OsMADS2
OG0000065	GLO	NA	NA	OnMADS73	NA	NA	NA	NA	NA	NA	NA
OG0000024	OsMADS32	OsMADS32	OrMADS7_OsMADS32	OnMADS8_OsMADS32	OgMADS8_OsMADS32	ObMADS8_OsMADS32	OuMADS34_OsMADS32	OlMADS8_OsMADS32	OmMADS8_OsMADS32	OpMADS7_OsMADS32	OfMADS7_OsMADS32
OG0000006	SEP	OsMADS7/45, OsMADS8/24	OrMADS56_OsMADS7/45, OrMADS59_OsMADS8/24	OnMADS63_OsMADS7/45, NA_OsMADS8/24,OnMADS77	OgMADS67, OgMADS73_OsMADS7/45, NA_OsMADS8/24	ObMADS64_OsMADS7/45, ObMADS75, NA_OsMADS8/24	OuMADS23_OsMADS7/45, OuMADS36, OuMADS58, NA_OsMADS8/24	OlMADS69_OsMADS7/45, OlMADS73, NA_OsMADS8/24	OmMADS62_OsMADS7/45, OmMADS72, NA_OsMADS8/24	OpMADS57_OsMADS7/45, OpMADS68, NA_OsMADS8/24	OfMADS54_OsMADS7/45, OfMADS59, NA_OsMADS8/24
OG0000028	SEP	OsMADS34	OrMADS27_OsMADS34	OnMADS22_OsMADS34	OgMADS22_OsMADS34	ObMADS22_OsMADS34	OuMADS29_OsMADS34	OlMADS30_OsMADS34	OmMADS22_OsMADS34	OpMADS19_OsMADS34	OfMADS21_OsMADS34
OG0000034	SEP	OsMADS1	OrMADS23_OsMADS1	OnMADS18_OsMADS1	OgMADS18_OsMADS1	ObMADS18_OsMADS1	OuMADS1_OsMADS1	OlMADS25_OsMADS1	OmMADS18_OsMADS1	OpMADS16_OsMADS1	OfMADS16_OsMADS1
OG0000042	SEP	OsMADS5	OrMADS40_OsMADS5	OnMADS39_OsMADS5	OgMADS42_OsMADS5	ObMADS46_OsMADS5	OuMADS9_OsMADS5	OlMADS46_OsMADS5,OlMADS47_OsMADS5	OmMADS41_OsMADS5	OpMADS38_OsMADS5	OfMADS38_OsMADS5
OG0000001	SOC1	OsMADS50	OrMADS21_OsMADS50	OnMADS16_OsMADS50	OgMADS16_OsMADS50	ObMADS16_OsMADS50	OuMADS46_OsMADS50,OuMADS65	OlMADS23_OsMADS50	OmMADS16_OsMADS50	OpMADS14_OsMADS50	OfMADS15_OsMADS50,OfMADS22
OG0000018	SOC1	OsMADS56	OrMADS60_OsMADS56	OnMADS56_OsMADS56, OnMADS57_OsMADS56	OgMADS68_OsMADS56	ObMADS76_OsMADS56	OuMADS56_OsMADS56	OlMADS75_OsMADS56	OmMADS73_OsMADS56	OpMADS69_OsMADS56	OfMADS62_OsMADS56
OG0000056	SOC1	NA	NA	NA	OgMADS41	NA	OuMADS8	OlMADS45	OmMADS40	OpMADS37	OfMADS37
OG0000008	SVP	OsMADS22, OsMADS55	OrMADS20_OsMADS22, OrMADS41_OsMADS55	OnMADS29_OsMADS22, OnMADS40_OsMADS55	OgMADS29_OsMADS22, OgMADS43_OsMADS55	ObMADS29_OsMADS22,NA_OsMADS55	OuMADS45_OsMADS22,OuMADS51_OsMADS55	OlMADS22_OsMADS22, OlMADS48_OsMADS55	OmMADS29_OsMADS22, OmMADS42_OsMADS55	OpMADS26_OsMADS22, OpMADS39_OsMADS55	OfMADS28_OsMADS22,NA_OsMADS55
OG0000049	SVP	OsMADS47	OrMADS22_OsMADS47	OnMADS17_OsMADS47	OgMADS17_OsMADS47	ObMADS17_OsMADS47	OuMADS27_OsMADS47	OlMADS24_OsMADS47	OmMADS17_OsMADS47	OpMADS15_OsMADS47	NA_OsMADS47
OG0000002	MIKC*	OsMADS65	NA_OsMADS65,OrMADS13	NA_OsMADS65,OnMADS14	NA_OsMADS65,OgMADS14	NA_OsMADS65,ObMADS14	NA_OsMADS65，OuMADS19	OlMADS14_OsMADS65	NA_OsMADS65,OmMADS14	NA_OsMADS65,OpMADS12,OpMADS56	NA_OsMADS65,OfMADS12
OG0000011	MIKC*	OsMADS68	OrMADS68_OsMADS68	OnMADS65_OsMADS68, OnMADS66_OsMADS68, OnMADS67_OsMADS68, OnMADS68_OsMADS68, OnMADS78	OgMADS59_OsMADS68	ObMADS67_OsMADS68	OuMADS62_OsMADS68	OlMADS78_OsMADS68	OmMADS64_OsMADS68	OpMADS60_OsMADS68	OfMADS61_OsMADS68
OG0000023	MIKC*	OsMADS63	OrMADS42_OsMADS63	OnMADS41_OsMADS63	OgMADS44_OsMADS63	ObMADS48_OsMADS63	OuMADS57_OsMADS63	OlMADS49_OsMADS63	OmMADS43_OsMADS63	OpMADS40_OsMADS63	OfMADS39_OsMADS63
OG0000029	MIKC*	OsMADS62	OrMADS55_OsMADS62	OnMADS62_OsMADS62	OgMADS72_OsMADS62	ObMADS63_OsMADS62	OuMADS41_OsMADS62	OlMADS68_OsMADS62	OmMADS61_OsMADS62	OpMADS55_OsMADS62	OfMADS53_OsMADS62
OG0000050	MIKC*	OsMADS37	NA_OsMADS37	OnMADS64_OsMADS37	OgMADS74_OsMADS37	ObMADS65_OsMADS37	OuMADS22_OsMADS37	OlMADS70_OsMADS37	OmMADS63_OsMADS37	OpMADS58_OsMADS37	OfMADS55_OsMADS37
OG0000063	MIKC*	OsMADS64	OrMADS31_OsMADS64	NA_OsMADS64	NA_OsMADS64	NA_OsMADS64	NA_OsMADS64	OlMADS36_OsMADS64	OmMADS35_OsMADS64	NA_OsMADS64	NA_OsMADS64
OG0000013	Mα	OsMADS73	OrMADS67_OsMADS73	OnMADS71_OsMADS73	OgMADS62_OsMADS73	ObMADS70_OsMADS73	OuMADS12_OsMADS73	OlMADS80_OsMADS73	OmMADS67_OsMADS73	OpMADS43, OpMADS63_OsMADS73	OfMADS35, NA_OsMADS73
OG0000014	Mα	OsMADS76	OrMADS46_OsMADS76	OnMADS46_OsMADS76	OgMADS48_OsMADS76	ObMADS53_OsMADS76	OuMADS16_OsMADS76, OuMADS42	OlMADS55_OsMADS76, OlMADS58, OlMADS74	OmMADS48_OsMADS76	OpMADS45,OpMADS44_OsMADS76	OfMADS44_OsMADS76
OG0000015	Mα	OsMADS79	OrMADS14_OsMADS79	OnMADS15_OsMADS79	OgMADS15_OsMADS79	ObMADS15_OsMADS79	OuMADS25_OsMADS79	OlMADS15_OsMADS79	OmMADS15,NA_OsMADS79	OpMADS13_OsMADS79, OpMADS67	OfMADS13_OsMADS79, OfMADS14
OG0000020	Mα	OsMADS75	OrMADS45_OsMADS75	OnMADS45_OsMADS75	OgMADS47_OsMADS75	ObMADS52_OsMADS75	OuMADS32_OsMADS75	OlMADS54_OsMADS75, OlMADS57	OmMADS47_OsMADS75	OpMADS44_OsMADS75	OfMADS6,OfMADS43_OsMADS75
OG0000022	Mα	OsMADS71	OrMADS43_OsMADS71	OnMADS43_OsMADS71	OgMADS46_OsMADS71	ObMADS50_OsMADS71	OuMADS68_OsMADS71	OlMADS50_OsMADS71	OmMADS45_OsMADS71	OpMADS42_OsMADS71	OfMADS42_OsMADS71
OG0000027	Mα	OsMADS70	OrMADS38_OsMADS70	OnMADS51_OsMADS70	OgMADS53_OsMADS70	ObMADS44_OsMADS70	OuMADS67_OsMADS70	OlMADS43_OsMADS70	OmMADS52_OsMADS70	OpMADS35_OsMADS70	OfMADS40_OsMADS70
OG0000035	Mα	OsMADS80	OrMADS16_OsMADS80	OnMADS24_OsMADS80	OgMADS24_OsMADS80	ObMADS24_OsMADS80	OuMADS21_OsMADS80	OlMADS17_OsMADS80	OmMADS24_OsMADS80	OpMADS21_OsMADS80	OfMADS23_OsMADS80
OG0000041	Mα	OsMADS78	OrMADS58_OsMADS78	OnMADS76_OsMADS78	OgMADS66_OsMADS78	ObMADS74_OsMADS78	OuMADS30_OsMADS78	OlMADS72_OsMADS78	OmMADS71_OsMADS78	OpMADS66_OsMADS78	NA_OsMADS78
OG0000044	Mα	OsMADS74	OrMADS66_OsMADS74	OnMADS72_OsMADS74	OgMADS63_OsMADS74	ObMADS71_OsMADS74	OuMADS2_OsMADS74	OlMADS81_OsMADS74	OmMADS68_OsMADS74	OpMADS64_OsMADS74	NA_OsMADS74
OG0000051	Mα	OsMADS77	OrMADS57_OsMADS77	OnMADS75_OsMADS77	OgMADS65_OsMADS77	ObMADS73_OsMADS77	OuMADS5_OsMADS77	OlMADS71_OsMADS77	OmMADS70_OsMADS77	OpMADS66_OsMADS77	NA_OsMADS77
OG0000052	Mα	OsMADS69	NA_OsMADS69,OrMADS52	OnMADS59_OsMADS69	NA_OsMADS69	NA_OsMADS69,ObMADS60	NA_OsMADS69,OuMADS31	NA_OsMADS69,OlMADS65, OlMADS84	OmMADS58,NA_OsMADS69	OpMADS52,NA_OsMADS69	NA_OsMADS69
OG0000058	Mα	NA	NA	OnMADS44	NA	ObMADS51	OuMADS43	OlMADS53, OlMADS56	OmMADS46	NA	NA
OG0000061	Mα	OsMADS72	OrMADS24_OsMADS72	NA_OsMADS72	NA_OsMADS72	NA_OsMADS72	NA_OsMADS72	OlMADS26_OsMADS72	NA_OsMADS72	NA_OsMADS72	OfMADS17_OsMADS72
OG0000064	Mα	NA	NA	NA	NA	NA	NA	OlMADS51	NA	NA	NA
OG0000005	Mβ	OsMADS92, OsMADS93, OsMADS95	OrMADS5_OsMADS92, OrMADS6_OsMADS93,NA_OsMADS95	OnMADS5_OsMADS92, OnMADS6_OsMADS93	OgMADS5_OsMADS92, OgMADS6_OsMADS93,NA_OsMADS95	ObMADS5_OsMADS92, ObMADS6_OsMADS93,NA_OsMADS95	OuMADS76_OsMADS93/OsMADS95, OuMADS77_OsMADS92	OlMADS4_OsMADS92, OlMADS5_OsMADS93/OsMADS95, OlMADS7	OmMADS5_OsMADS92, OmMADS6_OsMADS93/OsMADS95	OpMADS5_OsMADS92, OpMADS6_OsMADS93/OsMADS95	OfMADS5_OsMADS92/OsMADS93/OsMADS95
OG0000032	Mβ	OsMADS98	OrMADS12_OsMADS98	OnMADS13_OsMADS98	OgMADS13_OsMADS98	ObMADS13_OsMADS98	OuMADS50_OsMADS98	OlMADS13_OsMADS98	OmMADS13_OsMADS98	OpMADS11_OsMADS98	OfMADS11_OsMADS98
OG0000036	Mβ	OsMADS91	OrMADS2_OsMADS91	OnMADS2_OsMADS91	OgMADS2_OsMADS91	ObMADS2_OsMADS91	OuMADS74_OsMADS91	OlMADS1_OsMADS91	OmMADS2_OsMADS91	OpMADS2_OsMADS91	OfMADS2_OsMADS91
OG0000037	Mβ	OsMADS96	OrMADS10_OsMADS96	OnMADS11_OsMADS96	OgMADS11_OsMADS96	ObMADS11_OsMADS96	OuMADS72_OsMADS96	OlMADS11_OsMADS96	OmMADS11_OsMADS96	NA_OsMADS96	OfMADS10_OsMADS96, OfMADS49
OG0000039	Mβ	OsMADS90	OrMADS69,NA_OsMADS90	OnMADS54_OsMADS90	OgMADS56_OsMADS90	ObMADS57_OsMADS90	OuMADS10_OsMADS90	OlMADS62_OsMADS90	OmMADS55_OsMADS90	OpMADS49_OsMADS90	OfMADS48_OsMADS90
OG0000046	Mβ	OsMADS97	OrMADS11_OsMADS97	OnMADS12_OsMADS97	OgMADS12_OsMADS97	ObMADS12_OsMADS97	OuMADS78_OsMADS97	OlMADS12_OsMADS97	OmMADS12_OsMADS97	OpMADS10_OsMADS97	NA_OsMADS97
OG0000055	Mβ	OsMADS94	NA_OsMADS94	OnMADS7_OsMADS94	OgMADS7_OsMADS94	ObMADS7_OsMADS94	OuMADS39_OsMADS94	OlMADS6_OsMADS94	OmMADS7_OsMADS94	OpMADS6_OsMADS94	OfMADS5_OsMADS94
OG0000003	Mγ	OsMADS81, OsMADS82, OsMADS83, OsMADS84, OsMADS85, OsMADS87, OsMADS99	NA_OsMADS81/OsMADS82/OsMADS85/OsMADS99,OrMADS26_OsMADS87, OrMADS29_OsMADS83/OsMADS84, OrMADS53	OnMADS20, OnMADS31_OsMADS81/OsMADS82/OsMADS85/OsMADS99, OnMADS32_OsMADS83/OsMADS84, OnMADS60	OgMADS20_OsMADS87, OgMADS31, OgMADS32_OsMADS81/OsMADS82/OsMADS83/OsMADS84/OsMADS85/OsMADS99, OgMADS33, OgMADS70	ObMADS20_OsMADS87, ObMADS31, ObMADS32_OsMADS81/OsMADS82/OsMADS83/OsMADS84/OsMADS85/OsMADS99, ObMADS33, ObMADS61	OuMADS18_OsMADS87, OuMADS3, OuMADS4, OuMADS6_OsMADS81/OsMADS82/OsMADS83/OsMADS84/OsMADS85/OsMADS99, OuMADS70	OlMADS28_OsMADS87, OlMADS32_OsMADS99, OlMADS33_OsMADS81/OsMADS82/OsMADS83/OsMADS84/OsMADS85, OlMADS34, OlMADS66, OlMADS86	OmMADS21_OsMADS87, OmMADS31_OsMADS81/OsMADS82/OsMADS83/OsMADS84/OsMADS85/OsMADS99, OmMADS32, OmMADS33, OmMADS59	OpMADS17_OsMADS87, OpMADS28_OsMADS81/OsMADS82/OsMADS83/OsMADS84/OsMADS85/OsMADS99, OpMADS53	OfMADS19_OsMADS87,NA__OsMADS81/OsMADS82/OsMADS83/OsMADS84/OsMADS85/OsMADS99
OG0000057	Mγ	OsMADS89	OrMADS4_OsMADS89	OnMADS4_OsMADS89	OgMADS4_OsMADS89	ObMADS4_OsMADS89	OuMADS61_OsMADS89	OlMADS3_OsMADS89	OmMADS4_OsMADS89	OpMADS4_OsMADS89	OfMADS3_OsMADS89
OG0000059	Mγ	OsMADS88	OrMADS3_OsMADS88	OnMADS3_OsMADS88	OgMADS3_OsMADS88	ObMADS3_OsMADS88	OuMADS49_OsMADS88	OlMADS2_OsMADS88	OmMADS3_OsMADS88	OpMADS3_OsMADS88	OfMADS4_OsMADS88
OG0000060	Mγ	OsMADS86	OrMADS25_OsMADS86	OnMADS19_OsMADS86	OgMADS19_OsMADS86	ObMADS19_OsMADS86	OuMADS14_OsMADS86	OlMADS27_OsMADS86	OmMADS20_OsMADS86	NA_OsMADS86	OfMADS18_OsMADS86
OG0000062	Mγ	NA	OrMADS61	NA	OgMADS58	ObMADS66	OuMADS71	OlMADS76, OlMADS77	NA	OpMADS59	NA
* This table presents the orthologous and paralogous relationships of MADS-box genes across Oryza species based on Orthofinder OG classification and MCscan analysis. Genes identified as orthologs of the O. sativa reference are listed as (O. sativa ID_Other species ID). Blue highlights genes that are not orthologous to the reference genes, and red (NA_O. sativa ID) indicates the absence of any ort…
