# Supplementary material for: Evolutionary Dynamics and Expression Divergence of the MADS-Box Gene Family During Recent Speciation of AA-Genome Oryza Species
Source: Plants (Basel). 2025 Jan 26;14(3):379. doi: 10.3390/plants14030379 (PMC11820988; doi:10.3390/plants14030379)
Supplement: Supplementary file 1 [file plants-14-00379-s001.zip › Table S9.xlsx]

## Sheet: Sheet1
Table S9 Duplication modes of MADS-box genes in the 10 Oryza species
	Gene ID	Gene Name	Duplication Mode
Oryza brachyantha	Obrac_000615-RA	OfMADS1	dispersed
	Obrac_000676-RA	OfMADS2	tandem
	Obrac_001109-RA	OfMADS3	tandem
	Obrac_001110-RA	OfMADS4	dispersed
	Obrac_001311-RA	OfMADS5	dispersed
	Obrac_001350-RA	OfMADS6	dispersed
	Obrac_002626-RA	OfMADS7	WGD/segmental
	Obrac_003558-RC	OfMADS8	dispersed
	Obrac_003582-RA	OfMADS9	dispersed
	Obrac_003692-RA	OfMADS10	dispersed
	Obrac_003725-RA	OfMADS11	WGD/segmental
	Obrac_003817-RA	OfMADS12	dispersed
	Obrac_004164-RA	OfMADS13	dispersed
	Obrac_004188-RA	OfMADS14	WGD/segmental
	Obrac_004350-RA	OfMADS15	dispersed
	Obrac_004989-RB	OfMADS16	dispersed
	Obrac_005200-RA	OfMADS17	dispersed
	Obrac_006338-RA	OfMADS18	dispersed
	Obrac_006371-RA	OfMADS19	dispersed
	Obrac_007189-RA	OfMADS20	dispersed
	Obrac_007190-RA	OfMADS21	dispersed
	Obrac_007950-RA	OfMADS22	WGD/segmental
	Obrac_008336-RA	OfMADS23	WGD/segmental
	Obrac_008381-RA	OfMADS24	WGD/segmental
	Obrac_009755-RA	OfMADS25	dispersed
	Obrac_010337-RB	OfMADS26	WGD/segmental
	Obrac_010624-RB	OfMADS27	WGD/segmental
	Obrac_010802-RA	OfMADS28	dispersed
	Obrac_011810-RA	OfMADS29	dispersed
	Obrac_012324-RA	OfMADS30	dispersed
	Obrac_012468-RC	OfMADS31	dispersed
	Obrac_013174-RA	OfMADS32	WGD/segmental
	Obrac_013403-RA	OfMADS33	dispersed
	Obrac_014551-RA	OfMADS34	dispersed
	Obrac_015143-RA	OfMADS35	dispersed
	Obrac_015377-RB	OfMADS36	WGD/segmental
	Obrac_016431-RA	OfMADS37	WGD/segmental
	Obrac_016756-RB	OfMADS38	WGD/segmental
	Obrac_017102-RB	OfMADS39	WGD/segmental
	Obrac_017451-RA	OfMADS40	dispersed
	Obrac_017672-RA	OfMADS41	WGD/segmental
	Obrac_017721-RA	OfMADS42	dispersed
	Obrac_017739-RA	OfMADS43	dispersed
	Obrac_017742-RA	OfMADS44	dispersed
	Obrac_018419-RA	OfMADS45	tandem
	Obrac_018719-RA	OfMADS46	dispersed
	Obrac_018881-RB	OfMADS47	dispersed
	Obrac_018976-RA	OfMADS48	proximal
	Obrac_019252-RA	OfMADS49	proximal
	Obrac_020501-RA	OfMADS50	WGD/segmental
	Obrac_021138-RB	OfMADS51	dispersed
	Obrac_022240-RA	OfMADS52	WGD/segmental
	Obrac_022539-RB	OfMADS53	dispersed
	Obrac_022739-RB	OfMADS54	dispersed
	Obrac_022740-RA	OfMADS55	WGD/segmental
	Obrac_023547-RD	OfMADS56	dispersed
	Obrac_023548-RA	OfMADS57	WGD/segmental
	Obrac_024055-RA	OfMADS58	dispersed
	Obrac_025848-RA	OfMADS59	WGD/segmental
	Obrac_027452-RA	OfMADS60	WGD/segmental
	Obrac_027965-RA	OfMADS61	WGD/segmental
	Obrac_029481-RB	OfMADS62	WGD/segmental
Oryza punctata	Opunc_000687-RA	OpMADS1	WGD/segmental
	Opunc_000750-RA	OpMADS2	dispersed
	Opunc_001266-RA	OpMADS3	tandem
	Opunc_001267-RA	OpMADS4	tandem
	Opunc_001483-RA	OpMADS5	tandem
	Opunc_001484-RA	OpMADS6	tandem
	Opunc_002986-RA	OpMADS7	dispersed
	Opunc_004087-RA	OpMADS8	WGD/segmental
	Opunc_004112-RA	OpMADS9	dispersed
	Opunc_004285-RA	OpMADS10	tandem
	Opunc_004303-RA	OpMADS11	dispersed
	Opunc_004380-RA	OpMADS12	WGD/segmental
	Opunc_004744-RA	OpMADS13	dispersed
	Opunc_004936-RA	OpMADS14	dispersed
	Opunc_005386-RB	OpMADS15	dispersed
	Opunc_005614-RA	OpMADS16	dispersed
	Opunc_007118-RA	OpMADS17	dispersed
	Opunc_008098-RB	OpMADS18	WGD/segmental
	Opunc_008099-RA	OpMADS19	dispersed
	Opunc_008918-RA	OpMADS20	dispersed
	Opunc_009383-RA	OpMADS21	dispersed
	Opunc_009447-RA	OpMADS22	WGD/segmental
	Opunc_011069-RA	OpMADS23	WGD/segmental
	Opunc_011724-RA	OpMADS24	WGD/segmental
	Opunc_012073-RA	OpMADS25	dispersed
	Opunc_012288-RA	OpMADS26	WGD/segmental
	Opunc_013308-RA	OpMADS27	dispersed
	Opunc_013355-RA	OpMADS28	dispersed
	Opunc_013606-RA	OpMADS29	WGD/segmental
	Opunc_013945-RA	OpMADS30	dispersed
	Opunc_014096-RA	OpMADS31	WGD/segmental
	Opunc_014890-RA	OpMADS32	WGD/segmental
	Opunc_015138-RA	OpMADS33	WGD/segmental
	Opunc_016423-RA	OpMADS34	WGD/segmental
	Opunc_016749-RA	OpMADS35	dispersed
	Opunc_017401-RB	OpMADS36	WGD/segmental
	Opunc_018634-RA	OpMADS37	dispersed
	Opunc_019023-RA	OpMADS38	dispersed
	Opunc_019363-RB	OpMADS39	WGD/segmental
	Opunc_019414-RA	OpMADS40	dispersed
	Opunc_020102-RA	OpMADS41	dispersed
	Opunc_020154-RA	OpMADS42	dispersed
	Opunc_020172-RA	OpMADS43	proximal
	Opunc_020176-RA	OpMADS44	tandem
	Opunc_020177-RA	OpMADS45	tandem
	Opunc_020938-RA	OpMADS46	WGD/segmental
	Opunc_021264-RA	OpMADS47	dispersed
	Opunc_021427-RA	OpMADS48	WGD/segmental
	Opunc_021635-RA	OpMADS49	dispersed
	Opunc_023561-RA	OpMADS50	WGD/segmental
	Opunc_024284-RA	OpMADS51	dispersed
	Opunc_025161-RA	OpMADS52	dispersed
	Opunc_025579-RA	OpMADS53	dispersed
	Opunc_025698-RC	OpMADS54	dispersed
	Opunc_026048-RD	OpMADS55	dispersed
	Opunc_026171-RA	OpMADS56	dispersed
	Opunc_026310-RB	OpMADS57	WGD/segmental
	Opunc_026313-RB	OpMADS58	WGD/segmental
	Opunc_027448-RA	OpMADS59	dispersed
	Opunc_028716-RB	OpMADS60	dispersed
	Opunc_029583-RA	OpMADS61	dispersed
	Opunc_029585-RA	OpMADS62	dispersed
	Opunc_029916-RA	OpMADS63	tandem
	Opunc_029917-RA	OpMADS64	tandem
	Opunc_030269-RA	OpMADS65	dispersed
	Opunc_031063-RA	OpMADS66	dispersed
	Opunc_031885-RA	OpMADS67	dispersed
	Opunc_032557-RA	OpMADS68	WGD/segmental
	Opunc_034702-RA	OpMADS69	WGD/segmental
Oryza meridionalis	Omeri_000786-RB	OmMADS1	WGD/segmental
	Omeri_000865-RA	OmMADS2	dispersed
	Omeri_001445-RA	OmMADS3	tandem
	Omeri_001446-RA	OmMADS4	tandem
	Omeri_001634-RA	OmMADS5	tandem
	Omeri_001635-RA	OmMADS6	tandem
	Omeri_001636-RA	OmMADS7	tandem
	Omeri_003498-RA	OmMADS8	dispersed
	Omeri_004644-RA	OmMADS9	WGD/segmental
	Omeri_004668-RA	OmMADS10	dispersed
	Omeri_004809-RA	OmMADS11	dispersed
	Omeri_004853-RA	OmMADS12	tandem
	Omeri_004865-RA	OmMADS13	dispersed
	Omeri_004940-RA	OmMADS14	WGD/segmental
	Omeri_005391-RA	OmMADS15	dispersed
	Omeri_005639-RB	OmMADS16	WGD/segmental
	Omeri_006150-RA	OmMADS17	dispersed
	Omeri_006385-RB	OmMADS18	dispersed
	Omeri_008288-RB	OmMADS19	WGD/segmental
	Omeri_008430-RA	OmMADS20	dispersed
	Omeri_008494-RA	OmMADS21	dispersed
	Omeri_009651-RA	OmMADS22	dispersed
	Omeri_010551-RA	OmMADS23	WGD/segmental
	Omeri_011091-RA	OmMADS24	dispersed
	Omeri_011149-RA	OmMADS25	WGD/segmental
	Omeri_013072-RA	OmMADS26	WGD/segmental
	Omeri_013812-RA	OmMADS27	WGD/segmental
	Omeri_014160-RA	OmMADS28	dispersed
	Omeri_014379-RA	OmMADS29	WGD/segmental
	Omeri_015840-RA	OmMADS30	dispersed
	Omeri_015895-RA	OmMADS31	proximal
	Omeri_015903-RA	OmMADS32	proximal
	Omeri_016069-RA	OmMADS33	dispersed
	Omeri_016240-RA	OmMADS34	WGD/segmental
	Omeri_016243-RA	OmMADS35	proximal
	Omeri_016618-RA	OmMADS36	proximal
	Omeri_016621-RA	OmMADS37	proximal
	Omeri_016781-RB	OmMADS38	WGD/segmental
	Omeri_017641-RB	OmMADS39	WGD/segmental
	Omeri_018627-RA	OmMADS40	dispersed
	Omeri_019081-RA	OmMADS41	dispersed
	Omeri_019462-RB	OmMADS42	WGD/segmental
	Omeri_019519-RB	OmMADS43	dispersed
	Omeri_020449-RA	OmMADS44	dispersed
	Omeri_020466-RA	OmMADS45	dispersed
	Omeri_020504-RA	OmMADS46	proximal
	Omeri_020507-RA	OmMADS47	proximal
	Omeri_020509-RA	OmMADS48	proximal
	Omeri_021417-RA	OmMADS49	WGD/segmental
	Omeri_021771-RA	OmMADS50	dispersed
	Omeri_022638-RA	OmMADS51	tandem
	Omeri_023086-RA	OmMADS52	dispersed
	Omeri_023911-RB	OmMADS53	WGD/segmental
	Omeri_025247-RA	OmMADS54	WGD/segmental
	Omeri_025434-RA	OmMADS55	dispersed
	Omeri_027893-RB	OmMADS56	dispersed
	Omeri_028721-RA	OmMADS57	dispersed
	Omeri_029860-RA	OmMADS58	dispersed
	Omeri_030516-RA	OmMADS59	dispersed
	Omeri_030548-RB	OmMADS60	dispersed
	Omeri_030943-RD	OmMADS61	dispersed
	Omeri_031220-RC	OmMADS62	WGD/segmental
	Omeri_031223-RB	OmMADS63	WGD/segmental
	Omeri_034099-RB	OmMADS64	dispersed
	Omeri_035119-RA	OmMADS65	dispersed
	Omeri_035120-RB	OmMADS66	dispersed
	Omeri_035576-RA	OmMADS67	proximal
	Omeri_035579-RA	OmMADS68	proximal
	Omeri_035987-RB	OmMADS69	dispersed
	Omeri_036980-RA	OmMADS70	proximal
	Omeri_036985-RA	OmMADS71	proximal
	Omeri_038770-RA	OmMADS72	WGD/segmental
	Omeri_041383-RA	OmMADS73	WGD/segmental
Oryza longistaminata	Olon000861.t1	OlMADS1	dispersed
	Olon001358.t1	OlMADS2	proximal
	Olon001360.t1	OlMADS3	proximal
	Olon001632.t1	OlMADS4	tandem
	Olon001633.t1	OlMADS5	tandem
	Olon001634.t1	OlMADS6	tandem
	Olon001638.t1	OlMADS7	proximal
	Olon003415.t1	OlMADS8	dispersed
	Olon004464.t1	OlMADS9	WGD/segmental
	Olon004508.t1	OlMADS10	dispersed
	Olon004641.t1	OlMADS11	dispersed
	Olon004673.t1	OlMADS12	tandem
	Olon004684.t1	OlMADS13	dispersed
	Olon004756.t1	OlMADS14	WGD/segmental
	Olon005191.t1	OlMADS15	dispersed
	Olon005247.t1	OlMADS16	WGD/segmental
	Olon005641.t1	OlMADS17	dispersed
	Olon005692.t1	OlMADS18	WGD/segmental
	Olon007485.t1	OlMADS19	WGD/segmental
	Olon008268.t1	OlMADS20	WGD/segmental
	Olon008629.t1	OlMADS21	dispersed
	Olon008812.t1	OlMADS22	WGD/segmental
	Olon009539.t1	OlMADS23	WGD/segmental
	Olon009989.t1	OlMADS24	dispersed
	Olon010212.t1	OlMADS25	dispersed
	Olon010466.t1	OlMADS26	dispersed
	Olon011798.t1	OlMADS27	dispersed
	Olon011854.t1	OlMADS28	dispersed
	Olon012983.t1	OlMADS29	WGD/segmental
	Olon012985.t1	OlMADS30	dispersed
	Olon014652.t1	OlMADS31	dispersed
	Olon014703.t1	OlMADS32	tandem
	Olon014704.t1	OlMADS33	tandem
	Olon014855.t1	OlMADS34	dispersed
	Olon015033.t1	OlMADS35	WGD/segmental
	Olon015034.t1	OlMADS36	tandem
	Olon015412.t1	OlMADS37	dispersed
	Olon015547.t1	OlMADS38	WGD/segmental
	Olon016380.t1	OlMADS39	WGD/segmental
	Olon016398.t1	OlMADS40	WGD/segmental
	Olon016647.t1	OlMADS41	dispersed
	Olon017975.t1	OlMADS42	dispersed
	Olon018366.t1	OlMADS43	dispersed
	Olon019098.t1	OlMADS44	WGD/segmental
	Olon020398.t1	OlMADS45	WGD/segmental
	Olon020763.t1	OlMADS46	proximal
	Olon020769.t1	OlMADS47	proximal
	Olon021124.t1	OlMADS48	WGD/segmental
	Olon021174.t1	OlMADS49	dispersed
	Olon021810.t1	OlMADS50	tandem
	Olon021811.t1	OlMADS51	tandem
	Olon021870.t1	OlMADS52	dispersed
	Olon022094.t1	OlMADS53	proximal
	Olon022097.t1	OlMADS54	tandem
	Olon022098.t1	OlMADS55	tandem
	Olon022099.t1	OlMADS56	proximal
	Olon022102.t1	OlMADS57	tandem
	Olon022103.t1	OlMADS58	tandem
	Olon023009.t1	OlMADS59	WGD/segmental
	Olon023350.t1	OlMADS60	dispersed
	Olon023528.t1	OlMADS61	WGD/segmental
	Olon023730.t1	OlMADS62	dispersed
	Olon025934.t1	OlMADS63	dispersed
	Olon026751.t1	OlMADS64	dispersed
	Olon027790.t1	OlMADS65	WGD/segmental
	Olon028358.t1	OlMADS66	dispersed
	Olon028390.t1	OlMADS67	WGD/segmental
	Olon028741.t1	OlMADS68	dispersed
	Olon029007.t1	OlMADS69	WGD/segmental
	Olon029008.t1	OlMADS70	WGD/segmental
	Olon029375.t1	OlMADS71	proximal
	Olon029378.t1	OlMADS72	proximal
	Olon030955.t1	OlMADS73	WGD/segmental
	Olon032595.t1	OlMADS74	dispersed
	Olon033208.t1	OlMADS75	WGD/segmental
	Olon034265.t1	OlMADS76	proximal
	Olon034272.t1	OlMADS77	proximal
	Olon035748.t1	OlMADS78	dispersed
	Olon036702.t1	OlMADS79	dispersed
	Olon037103.t1	OlMADS80	proximal
	Olon037106.t1	OlMADS81	proximal
	Olon037473.t1	OlMADS82	dispersed
	Olon037483.t1	OlMADS83	dispersed
	Olon038660.t1	OlMADS84	WGD/segmental
	Olon039916.t1	OlMADS85	dispersed
	Olon039918.t1	OlMADS86	dispersed
	Olon040611.t1	OlMADS87	dispersed
Oryza glumipatula	Oglum_006544-RA	OuMADS1	dispersed
	Oglum_035096-RA	OuMADS2	proximal
	Oglum_015883-RA	OuMADS3	dispersed
	Oglum_015679-RA	OuMADS4	tandem
	Oglum_036487-RA	OuMADS5	proximal
	Oglum_015678-RA	OuMADS6	tandem
	Oglum_024586-RA	OuMADS7	WGD/segmental
	Oglum_021710-RA	OuMADS8	dispersed
	Oglum_022129-RA	OuMADS9	dispersed
	Oglum_025306-RA	OuMADS10	dispersed
	Oglum_034636-RA	OuMADS11	dispersed
	Oglum_035091-RA	OuMADS12	proximal
	Oglum_009515-RB	OuMADS13	WGD/segmental
	Oglum_008288-RA	OuMADS14	dispersed
	Oglum_025146-RA	OuMADS15	WGD/segmental
	Oglum_023622-RA	OuMADS16	proximal
	Oglum_017408-RA	OuMADS17	WGD/segmental
	Oglum_008346-RA	OuMADS18	dispersed
	Oglum_005147-RA	OuMADS19	WGD/segmental
	Oglum_019061-RA	OuMADS20	WGD/segmental
	Oglum_010892-RA	OuMADS21	dispersed
	Oglum_030812-RA	OuMADS22	WGD/segmental
	Oglum_030811-RA	OuMADS23	proximal
	Oglum_034638-RA	OuMADS24	dispersed
	Oglum_005565-RA	OuMADS25	dispersed
	Oglum_016535-RC	OuMADS26	WGD/segmental
	Oglum_006280-RA	OuMADS27	dispersed
	Oglum_004875-RA	OuMADS28	dispersed
	Oglum_009517-RA	OuMADS29	dispersed
	Oglum_036494-RA	OuMADS30	proximal
	Oglum_029394-RA	OuMADS31	dispersed
	Oglum_023619-RA	OuMADS32	proximal
	Oglum_019062-RA	OuMADS33	tandem
	Oglum_003724-RA	OuMADS34	dispersed
	Oglum_030125-RA	OuMADS35	WGD/segmental
	Oglum_038201-RA	OuMADS36	WGD/segmental
	Oglum_024938-RA	OuMADS37	dispersed
	Oglum_012884-RA	OuMADS38	WGD/segmental
	Oglum_001799-RA	OuMADS39	tandem
	Oglum_028368-RB	OuMADS40	dispersed
	Oglum_030527-RC	OuMADS41	dispersed
	Oglum_039996-RA	OuMADS42	dispersed
	Oglum_023614-RA	OuMADS43	proximal
	Oglum_013616-RA	OuMADS44	WGD/segmental
	Oglum_014195-RA	OuMADS45	WGD/segmental
	Oglum_005784-RA	OuMADS46	WGD/segmental
	Oglum_023459-RA	OuMADS47	dispersed
	Oglum_020327-RA	OuMADS48	WGD/segmental
	Oglum_001496-RA	OuMADS49	tandem
	Oglum_005076-RA	OuMADS50	dispersed
	Oglum_022528-RA	OuMADS51	dispersed
	Oglum_017671-RA	OuMADS52	WGD/segmental
	Oglum_035523-RA	OuMADS53	dispersed
	Oglum_004852-RA	OuMADS54	WGD/segmental
	Oglum_027581-RC	OuMADS55	dispersed
	Oglum_040739-RA	OuMADS56	WGD/segmental
	Oglum_022574-RA	OuMADS57	dispersed
	Oglum_030807-RA	OuMADS58	WGD/segmental
	Oglum_016392-RA	OuMADS59	proximal
	Oglum_015639-RA	OuMADS60	dispersed
	Oglum_001497-RA	OuMADS61	tandem
	Oglum_033615-RA	OuMADS62	dispersed
	Oglum_010961-RA	OuMADS63	WGD/segmental
	Oglum_013977-RB	OuMADS64	dispersed
	Oglum_010386-RA	OuMADS65	dispersed
	Oglum_000846-RA	OuMADS66	WGD/segmental
	Oglum_019565-RA	OuMADS67	dispersed
	Oglum_023575-RA	OuMADS68	dispersed
	Oglum_016395-RA	OuMADS69	proximal
	Oglum_030094-RA	OuMADS70	dispersed
	Oglum_032001-RA	OuMADS71	dispersed
	Oglum_005011-RA	OuMADS72	dispersed
	Oglum_016022-RA	OuMADS73	WGD/segmental
	Oglum_000926-RA	OuMADS74	dispersed
	Oglum_016024-RA	OuMADS75	proximal
	Oglum_001798-RA	OuMADS76	tandem
	Oglum_001797-RA	OuMADS77	tandem
	Oglum_005064-RA	OuMADS78	tandem
Oryza barthii	Obart_000756-RA	ObMADS1	WGD/segmental
	Obart_000836-RA	ObMADS2	dispersed
	Obart_001395-RA	ObMADS3	tandem
	Obart_001396-RA	ObMADS4	tandem
	Obart_001697-RA	ObMADS5	tandem
	Obart_001698-RA	ObMADS6	tandem
	Obart_001699-RA	ObMADS7	tandem
	Obart_003478-RA	ObMADS8	dispersed
	Obart_004607-RA	ObMADS9	WGD/segmental
	Obart_004633-RB	ObMADS10	dispersed
	Obart_004773-RA	ObMADS11	dispersed
	Obart_004822-RA	ObMADS12	tandem
	Obart_004835-RA	ObMADS13	dispersed
	Obart_004909-RA	ObMADS14	WGD/segmental
	Obart_005294-RA	ObMADS15	dispersed
	Obart_005507-RA	ObMADS16	WGD/segmental
	Obart_005995-RA	ObMADS17	dispersed
	Obart_006231-RA	ObMADS18	dispersed
	Obart_007922-RA	ObMADS19	dispersed
	Obart_007984-RA	ObMADS20	dispersed
	Obart_009116-RB	ObMADS21	WGD/segmental
	Obart_009117-RA	ObMADS22	dispersed
	Obart_009980-RA	ObMADS23	WGD/segmental
	Obart_010530-RA	ObMADS24	dispersed
	Obart_010586-RA	ObMADS25	WGD/segmental
	Obart_012557-RB	ObMADS26	WGD/segmental
	Obart_013269-RA	ObMADS27	WGD/segmental
	Obart_013643-RB	ObMADS28	dispersed
	Obart_013871-RA	ObMADS29	WGD/segmental
	Obart_015309-RB	ObMADS30	dispersed
	Obart_015310-RA	ObMADS31	dispersed
	Obart_015364-RA	ObMADS32	tandem
	Obart_015536-RA	ObMADS33	dispersed
	Obart_015715-RA	ObMADS34	WGD/segmental
	Obart_015717-RA	ObMADS35	proximal
	Obart_016083-RA	ObMADS36	proximal
	Obart_016086-RA	ObMADS37	proximal
	Obart_016089-RA	ObMADS38	proximal
	Obart_016223-RB	ObMADS39	WGD/segmental
	Obart_017072-RB	ObMADS40	WGD/segmental
	Obart_017322-RC	ObMADS41	WGD/segmental
	Obart_018698-RA	ObMADS42	WGD/segmental
	Obart_018700-RA	ObMADS43	proximal
	Obart_019174-RA	ObMADS44	dispersed
	Obart_019900-RB	ObMADS45	WGD/segmental
	Obart_021647-RA	ObMADS46	dispersed
	Obart_022022-RA	ObMADS47	dispersed
	Obart_022069-RA	ObMADS48	dispersed
	Obart_022960-RA	ObMADS49	dispersed
	Obart_023039-RA	ObMADS50	dispersed
	Obart_023075-RA	ObMADS51	proximal
	Obart_023079-RA	ObMADS52	tandem
	Obart_023080-RA	ObMADS53	tandem
	Obart_023973-RA	ObMADS54	WGD/segmental
	Obart_024306-RA	ObMADS55	dispersed
	Obart_024519-RA	ObMADS56	WGD/segmental
	Obart_024711-RA	ObMADS57	dispersed
	Obart_026965-RB	ObMADS58	dispersed
	Obart_027763-RA	ObMADS59	dispersed
	Obart_028810-RA	ObMADS60	dispersed
	Obart_029445-RA	ObMADS61	dispersed
	Obart_029473-RC	ObMADS62	WGD/segmental
	Obart_029890-RA	ObMADS63	dispersed
	Obart_030174-RB	ObMADS64	WGD/segmental
	Obart_030175-RA	ObMADS65	WGD/segmental
	Obart_031435-RA	ObMADS66	proximal
	Obart_033046-RB	ObMADS67	dispersed
	Obart_034012-RA	ObMADS68	dispersed
	Obart_034013-RC	ObMADS69	dispersed
	Obart_034450-RA	ObMADS70	proximal
	Obart_034454-RA	ObMADS71	proximal
	Obart_034897-RB	ObMADS72	dispersed
	Obart_035842-RA	ObMADS73	proximal
	Obart_035849-RA	ObMADS74	proximal
	Obart_037612-RA	ObMADS75	WGD/segmental
	Obart_040143-RB	ObMADS76	WGD/segmental
Oryza glaberrima	Oglab_000754-RB	OgMADS1	WGD/segmental
	Oglab_000834-RA	OgMADS2	dispersed
	Oglab_001392-RA	OgMADS3	tandem
	Oglab_001393-RA	OgMADS4	tandem
	Oglab_001668-RA	OgMADS5	tandem
	Oglab_001669-RA	OgMADS6	tandem
	Oglab_001670-RA	OgMADS7	tandem
	Oglab_003422-RA	OgMADS8	dispersed
	Oglab_004570-RA	OgMADS9	WGD/segmental
	Oglab_004593-RB	OgMADS10	dispersed
	Oglab_004731-RA	OgMADS11	dispersed
	Oglab_004783-RA	OgMADS12	tandem
	Oglab_004796-RA	OgMADS13	dispersed
	Oglab_004871-RA	OgMADS14	WGD/segmental
	Oglab_005261-RA	OgMADS15	dispersed
	Oglab_005488-RA	OgMADS16	WGD/segmental
	Oglab_005985-RB	OgMADS17	dispersed
	Oglab_006219-RA	OgMADS18	dispersed
	Oglab_007914-RA	OgMADS19	dispersed
	Oglab_007977-RA	OgMADS20	dispersed
	Oglab_009113-RB	OgMADS21	WGD/segmental
	Oglab_009114-RA	OgMADS22	dispersed
	Oglab_009977-RA	OgMADS23	WGD/segmental
	Oglab_010516-RA	OgMADS24	dispersed
	Oglab_010569-RA	OgMADS25	WGD/segmental
	Oglab_012520-RA	OgMADS26	WGD/segmental
	Oglab_013232-RA	OgMADS27	WGD/segmental
	Oglab_013605-RB	OgMADS28	dispersed
	Oglab_013834-RA	OgMADS29	WGD/segmental
	Oglab_015265-RB	OgMADS30	dispersed
	Oglab_015266-RA	OgMADS31	dispersed
	Oglab_015318-RA	OgMADS32	tandem
	Oglab_015477-RA	OgMADS33	dispersed
	Oglab_015658-RA	OgMADS34	WGD/segmental
	Oglab_015660-RA	OgMADS35	proximal
	Oglab_016060-RA	OgMADS36	proximal
	Oglab_016063-RA	OgMADS37	proximal
	Oglab_016198-RB	OgMADS38	WGD/segmental
	Oglab_017055-RA	OgMADS39	WGD/segmental
	Oglab_017309-RC	OgMADS40	dispersed
	Oglab_018004-RB	OgMADS41	dispersed
	Oglab_018431-RA	OgMADS42	dispersed
	Oglab_018797-RB	OgMADS43	WGD/segmental
	Oglab_018846-RC	OgMADS44	dispersed
	Oglab_019740-RA	OgMADS45	dispersed
	Oglab_019820-RA	OgMADS46	dispersed
	Oglab_019861-RA	OgMADS47	tandem
	Oglab_019862-RA	OgMADS48	tandem
	Oglab_020755-RA	OgMADS49	WGD/segmental
	Oglab_021081-RA	OgMADS50	dispersed
	Oglab_021968-RA	OgMADS51	WGD/segmental
	Oglab_021971-RA	OgMADS52	proximal
	Oglab_022433-RA	OgMADS53	dispersed
	Oglab_023157-RB	OgMADS54	WGD/segmental
	Oglab_024505-RA	OgMADS55	WGD/segmental
	Oglab_024688-RA	OgMADS56	dispersed
	Oglab_026973-RB	OgMADS57	dispersed
	Oglab_028576-RA	OgMADS58	proximal
	Oglab_030185-RB	OgMADS59	dispersed
	Oglab_031186-RA	OgMADS60	proximal
	Oglab_031187-RC	OgMADS61	proximal
	Oglab_031627-RA	OgMADS62	proximal
	Oglab_031629-RA	OgMADS63	proximal
	Oglab_032046-RA	OgMADS64	dispersed
	Oglab_032992-RA	OgMADS65	proximal
	Oglab_032998-RA	OgMADS66	proximal
	Oglab_034825-RB	OgMADS67	WGD/segmental
	Oglab_037426-RC	OgMADS68	WGD/segmental
	Oglab_037940-R1	OgMADS69	dispersed
	Oglab_039588-R1	OgMADS70	dispersed
	Oglab_039616-R1	OgMADS71	WGD/segmental
	Oglab_039996-R1	OgMADS72	dispersed
	Oglab_040275-R2	OgMADS73	WGD/segmental
	Oglab_040276-R1	OgMADS74	WGD/segmental
Oryza rufipogon	RUF000729.t1	OrMADS1	WGD/segmental
	RUF000802.t1	OrMADS2	dispersed
	RUF001256.t1	OrMADS3	proximal
	RUF001258.t1	OrMADS4	proximal
	RUF001556.t1	OrMADS5	tandem
	RUF001557.t1	OrMADS6	tandem
	RUF003207.t1	OrMADS7	dispersed
	RUF004161.t1	OrMADS8	WGD/segmental
	RUF004183.t2	OrMADS9	dispersed
	RUF004318.t1	OrMADS10	dispersed
	RUF004359.t1	OrMADS11	tandem
	RUF004372.t1	OrMADS12	dispersed
	RUF004438.t2	OrMADS13	WGD/segmental
	RUF004811.t1	OrMADS14	dispersed
	RUF004872.t1	OrMADS15	dispersed
	RUF005237.t1	OrMADS16	dispersed
	RUF007107.t1	OrMADS17	WGD/segmental
	RUF007801.t1	OrMADS18	WGD/segmental
	RUF008148.t1	OrMADS19	dispersed
	RUF008358.t1	OrMADS20	WGD/segmental
	RUF009085.t1	OrMADS21	WGD/segmental
	RUF009508.t1	OrMADS22	dispersed
	RUF009723.t1	OrMADS23	dispersed
	RUF009984.t1	OrMADS24	dispersed
	RUF011329.t1	OrMADS25	dispersed
	RUF011377.t1	OrMADS26	dispersed
	RUF012380.t1	OrMADS27	dispersed
	RUF014043.t1	OrMADS28	dispersed
	RUF014079.t1	OrMADS29	tandem
	RUF014438.t1	OrMADS30	WGD/segmental
	RUF014440.t1	OrMADS31	tandem
	RUF014782.t1	OrMADS32	proximal
	RUF014786.t1	OrMADS33	proximal
	RUF014924.t1	OrMADS34	WGD/segmental
	RUF015713.t1	OrMADS35	WGD/segmental
	RUF015966.t1	OrMADS36	dispersed
	RUF017201.t1	OrMADS37	WGD/segmental
	RUF017699.t1	OrMADS38	dispersed
	RUF018407.t1	OrMADS39	WGD/segmental
	RUF020034.t1	OrMADS40	dispersed
	RUF020388.t1	OrMADS41	WGD/segmental
	RUF020438.t1	OrMADS42	dispersed
	RUF021060.t1	OrMADS43	dispersed
	RUF021157.t1	OrMADS44	dispersed
	RUF021417.t1	OrMADS45	proximal
	RUF021419.t1	OrMADS46	proximal
	RUF022264.t1	OrMADS47	dispersed
	RUF022571.t2	OrMADS48	dispersed
	RUF022745.t1	OrMADS49	dispersed
	RUF024989.t1	OrMADS50	dispersed
	RUF025762.t1	OrMADS51	dispersed
	RUF026758.t1	OrMADS52	dispersed
	RUF027379.t1	OrMADS53	dispersed
	RUF027404.t3	OrMADS54	dispersed
	RUF027792.t1	OrMADS55	dispersed
	RUF028077.t1	OrMADS56	dispersed
	RUF028408.t1	OrMADS57	proximal
	RUF028411.t1	OrMADS58	proximal
	RUF029950.t1	OrMADS59	WGD/segmental
	RUF032391.t1	OrMADS60	WGD/segmental
	RUF033426.t1	OrMADS61	proximal
	RUF036773.t1	OrMADS62	dispersed
	RUF038018.t1	OrMADS63	dispersed
	RUF038020.t1	OrMADS64	dispersed
	RUF038072.t1	OrMADS65	dispersed
	RUF038438.t1	OrMADS66	proximal
	RUF038441.t1	OrMADS67	proximal
	RUF038512.t1	OrMADS68	dispersed
	RUF038649.t1	OrMADS69	dispersed
Oryza nivara	Oniv_000827-RA	OnMADS1	WGD/segmental
	Oniv_000914-RA	OnMADS2	dispersed
	Oniv_001522-RA	OnMADS3	tandem
	Oniv_001523-RA	OnMADS4	tandem
	Oniv_001816-RA	OnMADS5	tandem
	Oniv_001817-RA	OnMADS6	tandem
	Oniv_001818-RA	OnMADS7	tandem
	Oniv_003648-RA	OnMADS8	dispersed
	Oniv_004805-RA	OnMADS9	WGD/segmental
	Oniv_004826-RA	OnMADS10	dispersed
	Oniv_004969-RA	OnMADS11	dispersed
	Oniv_005021-RA	OnMADS12	tandem
	Oniv_005035-RA	OnMADS13	dispersed
	Oniv_005105-RA	OnMADS14	WGD/segmental
	Oniv_005515-RA	OnMADS15	dispersed
	Oniv_005732-RA	OnMADS16	WGD/segmental
	Oniv_006224-RA	OnMADS17	dispersed
	Oniv_006462-RA	OnMADS18	dispersed
	Oniv_008199-RA	OnMADS19	dispersed
	Oniv_008259-RA	OnMADS20	dispersed
	Oniv_009441-RA	OnMADS21	WGD/segmental
	Oniv_009442-RA	OnMADS22	dispersed
	Oniv_010341-RA	OnMADS23	WGD/segmental
	Oniv_010865-RA	OnMADS24	dispersed
	Oniv_010921-RA	OnMADS25	WGD/segmental
	Oniv_012899-RA	OnMADS26	WGD/segmental
	Oniv_013645-RA	OnMADS27	WGD/segmental
	Oniv_014008-RC	OnMADS28	dispersed
	Oniv_014227-RA	OnMADS29	WGD/segmental
	Oniv_015637-RA	OnMADS30	dispersed
	Oniv_015684-RA	OnMADS31	proximal
	Oniv_015689-RA	OnMADS32	proximal
	Oniv_016024-RA	OnMADS33	WGD/segmental
	Oniv_016026-RA	OnMADS34	proximal
	Oniv_016424-RA	OnMADS35	proximal
	Oniv_016427-RA	OnMADS36	proximal
	Oniv_016567-RB	OnMADS37	WGD/segmental
	Oniv_017437-RA	OnMADS38	WGD/segmental
	Oniv_018837-RA	OnMADS39	dispersed
	Oniv_019282-RA	OnMADS40	WGD/segmental
	Oniv_019331-RA	OnMADS41	dispersed
	Oniv_020247-RA	OnMADS42	dispersed
	Oniv_020329-RA	OnMADS43	dispersed
	Oniv_020359-RA	OnMADS44	proximal
	Oniv_020363-RA	OnMADS45	proximal
	Oniv_020366-RA	OnMADS46	proximal
	Oniv_021377-RA	OnMADS47	WGD/segmental
	Oniv_021717-RA	OnMADS48	dispersed
	Oniv_022648-RA	OnMADS49	WGD/segmental
	Oniv_022649-RA	OnMADS50	tandem
	Oniv_023123-RA	OnMADS51	dispersed
	Oniv_023886-RB	OnMADS52	WGD/segmental
	Oniv_025219-RD	OnMADS53	WGD/segmental
	Oniv_025423-RA	OnMADS54	dispersed
	Oniv_027738-RA	OnMADS55	dispersed
	Oniv_030523-RA	OnMADS56	WGD/segmental
	Oniv_031286-RA	OnMADS57	WGD/segmental
	Oniv_031729-RB	OnMADS58	dispersed
	Oniv_032879-RA	OnMADS59	tandem
	Oniv_033541-RA	OnMADS60	dispersed
	Oniv_033570-RB	OnMADS61	WGD/segmental
	Oniv_033955-RA	OnMADS62	dispersed
	Oniv_034245-RB	OnMADS63	WGD/segmental
	Oniv_034246-RB	OnMADS64	WGD/segmental
	Oniv_037111-RB	OnMADS65	proximal
	Oniv_037114-RB	OnMADS66	proximal
	Oniv_037117-RB	OnMADS67	proximal
	Oniv_037121-RB	OnMADS68	proximal
	Oniv_038155-RA	OnMADS69	dispersed
	Oniv_038157-RB	OnMADS70	dispersed
	Oniv_038630-RA	OnMADS71	proximal
	Oniv_038635-RA	OnMADS72	proximal
	Oniv_039030-RA	OnMADS73	dispersed
	Oniv_039075-RA	OnMADS74	dispersed
	Oniv_040036-RA	OnMADS75	proximal
	Oniv_040041-RA	OnMADS76	proximal
	Oniv_041839-RA	OnMADS77	WGD/segmental
	Oniv_042424-RB	OnMADS78	dispersed
Oryza sativa Indica Group	Osmh63.01G007300_01	OsiMADS1	WGD/segmental
	Osmh63.01G008060_01	OsiMADS2	dispersed
	Osmh63.01G015340_01	OsiMADS3	tandem
	Osmh63.01G015350_01	OsiMADS4	tandem
	Osmh63.01G015360_01	OsiMADS5	tandem
	Osmh63.01G031850_01	OsiMADS6	dispersed
	Osmh63.01G042440_01	OsiMADS7	WGD/segmental
	Osmh63.01G042650_01	OsiMADS8	dispersed
	Osmh63.01G043970_01	OsiMADS9	dispersed
	Osmh63.01G044370_01	OsiMADS10	tandem
	Osmh63.01G044490_01	OsiMADS11	dispersed
	Osmh63.01G045150_01	OsiMADS12	WGD/segmental
	Osmh63.01G048730_01	OsiMADS13	dispersed
	Osmh63.02G000370_01	OsiMADS14	WGD/segmental
	Osmh63.02G005130_01	OsiMADS15	dispersed
	Osmh63.02G005580_01	OsiMADS16	WGD/segmental
	Osmh63.02G022590_02	OsiMADS17	WGD/segmental
	Osmh63.02G029250_01	OsiMADS18	WGD/segmental
	Osmh63.02G032570_01	OsiMADS19	dispersed
	Osmh63.02G034630_02	OsiMADS20	WGD/segmental
	Osmh63.03G001800_01	OsiMADS21	WGD/segmental
	Osmh63.03G006280_01	OsiMADS22	dispersed
	Osmh63.03G008370_01	OsiMADS23	dispersed
	Osmh63.03G010940_01	OsiMADS24	dispersed
	Osmh63.03G034690_01	OsiMADS25	WGD/segmental
	Osmh63.03G034700_01	OsiMADS26	dispersed
	Osmh63.04G007550_01	OsiMADS27	dispersed
	Osmh63.04G007950_01	OsiMADS28	proximal
	Osmh63.04G007980_01	OsiMADS29	proximal
	Osmh63.04G008450_01	OsiMADS30	proximal
	Osmh63.04G008500_01	OsiMADS31	proximal
	Osmh63.04G011520_01	OsiMADS32	proximal
	Osmh63.04G011540_01	OsiMADS33	tandem
	Osmh63.04G015240_01	OsiMADS34	proximal
	Osmh63.04G015270_01	OsiMADS35	proximal
	Osmh63.04G016560_02	OsiMADS36	WGD/segmental
	Osmh63.04G024630_02	OsiMADS37	WGD/segmental
	Osmh63.05G006890_01	OsiMADS38	WGD/segmental
	Osmh63.05G006900_03	OsiMADS39	tandem
	Osmh63.05G010930_01	OsiMADS40	dispersed
	Osmh63.05G017640_02	OsiMADS41	WGD/segmental
	Osmh63.06G000530_01	OsiMADS42	dispersed
	Osmh63.06G004400_01	OsiMADS43	dispersed
	Osmh63.06G007830_02	OsiMADS44	WGD/segmental
	Osmh63.06G008260_01	OsiMADS45	dispersed
	Osmh63.06G015830_01	OsiMADS46	dispersed
	Osmh63.06G016540_01	OsiMADS47	dispersed
	Osmh63.06G016820_01	OsiMADS48	proximal
	Osmh63.06G016860_01	OsiMADS49	proximal
	Osmh63.06G016880_01	OsiMADS50	proximal
	Osmh63.06G025670_02	OsiMADS51	WGD/segmental
	Osmh63.06G028870_01	OsiMADS52	dispersed
	Osmh63.07G000560_01	OsiMADS53	WGD/segmental
	Osmh63.07G002100_01	OsiMADS54	dispersed
	Osmh63.07G022270_01	OsiMADS55	dispersed
	Osmh63.08G000950_02	OsiMADS56	dispersed
	Osmh63.08G010780_01	OsiMADS57	proximal
	Osmh63.08G017000_01	OsiMADS58	WGD/segmental
	Osmh63.08G020540_01	OsiMADS59	dispersed
	Osmh63.08G023150_01	OsiMADS60	WGD/segmental
	Osmh63.08G023160_01	OsiMADS61	WGD/segmental
	Osmh63.09G000920_01	OsiMADS62	proximal
	Osmh63.09G000970_01	OsiMADS63	proximal
	Osmh63.09G016320_01	OsiMADS64	WGD/segmental
	Osmh63.10G018220_01	OsiMADS65	WGD/segmental
	Osmh63.11G008140_01	OsiMADS66	proximal
	Osmh63.11G023360_01	OsiMADS67	dispersed
	Osmh63.12G006650_01	OsiMADS68	dispersed
	Osmh63.12G006670_02	OsiMADS69	dispersed
	Osmh63.12G010390_01	OsiMADS70	proximal
	Osmh63.12G010430_01	OsiMADS71	proximal
	Osmh63.12G014100_02	OsiMADS72	dispersed
Oryza sativa Japonica Group(Temperate)	AGIS_Os01g009070.mRNA2	OstMADS1	WGD/segmental
	AGIS_Os01g009940.mRNA1	OstMADS2	dispersed
	AGIS_Os01g015980.mRNA1	OstMADS3	tandem
	AGIS_Os01g015990.mRNA1	OstMADS4	tandem
	AGIS_Os01g020390.mRNA1	OstMADS5	tandem
	AGIS_Os01g020400.mRNA1	OstMADS6	tandem
	AGIS_Os01g020410.mRNA1	OstMADS7	tandem
	AGIS_Os01g045360.mRNA1	OstMADS8	dispersed
	AGIS_Os01g058150.mRNA1	OstMADS9	WGD/segmental
	AGIS_Os01g058400.mRNA2	OstMADS10	dispersed
	AGIS_Os01g059890.mRNA1	OstMADS11	dispersed
	AGIS_Os01g060360.mRNA1	OstMADS12	proximal
	AGIS_Os01g060490.mRNA1	OstMADS13	dispersed
	AGIS_Os01g061240.mRNA1	OstMADS14	WGD/segmental
	AGIS_Os01g065630.mRNA1	OstMADS15	dispersed
	AGIS_Os02g000370.mRNA1	OstMADS16	WGD/segmental
	AGIS_Os02g000380.mRNA1	OstMADS17	WGD/segmental
	AGIS_Os02g005930.mRNA1	OstMADS18	dispersed
	AGIS_Os02g032760.mRNA1	OstMADS19	WGD/segmental
	AGIS_Os02g041160.mRNA1	OstMADS20	WGD/segmental
	AGIS_Os02g045210.mRNA3	OstMADS21	dispersed
	AGIS_Os02g047760.mRNA1	OstMADS22	WGD/segmental
	AGIS_Os03g002060.mRNA1	OstMADS23	WGD/segmental
	AGIS_Os03g007470.mRNA1	OstMADS24	dispersed
	AGIS_Os03g009790.mRNA1	OstMADS25	dispersed
	AGIS_Os03g012840.mRNA1	OstMADS26	dispersed
	AGIS_Os03g032240.mRNA1	OstMADS27	dispersed
	AGIS_Os03g033140.mRNA1	OstMADS28	dispersed
	AGIS_Os03g046990.mRNA1	OstMADS29	dispersed
	AGIS_Os03g047000.mRNA1	OstMADS30	dispersed
	AGIS_Os04g020660.mRNA1	OstMADS31	dispersed
	AGIS_Os04g021450.mRNA1	OstMADS32	WGD/segmental
	AGIS_Os04g021460.mRNA1	OstMADS33	tandem
	AGIS_Os04g021480.mRNA1	OstMADS34	proximal
	AGIS_Os04g022400.mRNA1	OstMADS35	WGD/segmental
	AGIS_Os04g022440.mRNA1	OstMADS36	tandem
	AGIS_Os04g022450.mRNA1	OstMADS37	tandem
	AGIS_Os04g027840.mRNA1	OstMADS38	tandem
	AGIS_Os04g032010.mRNA1	OstMADS39	dispersed
	AGIS_Os04g033590.mRNA1	OstMADS40	WGD/segmental
	AGIS_Os04g043280.mRNA1	OstMADS41	WGD/segmental
	AGIS_Os04g046120.mRNA1	OstMADS42	WGD/segmental
	AGIS_Os05g009690.mRNA1	OstMADS43	WGD/segmental
	AGIS_Os05g009720.mRNA1	OstMADS44	proximal
	AGIS_Os05g020160.mRNA1	OstMADS45	dispersed
	AGIS_Os05g030520.mRNA3	OstMADS46	WGD/segmental
	AGIS_Os06g000840.mRNA1	OstMADS47	WGD/segmental
	AGIS_Os06g005550.mRNA1	OstMADS48	dispersed
	AGIS_Os06g009960.mRNA1	OstMADS49	WGD/segmental
	AGIS_Os06g010600.mRNA1	OstMADS50	dispersed
	AGIS_Os06g020490.mRNA1	OstMADS51	dispersed
	AGIS_Os06g021600.mRNA1	OstMADS52	dispersed
	AGIS_Os06g027050.mRNA1	OstMADS53	proximal
	AGIS_Os06g027070.mRNA1	OstMADS54	proximal
	AGIS_Os06g041570.mRNA1	OstMADS55	WGD/segmental
	AGIS_Os06g045780.mRNA1	OstMADS56	dispersed
	AGIS_Os07g000820.mRNA1	OstMADS57	dispersed
	AGIS_Os07g003070.mRNA1	OstMADS58	dispersed
	AGIS_Os07g037060.mRNA1	OstMADS59	dispersed
	AGIS_Os08g001060.mRNA1	OstMADS60	dispersed
	AGIS_Os08g030740.mRNA1	OstMADS61	dispersed
	AGIS_Os08g035720.mRNA1	OstMADS62	dispersed
	AGIS_Os08g039020.mRNA1	OstMADS63	WGD/segmental
	AGIS_Os08g039030.mRNA1	OstMADS64	WGD/segmental
	AGIS_Os09g011950.mRNA1	OstMADS65	proximal
	AGIS_Os09g012020.mRNA1	OstMADS66	proximal
	AGIS_Os09g038630.mRNA1	OstMADS67	WGD/segmental
	AGIS_Os10g032220.mRNA1	OstMADS68	WGD/segmental
	AGIS_Os11g010910.mRNA1	OstMADS69	proximal
	AGIS_Os11g037990.mRNA1	OstMADS70	dispersed
	AGIS_Os12g009060.mRNA1	OstMADS71	proximal
	AGIS_Os12g009080.mRNA2	OstMADS72	proximal
	AGIS_Os12g018930.mRNA1	OstMADS73	proximal
	AGIS_Os12g018960.mRNA1	OstMADS74	proximal
	AGIS_Os12g028270.mRNA2	OstMADS75	dispersed
Oryza sativa Japonica Group(Tropical)	OsAzu_01g0007500.02	OsrMADS1	WGD/segmental
	OsAzu_01g0008210.01	OsrMADS2	dispersed
	OsAzu_01g0015630.01	OsrMADS3	tandem
	OsAzu_01g0015640.01	OsrMADS4	tandem
	OsAzu_01g0015650.01	OsrMADS5	tandem
	OsAzu_01g0032220.01	OsrMADS6	dispersed
	OsAzu_01g0042660.01	OsrMADS7	WGD/segmental
	OsAzu_01g0042870.01	OsrMADS8	dispersed
	OsAzu_01g0044050.01	OsrMADS9	dispersed
	OsAzu_01g0044500.01	OsrMADS10	tandem
	OsAzu_01g0044630.01	OsrMADS11	dispersed
	OsAzu_01g0045290.01	OsrMADS12	WGD/segmental
	OsAzu_01g0048940.01	OsrMADS13	dispersed
	OsAzu_02g0000370.01	OsrMADS14	WGD/segmental
	OsAzu_02g0004960.01	OsrMADS15	dispersed
	OsAzu_02g0005440.01	OsrMADS16	WGD/segmental
	OsAzu_02g0022420.01	OsrMADS17	WGD/segmental
	OsAzu_02g0029150.01	OsrMADS18	WGD/segmental
	OsAzu_02g0032400.01	OsrMADS19	dispersed
	OsAzu_02g0034530.01	OsrMADS20	WGD/segmental
	OsAzu_03g0001820.01	OsrMADS21	WGD/segmental
	OsAzu_03g0006410.01	OsrMADS22	dispersed
	OsAzu_03g0008510.02	OsrMADS23	dispersed
	OsAzu_03g0011260.01	OsrMADS24	dispersed
	OsAzu_03g0035040.01	OsrMADS25	WGD/segmental
	OsAzu_03g0035050.01	OsrMADS26	dispersed
	OsAzu_04g0007270.01	OsrMADS27	dispersed
	OsAzu_04g0007630.01	OsrMADS28	proximal
	OsAzu_04g0007660.01	OsrMADS29	proximal
	OsAzu_04g0008180.01	OsrMADS30	WGD/segmental
	OsAzu_04g0008220.01	OsrMADS31	WGD/segmental
	OsAzu_04g0011160.01	OsrMADS32	proximal
	OsAzu_04g0011180.01	OsrMADS33	tandem
	OsAzu_04g0014550.01	OsrMADS34	proximal
	OsAzu_04g0014580.01	OsrMADS35	proximal
	OsAzu_04g0015980.01	OsrMADS36	WGD/segmental
	OsAzu_04g0024130.02	OsrMADS37	WGD/segmental
	OsAzu_04g0026400.01	OsrMADS38	WGD/segmental
	OsAzu_05g0006830.01	OsrMADS39	WGD/segmental
	OsAzu_05g0006840.03	OsrMADS40	tandem
	OsAzu_05g0010930.01	OsrMADS41	dispersed
	OsAzu_05g0017720.01	OsrMADS42	WGD/segmental
	OsAzu_06g0000600.01	OsrMADS43	dispersed
	OsAzu_06g0004640.01	OsrMADS44	dispersed
	OsAzu_06g0008050.01	OsrMADS45	WGD/segmental
	OsAzu_06g0008460.01	OsrMADS46	dispersed
	OsAzu_06g0016140.01	OsrMADS47	dispersed
	OsAzu_06g0016810.01	OsrMADS48	dispersed
	OsAzu_06g0017150.01	OsrMADS49	proximal
	OsAzu_06g0017180.01	OsrMADS50	tandem
	OsAzu_06g0017190.01	OsrMADS51	tandem
	OsAzu_06g0025690.05	OsrMADS52	WGD/segmental
	OsAzu_06g0028890.01	OsrMADS53	dispersed
	OsAzu_07g0000560.03	OsrMADS54	WGD/segmental
	OsAzu_07g0002050.01	OsrMADS55	dispersed
	OsAzu_07g0022540.01	OsrMADS56	dispersed
	OsAzu_08g0000910.01	OsrMADS57	dispersed
	OsAzu_08g0010680.01	OsrMADS58	dispersed
	OsAzu_08g0017010.01	OsrMADS59	WGD/segmental
	OsAzu_08g0020590.01	OsrMADS60	dispersed
	OsAzu_08g0023260.03	OsrMADS61	WGD/segmental
	OsAzu_08g0023270.01	OsrMADS62	WGD/segmental
	OsAzu_09g0000790.01	OsrMADS63	proximal
	OsAzu_09g0000830.01	OsrMADS64	proximal
	OsAzu_09g0015900.01	OsrMADS65	WGD/segmental
	OsAzu_11g0022650.01	OsrMADS66	dispersed
	OsAzu_12g0006620.01	OsrMADS67	dispersed
	OsAzu_12g0006640.04	OsrMADS68	dispersed
	OsAzu_12g0010440.01	OsrMADS69	proximal
	OsAzu_12g0010480.01	OsrMADS70	proximal
	OsAzu_12g0014200.01	OsrMADS71	dispersed
Oryza sativa Japonica Group(Subtropical)	OsCMeo_01g0007470.02	OssMADS1	WGD/segmental
	OsCMeo_01g0008220.01	OssMADS2	dispersed
	OsCMeo_01g0015660.01	OssMADS3	tandem
	OsCMeo_01g0015670.01	OssMADS4	tandem
	OsCMeo_01g0015680.01	OssMADS5	tandem
	OsCMeo_01g0032190.01	OssMADS6	dispersed
	OsCMeo_01g0042560.02	OssMADS7	WGD/segmental
	OsCMeo_01g0042770.01	OssMADS8	dispersed
	OsCMeo_01g0043980.01	OssMADS9	dispersed
	OsCMeo_01g0044430.01	OssMADS10	tandem
	OsCMeo_01g0044560.01	OssMADS11	dispersed
	OsCMeo_01g0045200.01	OssMADS12	WGD/segmental
	OsCMeo_01g0048830.01	OssMADS13	dispersed
	OsCMeo_02g0000370.01	OssMADS14	WGD/segmental
	OsCMeo_02g0004910.01	OssMADS15	dispersed
	OsCMeo_02g0005380.01	OssMADS16	WGD/segmental
	OsCMeo_02g0022510.02	OssMADS17	WGD/segmental
	OsCMeo_02g0029080.01	OssMADS18	WGD/segmental
	OsCMeo_02g0032380.01	OssMADS19	dispersed
	OsCMeo_02g0034500.01	OssMADS20	WGD/segmental
	OsCMeo_03g0006400.01	OssMADS21	dispersed
	OsCMeo_03g0008560.01	OssMADS22	dispersed
	OsCMeo_03g0011110.01	OssMADS23	dispersed
	OsCMeo_03g0034800.01	OssMADS24	WGD/segmental
	OsCMeo_03g0034810.01	OssMADS25	dispersed
	OsCMeo_04g0007660.01	OssMADS26	dispersed
	OsCMeo_04g0008020.01	OssMADS27	proximal
	OsCMeo_04g0008060.01	OssMADS28	proximal
	OsCMeo_04g0008350.01	OssMADS29	proximal
	OsCMeo_04g0008380.01	OssMADS30	proximal
	OsCMeo_04g0011640.01	OssMADS31	proximal
	OsCMeo_04g0011660.01	OssMADS32	tandem
	OsCMeo_04g0015130.01	OssMADS33	proximal
	OsCMeo_04g0015160.01	OssMADS34	proximal
	OsCMeo_04g0016450.01	OssMADS35	WGD/segmental
	OsCMeo_04g0024570.01	OssMADS36	WGD/segmental
	OsCMeo_05g0006750.01	OssMADS37	WGD/segmental
	OsCMeo_05g0006760.03	OssMADS38	tandem
	OsCMeo_05g0010890.01	OssMADS39	dispersed
	OsCMeo_05g0017540.01	OssMADS40	WGD/segmental
	OsCMeo_06g0000580.01	OssMADS41	dispersed
	OsCMeo_06g0004490.01	OssMADS42	dispersed
	OsCMeo_06g0007910.01	OssMADS43	WGD/segmental
	OsCMeo_06g0008320.01	OssMADS44	dispersed
	OsCMeo_06g0016080.01	OssMADS45	dispersed
	OsCMeo_06g0016790.01	OssMADS46	dispersed
	OsCMeo_06g0016910.01	OssMADS47	dispersed
	OsCMeo_06g0017120.01	OssMADS48	proximal
	OsCMeo_06g0017140.01	OssMADS49	proximal
	OsCMeo_06g0025690.01	OssMADS50	WGD/segmental
	OsCMeo_06g0028880.01	OssMADS51	dispersed
	OsCMeo_07g0000540.01	OssMADS52	WGD/segmental
	OsCMeo_07g0001950.01	OssMADS53	dispersed
	OsCMeo_07g0022440.01	OssMADS54	dispersed
	OsCMeo_08g0000920.01	OssMADS55	dispersed
	OsCMeo_08g0010860.01	OssMADS56	dispersed
	OsCMeo_08g0020380.01	OssMADS57	dispersed
	OsCMeo_08g0023060.01	OssMADS58	WGD/segmental
	OsCMeo_08g0023070.01	OssMADS59	WGD/segmental
	OsCMeo_09g0000780.01	OssMADS60	proximal
	OsCMeo_09g0000820.01	OssMADS61	proximal
	OsCMeo_09g0016130.01	OssMADS62	WGD/segmental
	OsCMeo_11g0022420.01	OssMADS63	dispersed
	OsCMeo_12g0006700.01	OssMADS64	dispersed
	OsCMeo_12g0006720.05	OssMADS65	dispersed
	OsCMeo_12g0010600.01	OssMADS66	proximal
	OsCMeo_12g0010640.01	OssMADS67	proximal
	OsCMeo_12g0014260.01	OssMADS68	dispersed
Oryza sativa aromatic subgroup	OsARC_01g0007000.02	OsaMADS1	WGD/segmental
	OsARC_01g0007740.01	OsaMADS2	dispersed
	OsARC_01g0015110.01	OsaMADS3	tandem
	OsARC_01g0015120.01	OsaMADS4	tandem
	OsARC_01g0031440.01	OsaMADS5	dispersed
	OsARC_01g0042030.01	OsaMADS6	WGD/segmental
	OsARC_01g0042240.01	OsaMADS7	dispersed
	OsARC_01g0043460.01	OsaMADS8	dispersed
	OsARC_01g0043890.01	OsaMADS9	tandem
	OsARC_01g0044010.01	OsaMADS10	dispersed
	OsARC_01g0044660.01	OsaMADS11	WGD/segmental
	OsARC_01g0048380.01	OsaMADS12	dispersed
	OsARC_02g0000370.01	OsaMADS13	WGD/segmental
	OsARC_02g0004800.01	OsaMADS14	dispersed
	OsARC_02g0005290.01	OsaMADS15	WGD/segmental
	OsARC_02g0022210.01	OsaMADS16	WGD/segmental
	OsARC_02g0028670.01	OsaMADS17	WGD/segmental
	OsARC_02g0031980.01	OsaMADS18	dispersed
	OsARC_02g0034090.01	OsaMADS19	WGD/segmental
	OsARC_03g0001830.01	OsaMADS20	WGD/segmental
	OsARC_03g0006380.01	OsaMADS21	dispersed
	OsARC_03g0008570.01	OsaMADS22	dispersed
	OsARC_03g0011080.01	OsaMADS23	dispersed
	OsARC_03g0035110.01	OsaMADS24	WGD/segmental
	OsARC_03g0035120.01	OsaMADS25	tandem
	OsARC_04g0007370.01	OsaMADS26	dispersed
	OsARC_04g0007720.01	OsaMADS27	proximal
	OsARC_04g0007750.01	OsaMADS28	proximal
	OsARC_04g0008260.01	OsaMADS29	proximal
	OsARC_04g0008290.01	OsaMADS30	proximal
	OsARC_04g0011310.01	OsaMADS31	WGD/segmental
	OsARC_04g0011330.01	OsaMADS32	tandem
	OsARC_04g0014710.01	OsaMADS33	proximal
	OsARC_04g0014740.01	OsaMADS34	proximal
	OsARC_04g0016180.01	OsaMADS35	WGD/segmental
	OsARC_04g0024350.02	OsaMADS36	WGD/segmental
	OsARC_04g0026620.01	OsaMADS37	WGD/segmental
	OsARC_05g0006810.01	OsaMADS38	WGD/segmental
	OsARC_05g0006820.03	OsaMADS39	tandem
	OsARC_05g0010950.01	OsaMADS40	dispersed
	OsARC_05g0017560.01	OsaMADS41	WGD/segmental
	OsARC_06g0000580.01	OsaMADS42	dispersed
	OsARC_06g0004610.01	OsaMADS43	dispersed
	OsARC_06g0008030.01	OsaMADS44	dispersed
	OsARC_06g0008460.01	OsaMADS45	dispersed
	OsARC_06g0016090.01	OsaMADS46	dispersed
	OsARC_06g0016800.01	OsaMADS47	dispersed
	OsARC_06g0017090.01	OsaMADS48	proximal
	OsARC_06g0017120.01	OsaMADS49	proximal
	OsARC_06g0017140.01	OsaMADS50	proximal
	OsARC_06g0025280.05	OsaMADS51	WGD/segmental
	OsARC_06g0028440.01	OsaMADS52	dispersed
	OsARC_07g0000540.03	OsaMADS53	WGD/segmental
	OsARC_07g0002040.01	OsaMADS54	dispersed
	OsARC_07g0022370.01	OsaMADS55	dispersed
	OsARC_08g0000920.01	OsaMADS56	dispersed
	OsARC_08g0010740.01	OsaMADS57	dispersed
	OsARC_08g0017160.01	OsaMADS58	WGD/segmental
	OsARC_08g0020580.01	OsaMADS59	dispersed
	OsARC_08g0023300.01	OsaMADS60	WGD/segmental
	OsARC_08g0023310.01	OsaMADS61	WGD/segmental
	OsARC_09g0000710.01	OsaMADS62	proximal
	OsARC_09g0000750.01	OsaMADS63	proximal
	OsARC_09g0015900.01	OsaMADS64	WGD/segmental
	OsARC_10g0018650.03	OsaMADS65	WGD/segmental
	OsARC_11g0021940.01	OsaMADS66	dispersed
	OsARC_12g0006600.01	OsaMADS67	dispersed
	OsARC_12g0006620.04	OsaMADS68	dispersed
	OsARC_12g0010410.01	OsaMADS69	proximal
	OsARC_12g0010450.01	OsaMADS70	proximal
	OsARC_12g0014070.01	OsaMADS71	dispersed
Oryza sativa aus subgroup	OsN22_01G007110_01	OsuMADS1	WGD/segmental
	OsN22_01G007820_01	OsuMADS2	dispersed
	OsN22_01G015260_01	OsuMADS3	tandem
	OsN22_01G015270_01	OsuMADS4	tandem
	OsN22_01G015280_01	OsuMADS5	tandem
	OsN22_01G031690_01	OsuMADS6	dispersed
	OsN22_01G042020_01	OsuMADS7	WGD/segmental
	OsN22_01G042230_01	OsuMADS8	dispersed
	OsN22_01G043410_01	OsuMADS9	dispersed
	OsN22_01G043840_01	OsuMADS10	tandem
	OsN22_01G043970_01	OsuMADS11	dispersed
	OsN22_01G044600_01	OsuMADS12	WGD/segmental
	OsN22_01G048180_01	OsuMADS13	dispersed
	OsN22_02G000340_01	OsuMADS14	WGD/segmental
	OsN22_02G004960_01	OsuMADS15	dispersed
	OsN22_02G005460_01	OsuMADS16	WGD/segmental
	OsN22_02G022490_01	OsuMADS17	WGD/segmental
	OsN22_02G029120_01	OsuMADS18	WGD/segmental
	OsN22_02G032430_01	OsuMADS19	dispersed
	OsN22_02G034540_01	OsuMADS20	WGD/segmental
	OsN22_03G001870_01	OsuMADS21	WGD/segmental
	OsN22_03G001890_01	OsuMADS22	proximal
	OsN22_03G006340_02	OsuMADS23	dispersed
	OsN22_03G008450_01	OsuMADS24	dispersed
	OsN22_03G010940_01	OsuMADS25	dispersed
	OsN22_03G034470_01	OsuMADS26	WGD/segmental
	OsN22_03G034480_01	OsuMADS27	dispersed
	OsN22_04G007310_01	OsuMADS28	dispersed
	OsN22_04G007660_01	OsuMADS29	proximal
	OsN22_04G007690_01	OsuMADS30	proximal
	OsN22_04G010640_01	OsuMADS31	proximal
	OsN22_04G010660_01	OsuMADS32	tandem
	OsN22_04G014120_01	OsuMADS33	proximal
	OsN22_04G014150_01	OsuMADS34	proximal
	OsN22_04G015460_01	OsuMADS35	WGD/segmental
	OsN22_04G023560_01	OsuMADS36	WGD/segmental
	OsN22_04G025860_01	OsuMADS37	WGD/segmental
	OsN22_05G006640_01	OsuMADS38	WGD/segmental
	OsN22_05G006650_03	OsuMADS39	tandem
	OsN22_05G010650_01	OsuMADS40	dispersed
	OsN22_05G017210_01	OsuMADS41	WGD/segmental
	OsN22_06G000540_03	OsuMADS42	dispersed
	OsN22_06G004310_01	OsuMADS43	dispersed
	OsN22_06G007750_01	OsuMADS44	WGD/segmental
	OsN22_06G008150_01	OsuMADS45	dispersed
	OsN22_06G015840_01	OsuMADS46	dispersed
	OsN22_06G016570_01	OsuMADS47	dispersed
	OsN22_06G016830_01	OsuMADS48	proximal
	OsN22_06G016870_01	OsuMADS49	proximal
	OsN22_06G016890_01	OsuMADS50	proximal
	OsN22_06G025400_01	OsuMADS51	WGD/segmental
	OsN22_06G028630_01	OsuMADS52	dispersed
	OsN22_07G000590_02	OsuMADS53	WGD/segmental
	OsN22_07G002170_01	OsuMADS54	dispersed
	OsN22_07G022170_01	OsuMADS55	dispersed
	OsN22_08G000940_01	OsuMADS56	dispersed
	OsN22_08G010390_01	OsuMADS57	proximal
	OsN22_08G016720_01	OsuMADS58	WGD/segmental
	OsN22_08G020170_01	OsuMADS59	dispersed
	OsN22_08G022790_02	OsuMADS60	WGD/segmental
	OsN22_08G022800_01	OsuMADS61	WGD/segmental
	OsN22_09G000910_01	OsuMADS62	proximal
	OsN22_09G000960_01	OsuMADS63	proximal
	OsN22_09G016180_01	OsuMADS64	WGD/segmental
	OsN22_11G022480_01	OsuMADS65	dispersed
	OsN22_12G006460_01	OsuMADS66	dispersed
	OsN22_12G006480_04	OsuMADS67	dispersed
	OsN22_12G010280_01	OsuMADS68	proximal
	OsN22_12G010320_01	OsuMADS69	proximal
	OsN22_12G014070_01	OsuMADS70	dispersed
